# Supplementary material for: 4-[(4-Amino­phen­yl)sulfan­yl]aniline
Source: IUCrdata. 2025 Sep 16;10(Pt 9):x250795. doi: 10.1107/S2414314625007953 (PMC12498029; doi:10.1107/S2414314625007953)
Supplement: Supplementary file 1 [file x-10-x250795-sup1.cif]

##############################################################################
#                                                                            #
# This CIF contains the data for a data article accepted for                 #
# publication in IUCrData. It conforms to the requirements of                #
# Notes for Authors for IUCrData, and has been                               #
# peer reviewed under the auspices of IUCrData.                              #
#                                                                            #
# Full details of the Crystallographic Information File format               #
# are given in the paper "The Crystallographic Information File (CIF):       #
# a New Standard Archive File for Crystallography" by S. R. Hall, F. H.      #
# Allen and I. D. Brown [Acta Cryst. (1991), A47, 655-685].                  #
#                                                                            #
# The current version of the core CIF dictionary is obtainable from          #
# ftp://ftp.iucr.org/pub/cif_core.dic.                                       #
#                                                                            #
# Software is freely available for graphical display of the structure(s)     #
# in this CIF. For information consult the CIF software page                 #
# http://www.iucr.org/resources/cif/software.                                #
#                                                                            #
# This file may be used for bona fide research purposes within the           #
# scientific community so long as proper attribution is given to the data    # 
# article from which it was obtained.                                        #
#                                                                            #
##############################################################################
data_I
_audit_creation_method     'SHELXL-2019/1'
_journal_date_recd_electronic     2025-08-28
_journal_date_accepted     2025-09-05
_journal_name_full     'IUCrData'
_journal_year     2025
_journal_volume     10
_journal_issue      1
_journal_page_first     0
_journal_page_last     0
_journal_paper_category     HO
_journal_paper_doi     10.1107/S2414314625007953
_journal_coeditor_code     HB4534
_publ_contact_author_name     'Rao M. Uppu'
_publ_contact_author_address
;
Department of Environmental Toxicology,
Southern University and A&M College, Baton Rouge, Louisiana 70813, USA
;
_publ_contact_author_email     'rao_uppu@subr.edu'
_publ_contact_author_fax     '12257715350'
_publ_contact_author_phone     '12257714303'
_publ_section_title
;
4-[(4-Aminophenyl)sulfanyl]aniline
;
loop_
    _publ_author_name
    _publ_author_footnote
    _publ_author_address
    'Uppu, Rao M.' .
;
Department of Environmental Toxicology, Southern University and A&M College,
Baton Rouge, Louisiana 70813,
USA
;
    'Agu, Ogad A.' .
;
Department of Mechanical Engineering, Southern University and A&M College, Baton
Rouge, Louisiana 70813,
USA
;
    'Mensah, Patrick F.' .
;
Department of Mechanical Engineering, Southern University and A&M College, Baton
Rouge, Louisiana 70813,
USA
;
    'Li, Guoqiang' .
;
Department of Mechanical and Industrial Engineering, Louisiana State University,
Baton Rouge, Louisiana 70803, USA
;
    'Fronczek, Frank R.' .
;
Department of Chemistry, Louisiana State University, Baton Rouge, Louisiana
70803,
USA
;
_publ_section_synopsis
;
The redetermined structure of the title compound, C~12~H~12~N~2~S, was refined
from low-temperature (100 K) single-crystal X-ray diffraction data. Although
achiral, the compound crystallizes in Sohnke space group <i>P</i>2~1~2~1~2~1~
in a chiral conformation distorted from idealized <i>C</i>~2~ symmetry. In
the extended structure, the NH~2~ substituents participate in N---H...S,
N---H...N, and N---H...\p interactions, leading to a three-dimensional
hydrogen-bonded array. These results highlight the role of sulfur bridges in
tuning packing interactions relevant to polymer design.
;
_chemical_name_systematic
;
4-[(4-Aminophenyl)sulfanyl]aniline
;
_chemical_name_common     ?
_chemical_formula_moiety     'C12 H12 N2 S'
_chemical_formula_sum     'C12 H12 N2 S'
_chemical_formula_iupac     'C12 H12 N2 S'
_chemical_formula_weight     216.30
_chemical_melting_point     ?
_chemical_absolute_configuration     ?
_space_group_crystal_system     orthorhombic
_space_group_name_H-M_alt     'P 21 21 21'
_space_group_name_Hall     'P 2ac 2ab'
loop_
    _space_group_symop_operation_xyz
    'x, y, z'
    '-x+1/2, -y, z+1/2'
    '-x, y+1/2, -z+1/2'
    'x+1/2, -y+1/2, -z'
_cell_length_a     5.9287(2)
_cell_length_b     9.8523(3)
_cell_length_c     18.7766(5)
_cell_angle_alpha     90
_cell_angle_beta     90
_cell_angle_gamma     90
_cell_volume     1096.77(6)
_cell_formula_units_Z     4
_cell_measurement_reflns_used     6002
_cell_measurement_theta_min     5.07
_cell_measurement_theta_max     79.33
_cell_measurement_temperature     100.0(5)
_exptl_crystal_description     'needle'
_exptl_crystal_colour     'colourless'
_exptl_crystal_size_max     0.340
_exptl_crystal_size_mid     0.060
_exptl_crystal_size_min     0.040
_exptl_crystal_density_diffrn     1.310
_exptl_crystal_density_meas     ?
_exptl_crystal_density_method     ?
_exptl_crystal_F_000     456
_exptl_absorpt_coefficient_mu     2.335
_exptl_absorpt_correction_type     multi-scan
_exptl_absorpt_process_details
;
(SADABS; Krause <i>et al.</i>, 2015)
;
_exptl_absorpt_correction_T_min     0.727
_exptl_absorpt_correction_T_max     0.912
_diffrn_ambient_temperature     100.0(5)
_diffrn_radiation_type     CuK\a
_diffrn_radiation_wavelength     1.54184
_diffrn_radiation_source     'I\mS 3.0 microfocus'
_diffrn_measurement_device_type     'Bruker D8 Venture DUO with Photon III C14'
_diffrn_measurement_method     '\f and \w scans'
_diffrn_detector_area_resol_mean     ?
_diffrn_reflns_number     13111
_diffrn_reflns_av_R_equivalents     0.0432
_diffrn_reflns_av_unetI/netI     0.0312
_diffrn_reflns_theta_min     4.710
_diffrn_reflns_theta_max     79.333
_diffrn_reflns_theta_full     67.684
_diffrn_measured_fraction_theta_max     0.992
_diffrn_measured_fraction_theta_full     1.000
_diffrn_reflns_limit_h_min     -7
_diffrn_reflns_limit_h_max     7
_diffrn_reflns_limit_k_min     -12
_diffrn_reflns_limit_k_max     12
_diffrn_reflns_limit_l_min     -23
_diffrn_reflns_limit_l_max     20
_refine_special_details
;
All H atoms were located in difference maps and those on C were
thereafter treated as riding in geometrically idealized positions with C---H
distances 0.95 \%A. Coordinates of the NH hydrogen atoms were refined freely.
<i>U</i>~iso~(H) values were assigned as 1.2<i>U</i>~eq~ for the attached atom
(1.5 for NH~2~). The absolute structure (Parsons <i>et al.</i>, 2013) was
determined using 858 quotients, <i>x</i> = 0.016 (9).
;
_reflns_number_total     2330
_reflns_number_gt     2215
_reflns_threshold_expression     'I > 2\s(I)'
_refine_ls_structure_factor_coef     Fsqd
_refine_ls_matrix_type     full
_refine_ls_R_factor_all     0.0300
_refine_ls_R_factor_gt     0.0280
_refine_ls_wR_factor_gt     0.0689
_refine_ls_wR_factor_ref     0.0699
_refine_ls_goodness_of_fit_ref     1.066
_refine_ls_restrained_S_all     1.066
_refine_ls_number_reflns     2330
_refine_ls_number_parameters     148
_refine_ls_number_restraints     0
_refine_ls_hydrogen_treatment     mixed
_refine_ls_weighting_scheme     calc
_refine_ls_weighting_details
              'w=1/[\s^2^(Fo^2^)+(0.0356P)^2^+0.1600P] where P=(Fo^2^+2Fc^2^)/3'
_atom_sites_solution_hydrogens     mixed
_atom_sites_solution_primary     dual
_atom_sites_solution_secondary     ?
_refine_ls_shift/su_max     0.001
_refine_ls_shift/su_mean     0.000
_refine_diff_density_max     0.150
_refine_diff_density_min     -0.228
_refine_ls_extinction_method     none
_refine_ls_extinction_coef     .
_refine_ls_abs_structure_details
;
Flack <i>x</i> determined using 858 quotients
[(<i>I</i>^+^)-(<i>I</i>^-^)]/[(<i>I</i>^+^)+(<i>I</i>^-^)]
(Parsons <i>et al.</i>,  2013)
;
_refine_ls_abs_structure_Flack     0.016(9)
loop_
    _atom_type_symbol
    _atom_type_description
    _atom_type_scat_dispersion_real
    _atom_type_scat_dispersion_imag
    _atom_type_scat_source
    'C' 'C' 0.0181 0.0091
                         'International Tables Vol C Tables 4.2.6.8 and 6.1.1.4'
    'H' 'H' 0.0000 0.0000
                         'International Tables Vol C Tables 4.2.6.8 and 6.1.1.4'
    'N' 'N' 0.0311 0.0180
                         'International Tables Vol C Tables 4.2.6.8 and 6.1.1.4'
    'S' 'S' 0.3331 0.5567
                         'International Tables Vol C Tables 4.2.6.8 and 6.1.1.4'
_computing_data_collection
;
APEX5 (Bruker, 2016)
;
_computing_cell_refinement
;
SAINT (Bruker, 2016)
;
_computing_data_reduction
;
SAINT (Bruker, 2016)
;
_computing_structure_solution
;
<i>SHELXT2018/2</i> (Sheldrick, 2015a)
;
_computing_structure_refinement
;
<i>SHELXL2019/1</i> (Sheldrick, 2015b)
;
_computing_molecular_graphics
;
Mercury (Macrae <i>et al.</i>, 2020)
;
_computing_publication_material
;
publCIF (Westrip, 2010)
;
loop_
    _atom_site_type_symbol
    _atom_site_label
    _atom_site_fract_x
    _atom_site_fract_y
    _atom_site_fract_z
    _atom_site_U_iso_or_equiv
    _atom_site_adp_type
    _atom_site_calc_flag
    _atom_site_occupancy
    _atom_site_disorder_assembly
    _atom_site_disorder_group
    S S1 0.02434(8) 0.32288(5) 0.70350(3) 0.02444(15) Uani d 1 . .
    N N1 0.4024(3) 0.46157(19) 0.41708(10) 0.0235(4) Uani d 1 . .
    H H11N 0.495(5) 0.397(3) 0.3971(14) 0.035 Uiso d 1 . .
    H H21N 0.801(5) 0.215(3) 0.9358(14) 0.035 Uiso d 1 . .
    N N2 0.7632(3) 0.29720(19) 0.91853(11) 0.0264(4) Uani d 1 . .
    H H12N 0.296(6) 0.484(3) 0.3881(16) 0.040 Uiso d 1 . .
    H H22N 0.878(5) 0.359(3) 0.9154(15) 0.040 Uiso d 1 . .
    C C1 0.1541(4) 0.3678(2) 0.62144(11) 0.0187(4) Uani d 1 . .
    C C2 0.3648(3) 0.3204(2) 0.59946(11) 0.0190(4) Uani d 1 . .
    H H2 0.452849 0.265918 0.630629 0.023 Uiso calc 1 . .
    C C3 0.4461(3) 0.35248(19) 0.53226(11) 0.0185(4) Uani d 1 . .
    H H3 0.590611 0.320796 0.518102 0.022 Uiso calc 1 . .
    C C4 0.3188(4) 0.43047(19) 0.48526(11) 0.0182(4) Uani d 1 . .
    C C5 0.1109(4) 0.4804(2) 0.50778(12) 0.0192(4) Uani d 1 . .
    H H5 0.023750 0.535640 0.476755 0.023 Uiso calc 1 . .
    C C6 0.0302(4) 0.44981(19) 0.57538(11) 0.0193(4) Uani d 1 . .
    H H6 -0.111145 0.485218 0.590355 0.023 Uiso calc 1 . .
    C C7 0.2534(4) 0.3146(2) 0.76396(11) 0.0208(4) Uani d 1 . .
    C C8 0.4022(4) 0.4232(2) 0.77322(11) 0.0210(5) Uani d 1 . .
    H H8 0.385394 0.502546 0.744986 0.025 Uiso calc 1 . .
    C C9 0.5729(4) 0.41644(19) 0.82279(11) 0.0212(5) Uani d 1 . .
    H H9 0.673852 0.490715 0.827738 0.025 Uiso calc 1 . .
    C C10 0.6002(4) 0.3010(2) 0.86635(11) 0.0200(4) Uani d 1 . .
    C C11 0.4482(4) 0.1934(2) 0.85710(11) 0.0236(4) Uani d 1 . .
    H H11 0.461301 0.114997 0.886228 0.028 Uiso calc 1 . .
    C C12 0.2797(4) 0.1995(2) 0.80637(11) 0.0234(5) Uani d 1 . .
    H H12 0.180799 0.124541 0.800321 0.028 Uiso calc 1 . .
loop_
    _atom_site_aniso_label
    _atom_site_aniso_U_11
    _atom_site_aniso_U_22
    _atom_site_aniso_U_33
    _atom_site_aniso_U_12
    _atom_site_aniso_U_13
    _atom_site_aniso_U_23
    S1 0.0210(2) 0.0331(3) 0.0192(3) -0.0047(2) 0.0034(2) -0.0010(2)
    N1 0.0250(10) 0.0259(9) 0.0197(10) 0.0004(8) 0.0027(8) 0.0011(7)
    N2 0.0280(10) 0.0207(9) 0.0303(11) 0.0011(8) -0.0029(9) 0.0037(8)
    C1 0.0200(10) 0.0188(9) 0.0172(10) -0.0034(8) 0.0010(8) -0.0038(8)
    C2 0.0194(9) 0.0168(9) 0.0209(11) 0.0007(8) -0.0022(8) -0.0014(8)
    C3 0.0162(9) 0.0185(9) 0.0207(10) -0.0008(7) 0.0012(8) -0.0045(7)
    C4 0.0206(10) 0.0150(9) 0.0191(11) -0.0029(7) 0.0008(9) -0.0040(8)
    C5 0.0198(10) 0.0183(9) 0.0195(11) 0.0017(7) -0.0046(9) -0.0017(8)
    C6 0.0154(9) 0.0198(9) 0.0227(11) 0.0020(8) -0.0012(9) -0.0057(8)
    C7 0.0241(10) 0.0229(9) 0.0154(10) -0.0020(9) 0.0051(8) -0.0029(8)
    C8 0.0284(11) 0.0184(9) 0.0163(11) -0.0026(8) 0.0037(9) 0.0012(8)
    C9 0.0255(11) 0.0170(9) 0.0211(11) -0.0029(8) 0.0024(9) -0.0012(8)
    C10 0.0219(10) 0.0204(9) 0.0176(10) 0.0018(8) 0.0048(8) -0.0024(8)
    C11 0.0305(11) 0.0174(9) 0.0230(11) -0.0002(9) 0.0035(9) 0.0021(8)
    C12 0.0285(10) 0.0184(9) 0.0233(12) -0.0045(8) 0.0051(9) -0.0011(8)
_geom_special_details
;
 All esds (except the esd in the dihedral angle between two l.s. planes)
 are estimated using the full covariance matrix.  The cell esds are taken
 into account individually in the estimation of esds in distances, angles
 and torsion angles; correlations between esds in cell parameters are only
 used when they are defined by crystal symmetry.  An approximate (isotropic)
 treatment of cell esds is used for estimating esds involving l.s. planes.
;
loop_
    _geom_bond_atom_site_label_1
    _geom_bond_atom_site_label_2
    _geom_bond_site_symmetry_2
    _geom_bond_distance
    _geom_bond_publ_flag
    S1 C7 . 1.772(2) ?
    S1 C1 . 1.778(2) ?
    N1 C4 . 1.407(3) ?
    N1 H11N . 0.92(3) ?
    N1 H12N . 0.86(3) ?
    N2 C10 . 1.377(3) ?
    N2 H21N . 0.90(3) ?
    N2 H22N . 0.91(3) ?
    C1 C6 . 1.393(3) ?
    C1 C2 . 1.397(3) ?
    C2 C3 . 1.387(3) ?
    C2 H2 . 0.9500 ?
    C3 C4 . 1.392(3) ?
    C3 H3 . 0.9500 ?
    C4 C5 . 1.393(3) ?
    C5 C6 . 1.390(3) ?
    C5 H5 . 0.9500 ?
    C6 H6 . 0.9500 ?
    C7 C12 . 1.394(3) ?
    C7 C8 . 1.398(3) ?
    C8 C9 . 1.376(3) ?
    C8 H8 . 0.9500 ?
    C9 C10 . 1.410(3) ?
    C9 H9 . 0.9500 ?
    C10 C11 . 1.402(3) ?
    C11 C12 . 1.382(3) ?
    C11 H11 . 0.9500 ?
    C12 H12 . 0.9500 ?
loop_
    _geom_angle_atom_site_label_1
    _geom_angle_atom_site_label_2
    _geom_angle_atom_site_label_3
    _geom_angle_site_symmetry_1
    _geom_angle_site_symmetry_3
    _geom_angle
    _geom_angle_publ_flag
    C7 S1 C1 . . 103.60(10) ?
    C4 N1 H11N . . 115.4(16) ?
    C4 N1 H12N . . 112(2) ?
    H11N N1 H12N . . 111(3) ?
    C10 N2 H21N . . 117.1(18) ?
    C10 N2 H22N . . 117.3(19) ?
    H21N N2 H22N . . 116(3) ?
    C6 C1 C2 . . 118.9(2) ?
    C6 C1 S1 . . 117.02(16) ?
    C2 C1 S1 . . 124.03(17) ?
    C3 C2 C1 . . 120.20(19) ?
    C3 C2 H2 . . 119.9 ?
    C1 C2 H2 . . 119.9 ?
    C2 C3 C4 . . 120.95(19) ?
    C2 C3 H3 . . 119.5 ?
    C4 C3 H3 . . 119.5 ?
    C3 C4 C5 . . 118.8(2) ?
    C3 C4 N1 . . 120.41(19) ?
    C5 C4 N1 . . 120.7(2) ?
    C6 C5 C4 . . 120.4(2) ?
    C6 C5 H5 . . 119.8 ?
    C4 C5 H5 . . 119.8 ?
    C5 C6 C1 . . 120.75(19) ?
    C5 C6 H6 . . 119.6 ?
    C1 C6 H6 . . 119.6 ?
    C12 C7 C8 . . 118.7(2) ?
    C12 C7 S1 . . 119.29(16) ?
    C8 C7 S1 . . 121.90(16) ?
    C9 C8 C7 . . 120.76(18) ?
    C9 C8 H8 . . 119.6 ?
    C7 C8 H8 . . 119.6 ?
    C8 C9 C10 . . 121.04(19) ?
    C8 C9 H9 . . 119.5 ?
    C10 C9 H9 . . 119.5 ?
    N2 C10 C11 . . 121.24(19) ?
    N2 C10 C9 . . 121.04(19) ?
    C11 C10 C9 . . 117.6(2) ?
    C12 C11 C10 . . 121.15(19) ?
    C12 C11 H11 . . 119.4 ?
    C10 C11 H11 . . 119.4 ?
    C11 C12 C7 . . 120.7(2) ?
    C11 C12 H12 . . 119.7 ?
    C7 C12 H12 . . 119.7 ?
loop_
    _geom_torsion_atom_site_label_1
    _geom_torsion_atom_site_label_2
    _geom_torsion_atom_site_label_3
    _geom_torsion_atom_site_label_4
    _geom_torsion_site_symmetry_1
    _geom_torsion_site_symmetry_2
    _geom_torsion_site_symmetry_3
    _geom_torsion_site_symmetry_4
    _geom_torsion
    _geom_torsion_publ_flag
    C7 S1 C1 C6 . . . . -146.49(16) ?
    C7 S1 C1 C2 . . . . 36.99(19) ?
    C6 C1 C2 C3 . . . . -1.3(3) ?
    S1 C1 C2 C3 . . . . 175.15(15) ?
    C1 C2 C3 C4 . . . . -0.9(3) ?
    C2 C3 C4 C5 . . . . 2.4(3) ?
    C2 C3 C4 N1 . . . . -179.57(18) ?
    C3 C4 C5 C6 . . . . -1.6(3) ?
    N1 C4 C5 C6 . . . . -179.62(18) ?
    C4 C5 C6 C1 . . . . -0.7(3) ?
    C2 C1 C6 C5 . . . . 2.1(3) ?
    S1 C1 C6 C5 . . . . -174.60(15) ?
    C1 S1 C7 C12 . . . . -129.04(17) ?
    C1 S1 C7 C8 . . . . 54.41(19) ?
    C12 C7 C8 C9 . . . . 0.6(3) ?
    S1 C7 C8 C9 . . . . 177.12(16) ?
    C7 C8 C9 C10 . . . . -1.0(3) ?
    C8 C9 C10 N2 . . . . -176.5(2) ?
    C8 C9 C10 C11 . . . . 0.3(3) ?
    N2 C10 C11 C12 . . . . 177.7(2) ?
    C9 C10 C11 C12 . . . . 0.9(3) ?
    C10 C11 C12 C7 . . . . -1.4(3) ?
    C8 C7 C12 C11 . . . . 0.7(3) ?
    S1 C7 C12 C11 . . . . -175.99(16) ?
loop_
    _geom_hbond_atom_site_label_D
    _geom_hbond_atom_site_label_H
    _geom_hbond_atom_site_label_A
    _geom_hbond_site_symmetry_A
    _geom_hbond_distance_DH
    _geom_hbond_distance_HA
    _geom_hbond_distance_DA
    _geom_hbond_angle_DHA
    _geom_hbond_publ_flag
    N1 H11N S1 4_556 0.92(3) 2.88(3) 3.675(2) 145(2) yes
    N1 H12N Cg2 2_564 0.86(3) 2.80(3) 3.553(2) 147(3) yes
    N2 H22N N1 2_665 0.91(3) 2.20(3) 3.095(3) 167(3) yes
_shelx_space_group_comment
;
The symmetry employed for this shelxl refinement is uniquely defined
by the following loop, which should always be used as a source of
symmetry information in preference to the above space-group names.
They are only intended as comments.
;
_shelx_estimated_absorpt_T_min     0.504
_shelx_estimated_absorpt_T_max     0.912
_shelx_hkl_file
;
   1   0   0    3.50    7.40
  -1   0   0   -2.10    2.50
  -1   0   0    0.30    2.30
  -2   0   0 2255.17   73.99
   3   0   0   38.00   30.40
  -4   0   0  111.09   11.30
  -4   0   0  101.49   11.00
  -4   0   0  102.79   14.30
   4   0   0  101.09   12.60
  -4   0   0  100.99   14.40
  -5   0   0    2.50    4.30
  -5   0   0   -2.60    4.10
   5   0   0    3.50    6.30
  -6   0   0   50.99    8.20
   6   0   0   51.39   10.30
  -7   0   0   -0.90    1.80
   0  -1   0    0.30    0.70
   0   1   0    0.20    2.70
   0   1   0    0.10    1.10
  -1   1   0 3221.08  100.29
  -1   1   0 3379.36  104.59
  -1   1   0 3221.08  100.29
   1   1   0 3294.17  103.79
  -2  -1   0   93.89    9.50
  -2  -1   0   84.19    7.70
  -2   1   0   87.29    6.90
  -2   1   0   94.79   15.80
  -2   1   0   93.19    8.30
  -2   1   0   84.99   10.20
  -2   1   0   84.99   10.20
   3  -1   0 1037.20   48.40
  -3  -1   0 1196.08   46.60
   3  -1   0 1037.20   48.40
  -3  -1   0 1149.29   42.70
   3   1   0 1111.29   47.40
  -3   1   0 1183.98   44.30
   3   1   0 1111.29   47.40
  -4  -1   0  295.97   22.20
  -4  -1   0  281.77   17.00
   4  -1   0  283.57   20.40
  -4  -1   0  260.97   16.70
  -4  -1   0  297.17   20.70
   4   1   0  277.77   19.20
  -4   1   0  275.17   21.40
  -4   1   0  283.07   18.40
  -4   1   0  282.57   17.40
  -4   1   0  274.47   21.10
  -5  -1   0   -3.30    3.80
   5  -1   0   -1.30    5.80
   5  -1   0    5.40    6.40
  -5  -1   0   -1.00    4.40
  -5   1   0    2.90    4.70
   5   1   0    0.60    5.60
  -5   1   0   -2.80    5.20
  -5   1   0    0.00    5.10
   6  -1   0    7.10    6.10
  -6  -1   0   11.60    5.00
  -6   1   0    4.10    4.90
   6   1   0    5.90    5.40
   7  -1   0   38.20    6.00
  -7  -1   0   43.40    4.80
  -7   1   0   43.90    5.30
   0   2   0 1185.48   38.60
   0   2   0 1185.48   38.60
   0   2   0 1211.48   39.60
   0   2   0 1198.58   41.30
   1  -2   0    2.40    2.20
  -1  -2   0    4.90    3.80
  -1  -2   0    6.10    3.40
  -1   2   0    5.00    6.40
  -1   2   0    5.70    3.00
   1   2   0    5.20    3.00
   1   2   0    5.20    3.00
   1   2   0   -2.80    6.90
  -1   2   0    4.70    3.10
  -1   2   0    4.70    3.10
   1   2   0    0.20    3.60
   2  -2   0  210.18   11.00
  -2  -2   0  195.68   12.20
  -2  -2   0  217.98   14.50
  -2   2   0  207.18   11.80
   2   2   0  178.98   12.80
  -2   2   0  189.48   13.70
  -2   2   0  189.48   13.70
  -2   2   0  202.78   20.60
   2   2   0  178.98   12.80
  -3  -2   0  833.32   34.80
  -3  -2   0  855.51   38.90
   3  -2   0  833.42   32.50
   3   2   0  789.02   52.49
   3   2   0  787.72   36.90
  -3   2   0  807.92   33.60
   3   2   0  787.82   36.90
  -4  -2   0 1110.49   42.10
  -4  -2   0 1089.09   51.89
  -4  -2   0 1081.19   41.60
   4  -2   0 1100.19   44.90
   4  -2   0 1124.59   48.80
   4   2   0 1125.09  112.49
   4   2   0 1096.29   44.20
  -4   2   0 1131.79   49.30
  -4   2   0 1136.39   46.90
  -4   2   0 1102.99   44.90
  -5  -2   0  834.32   33.90
   5  -2   0  887.11   40.80
   5  -2   0  820.72   41.20
  -5  -2   0  844.02   34.70
   5   2   0  846.02   37.60
  -5   2   0  850.21   41.30
  -5   2   0  831.02   38.10
   6  -2   0   -0.40    5.60
  -6  -2   0    1.30    3.50
   6   2   0    5.30    5.10
  -6   2   0    1.30    4.50
   7  -2   0  109.49    9.30
  -7   2   0  123.39    7.40
   0  -3   0   -1.50    2.10
   0   3   0    2.20    2.50
   0   3   0   -1.10    2.70
   0   3   0    2.20    2.50
  -1  -3   0  327.77   15.20
   1  -3   0  328.57   12.70
  -1   3   0  330.27   17.20
   1   3   0  306.97   15.70
   1   3   0  331.97   17.20
  -1   3   0  328.17   14.60
  -1   3   0  324.57   22.80
  -1   3   0  330.37   17.20
   1   3   0  306.97   15.70
  -2  -3   0   38.70    7.20
   2  -3   0   36.40    5.20
  -2  -3   0   46.10    9.10
  -2   3   0   45.50    8.80
  -2   3   0   45.50    8.80
  -2   3   0   43.50    6.50
  -2   3   0   28.20   14.80
   2   3   0   45.50    8.00
   2   3   0   45.50    8.00
  -3  -3   0   -0.80    5.20
   3  -3   0    2.40    3.60
   3   3   0    5.40    5.20
   3   3   0    5.40    5.20
  -3   3   0    1.00    3.50
  -3   3   0   -5.90    4.30
  -3   3   0    8.70   18.50
  -3   3   0   -5.90    4.30
   3   3   0   29.40   26.50
   4  -3   0   18.80    6.10
  -4  -3   0   17.50    5.40
  -4  -3   0   10.50    7.90
  -4  -3   0   15.50    5.30
   4  -3   0    9.10    7.20
  -4   3   0   12.60    5.80
  -4   3   0   19.60    8.90
   4   3   0   27.50   59.39
   4   3   0    9.10   10.70
  -4   3   0   22.00    8.10
   4   3   0    9.10   10.70
  -4   3   0   11.80    6.30
   4   3   0   21.90    7.40
   5  -3   0   17.10    8.60
  -5  -3   0   19.70    5.40
   5  -3   0   12.10    6.10
  -5  -3   0   20.40    5.70
  -5   3   0   21.40    8.00
   5   3   0   26.00    8.00
  -5   3   0   19.00    8.10
   6  -3   0   11.30    7.40
  -6  -3   0   11.30    3.80
  -6   3   0   16.80    6.30
   7  -3   0  282.27   17.60
  -7   3   0  302.87   12.20
   0  -4   0   40.40    5.20
   0   4   0   40.10    6.40
   0   4   0   36.00    6.50
   0   4   0   34.50   10.20
   0   4   0   40.10    6.40
   1  -4   0 1943.11   59.69
  -1  -4   0 1898.71   63.99
   1   4   0 1944.31   64.59
   1   4   0 1944.31   64.59
   1   4   0 1996.20   66.99
  -1   4   0 2040.20   63.59
  -1   4   0 1780.32   66.79
  -1   4   0 1780.32   66.79
  -1   4   0 1795.42   75.19
   1   4   0 1945.81   72.39
  -2  -4   0  209.78   17.50
  -2  -4   0  201.78   15.30
   2  -4   0  209.38   11.20
  -2   4   0  213.58   29.20
   2   4   0  211.68   15.40
   2   4   0  211.58   15.40
  -2   4   0  208.88   13.10
  -2   4   0  200.88   17.20
   2   4   0  254.37   30.10
  -2   4   0  200.88   17.20
  -3  -4   0  180.58   12.90
  -3  -4   0  178.78   19.00
   3  -4   0  184.58   12.10
   3  -4   0  195.38   18.20
  -3  -4   0  192.98   11.60
   3   4   0  188.68   17.10
   3   4   0  188.68   17.10
   3   4   0  204.38   59.19
  -3   4   0  210.78   35.20
  -3   4   0  181.28   19.70
  -3   4   0  213.58   23.70
  -3   4   0  148.19   24.40
  -3   4   0  213.58   23.70
   4  -4   0    5.00    7.60
  -4  -4   0    1.20    5.20
  -4  -4   0    2.70    3.60
  -4  -4   0    4.40    7.80
   4  -4   0   17.70    6.00
   4   4   0   -3.70   75.29
   4   4   0    3.30    7.60
   4   4   0    3.30    7.60
  -4   4   0    6.20    7.60
  -5  -4   0  327.37   16.90
   5  -4   0  370.26   27.50
   5  -4   0  351.96   21.70
  -5  -4   0  343.07   18.40
  -5   4   0  333.97   23.30
  -5   4   0  353.06   23.30
  -6  -4   0   98.79    7.50
   6  -4   0   99.09   13.00
  -6   4   0  105.39   11.00
   7  -4   0   24.20    4.40
  -7  -4   0   29.80    3.00
   0  -5   0   -0.80    2.90
   0   5   0   -2.20    3.60
   0   5   0    1.20    3.20
   0   5   0    4.50   11.20
   0   5   0    1.20    3.20
   1  -5   0  174.48   10.20
  -1  -5   0  162.68   13.50
  -1   5   0  189.98   15.70
   1   5   0  178.28   22.90
   1   5   0  182.48   13.10
   1   5   0  182.48   13.10
   1   5   0  174.08   15.20
  -1   5   0  190.78   26.40
  -1   5   0  189.98   15.70
  -1   5   0  161.98   14.00
   2  -5   0  109.19    8.30
  -2  -5   0  111.19   16.60
  -2  -5   0  110.29   15.20
  -2  -5   0  112.69   13.70
  -2   5   0   83.09   15.70
  -2   5   0  108.39   10.30
  -2   5   0  112.29   20.00
  -2   5   0   90.39   23.20
   2   5   0  111.79   22.50
   2   5   0  100.49   13.40
   2   5   0  100.49   13.40
  -2   5   0   83.09   15.70
   3  -5   0  264.47   22.40
  -3  -5   0  215.68   12.40
  -3  -5   0  218.18   14.20
   3  -5   0  233.48   13.80
  -3  -5   0  247.28   24.10
  -3   5   0  260.67   19.90
   3   5   0  234.38   20.70
  -3   5   0  228.98   22.60
  -3   5   0  224.18   18.70
   3   5   0  234.38   20.70
  -3   5   0  228.98   22.60
  -3   5   0  259.07   26.80
  -3   5   0  227.48   41.90
  -3   5   0  256.37   19.20
   4  -5   0   85.69   16.10
   4  -5   0   48.20    8.70
  -4  -5   0   68.29    8.00
  -4  -5   0   50.59   15.80
  -4  -5   0   61.69    8.90
   4   5   0   49.99   13.90
  -4   5   0   67.19   12.50
  -4   5   0   78.69   13.30
   4   5   0   50.09   13.90
  -4   5   0   69.39   13.30
  -5  -5   0   24.40    5.90
  -5  -5   0   36.20    5.90
   5  -5   0   19.80   10.10
  -5   5   0   23.70    7.10
  -5   5   0   26.50    8.30
  -6  -5   0    1.00    2.60
   6  -5   0    0.10    5.10
  -6   5   0   -3.00    3.30
   0  -6   0 2036.70   68.69
   0   6   0 2002.70   70.69
   0   6   0 2002.70   70.69
   0   6   0 1978.50   80.19
   0   6   0 1974.00   72.69
   1  -6   0  106.29    9.00
   1  -6   0   86.79   11.20
  -1  -6   0  104.99   13.70
  -1  -6   0   98.99    9.70
  -1   6   0  103.99   23.90
   1   6   0   96.39   14.30
  -1   6   0  104.09    9.90
  -1   6   0  116.79   16.70
  -1   6   0  102.39   11.10
   1   6   0   77.99   10.80
   1   6   0   77.99   10.80
  -1   6   0  116.79   16.70
   1   6   0  109.59   14.10
   2  -6   0  210.98   13.00
  -2  -6   0  202.28   21.90
  -2  -6   0  204.78   13.90
   2  -6   0  215.28   19.30
  -2  -6   0  189.78   19.40
  -2   6   0  198.48   17.40
  -2   6   0  123.59   29.80
   2   6   0  214.88   18.80
  -2   6   0  221.08   21.30
  -2   6   0  189.88   15.90
  -2   6   0  221.18   21.30
   2   6   0  207.68   17.10
   2   6   0  207.68   17.10
   2   6   0  179.58   29.50
  -3  -6   0  713.53   39.20
   3  -6   0  720.43   45.00
  -3  -6   0  602.84   25.00
  -3  -6   0  571.84   41.50
   3  -6   0  629.94   27.80
  -3   6   0  639.04   41.10
  -3   6   0  638.54   68.19
  -3   6   0  639.04   41.10
  -3   6   0  669.63   38.80
   3   6   0  627.44   36.20
   3   6   0  627.44   36.20
  -4  -6   0  197.68   14.30
  -4  -6   0  167.38   27.60
   4  -6   0  200.88   22.20
  -4  -6   0  200.48   11.80
   4  -6   0  187.08   14.90
   4   6   0  204.58   26.10
  -4   6   0  203.38   18.50
  -4   6   0  197.18   17.80
   4   6   0  204.58   26.10
  -4   6   0  228.38   20.00
   5  -6   0  162.78   18.80
  -5  -6   0  188.78   11.00
  -5  -6   0  189.08   12.90
  -5   6   0  203.68   15.00
  -5   6   0  204.38   16.30
  -6  -6   0   23.20    3.50
   6  -6   0   22.00    7.00
  -6   6   0   21.00    4.30
   0  -7   0   -2.00    4.30
   0  -7   0    3.30    4.80
   0   7   0    6.80   19.90
   0   7   0    0.40    3.50
   0   7   0    0.80    4.20
   0   7   0    0.80    4.20
  -1  -7   0  210.88   18.80
  -1  -7   0  212.28   16.20
  -1  -7   0  191.78   12.70
   1  -7   0  206.88   14.70
   1  -7   0  206.38   18.00
   1   7   0  218.18   31.40
  -1   7   0  151.78   29.80
  -1   7   0  195.18   18.30
  -1   7   0  206.08   14.80
   1   7   0  205.98   16.50
  -1   7   0  195.18   18.30
  -1   7   0  182.78   16.80
   1   7   0  205.88   16.50
   1   7   0  176.58   13.00
  -2  -7   0   30.80    5.40
   2  -7   0   36.10    7.50
  -2  -7   0   28.30   12.20
   2  -7   0   44.60   11.80
  -2   7   0   52.39   14.30
   2   7   0   41.00    9.80
   2   7   0   39.90   32.10
  -2   7   0  -12.10   29.90
  -2   7   0   33.70   10.00
   2   7   0   41.00    9.80
  -2   7   0   52.29   14.30
   3  -7   0   28.30   11.30
  -3  -7   0   38.90   14.80
  -3  -7   0   27.60    5.30
   3  -7   0   27.50    7.00
  -3  -7   0   22.10    6.40
  -3   7   0   43.90   13.30
  -3   7   0   33.80   10.00
  -3   7   0   43.90   13.30
   3   7   0   19.70    9.00
   3   7   0   19.70    9.00
  -3   7   0   35.00    9.70
  -4  -7   0  179.18   14.10
  -4  -7   0  179.08   11.40
   4  -7   0  185.38   21.50
  -4   7   0  198.18   17.70
  -4   7   0  194.58   17.00
   5  -7   0   73.59   13.60
  -5  -7   0   73.59    8.60
  -5   7   0   51.49    7.80
  -6  -7   0   66.19    4.80
   6  -7   0   59.09    6.60
   6   7   0   70.79    7.50
   0  -8   0 2852.41  102.09
   0  -8   0 3219.38  107.19
   0  -8   0 3087.89  107.09
   0   8   0 3062.39  109.39
   0   8   0 3062.49  109.39
   0   8   0 3126.89  100.19
  -1  -8   0  257.37   23.60
   1  -8   0  252.47   19.10
   1  -8   0  243.68   20.80
  -1  -8   0  260.17   19.40
  -1  -8   0  231.08   24.20
   1   8   0  276.87   32.10
   1   8   0  151.58   35.50
   1   8   0  276.87   32.10
  -1   8   0  246.98   17.20
   1   8   0  245.28   15.80
  -2  -8   0  103.19   21.00
  -2  -8   0   97.19    9.70
   2  -8   0  118.09   18.20
  -2  -8   0  104.19   12.80
   2  -8   0  101.59   12.70
   2   8   0  101.39   14.70
  -2   8   0   90.09   12.40
   2   8   0  114.29   11.40
   2   8   0  101.39   14.70
  -2   8   0  108.99   19.00
  -2   8   0  116.59   14.30
  -2   8   0  108.99   19.00
  -3  -8   0   46.70   13.40
   3  -8   0   57.09   18.00
  -3  -8   0   51.89   32.50
  -3   8   0   52.49   14.00
  -3   8   0   47.30   15.90
  -3   8   0   52.49   14.00
   4  -8   0  274.77   23.50
  -4  -8   0  289.97   14.60
  -4  -8   0  275.17   17.70
  -4   8   0  286.67   18.90
   4   8   0  289.27   16.80
  -5  -8   0    3.10    3.70
   5  -8   0   -0.20    5.00
  -5  -8   0    3.70    2.30
   5   8   0    3.70    3.00
  -5   8   0    4.40    3.10
   0  -9   0    3.20    6.90
   0  -9   0   10.40    6.60
   0  -9   0   16.30   10.30
   0   9   0   -2.00    5.60
   0   9   0   -2.00    5.60
   0   9   0   -0.30    4.20
  -1  -9   0  304.47   22.00
  -1  -9   0  271.37   18.20
   1  -9   0  301.57   23.90
  -1  -9   0  272.07   28.20
   1  -9   0  256.67   22.50
   1   9   0  288.37   23.00
  -1   9   0  307.97   26.20
  -1   9   0  307.97   26.20
   1   9   0  288.37   23.00
   1   9   0  284.77   17.80
  -1   9   0  290.67   19.30
   2  -9   0   38.30   11.70
   2  -9   0   24.90   12.60
  -2  -9   0   38.00    7.30
  -2  -9   0   27.90   14.30
  -2  -9   0   41.10    9.40
   2   9   0   24.80   12.20
   2   9   0   23.50    6.00
  -2   9   0   27.90    7.50
   2   9   0   24.80   12.20
  -2   9   0   30.00    8.20
   3  -9   0   41.50   10.20
  -3  -9   0   39.80    6.70
  -3  -9   0   36.30    7.40
  -3   9   0   38.50   11.30
   3   9   0   37.90    6.70
  -3   9   0   42.90    8.20
  -3   9   0   38.50   11.30
  -4  -9   0  323.67   17.80
  -4  -9   0  331.87   15.50
   4   9   0  333.77   16.60
  -4   9   0  331.27   17.40
  -5  -9   0  105.79    7.70
   5  -9   0  105.39    8.00
   5   9   0  135.89    7.40
   0 -10   0  154.68   16.80
   0  10   0  171.58   13.80
   0  10   0  109.19   16.40
   0  10   0  109.09   16.40
  -1 -10   0    8.70    6.40
   1 -10   0    2.30    6.30
  -1 -10   0    9.00    7.10
  -1  10   0    0.80    6.40
   1  10   0    6.50    4.50
  -1  10   0    0.80    6.40
   1  10   0    8.70    7.90
  -1  10   0    6.20    5.30
   1  10   0    8.70    7.90
   2 -10   0   80.19   12.70
  -2 -10   0  121.99   17.00
  -2 -10   0  110.49   12.90
   2  10   0  104.79   10.20
   2  10   0  107.29   17.40
   2  10   0  107.29   17.40
  -2  10   0  100.69   11.60
   3 -10   0  621.04   31.60
  -3 -10   0  570.14   24.40
   3  10   0  624.34   25.10
  -3  10   0  571.44   25.60
  -4 -10   0    4.60    4.50
   4 -10   0    6.60    6.00
  -4 -10   0    4.70    3.30
  -4  10   0    4.50    2.60
   4  10   0    4.20    3.00
   0 -11   0    3.00    5.10
   0  11   0   -2.70    3.90
   1 -11   0    2.50    7.20
  -1 -11   0   -0.20    5.30
  -1  11   0   -3.00    3.50
   1  11   0    0.90    4.80
  -2 -11   0   84.79    9.50
  -2 -11   0   82.89    9.20
   2 -11   0   60.29    9.40
   2  11   0   78.99    8.00
  -2  11   0   77.89    8.30
  -3 -11   0   39.30    5.50
   3 -11   0   48.90    8.30
   3  11   0   46.50    5.70
  -3  11   0   37.90    4.30
   0 -12   0   -3.20    4.50
   0  12   0   -4.60    3.80
  -1 -12   0  133.09   10.30
   1 -12   0  129.69   10.60
  -1  12   0  134.19    8.10
   1  12   0  157.28    9.10
   2 -12   0   96.09    8.80
   2  12   0   95.29    7.30
   6   0  -1   64.99   10.50
  -6   0   1   55.09    8.60
  -5   0   1  630.24   30.70
   5   0  -1  671.43   44.30
   5   0  -1  663.73   33.60
  -5   0   1  694.73   30.40
   4   0  -1    1.70    5.50
   4   0  -1   28.30   53.69
  -4   0   1    7.00    5.90
  -4   0   1    3.40    5.80
  -4   0   1    0.30    4.00
  -4   0   1    0.20    4.60
  -3   0   1  785.32   35.10
   3   0  -1  802.42   37.70
   3   0  -1  806.12   57.09
   3   0  -1  802.42   37.70
  -3   0   1  762.42   31.80
  -2   0   1  230.38   14.30
   2   0  -1  243.78   15.40
  -2   0   1  240.48   12.80
   2   0  -1  243.78   15.40
  -1   0   1   31.70    4.00
   0   0   1   -0.10    0.30
  -1   0  -1   38.10    3.70
  -1   0  -1   35.00    4.60
  -2   0  -1  260.97   14.40
  -2   0  -1  233.68   11.80
  -3   0  -1  763.52   32.10
  -3   0  -1  827.52   34.80
  -4   0  -1   -1.50    5.70
  -4   0  -1   -1.80    3.80
   4   0   1    2.70    5.40
  -4   0  -1   -1.40    4.20
  -5   0  -1  678.93   36.30
  -5   0  -1  701.93   31.00
   5   0   1  656.73   33.80
  -6   0  -1   47.30    7.40
   6   0   1   57.69   10.30
  -7   0  -1  231.48   10.60
   7  -1  -1  178.68   11.40
  -7   1   1  211.78   10.50
  -6  -1   1  301.87   17.20
   6  -1  -1  300.17   20.40
   6   1  -1  279.87   18.50
  -6   1   1  301.47   18.80
  -5  -1   1  303.57   17.80
  -5  -1   1  315.57   19.20
   5  -1  -1  320.57   23.10
   5  -1  -1  319.07   22.20
  -5   1   1  320.77   22.90
  -5   1   1  278.97   18.10
  -5   1   1  292.17   20.00
   5   1  -1  297.37   20.60
   4  -1  -1  186.68   17.10
   4  -1  -1  179.28   15.10
  -4  -1   1  190.78   14.60
  -4  -1   1  170.98   13.80
  -4  -1   1  164.58   17.60
   4   1  -1  211.18   16.40
  -4   1   1  197.18   17.50
  -4   1   1  197.28   15.40
  -4   1   1  212.58   17.70
   4   1  -1  208.48   19.90
   4   1  -1  208.48   19.90
  -4   1   1  196.48   15.50
   4   1  -1  173.58   49.90
   3  -1  -1  161.98   16.10
   3  -1  -1  161.98   16.10
  -3  -1   1  186.98   13.80
   3  -1  -1  162.98   33.50
  -3  -1   1  191.88   15.90
   3   1  -1  205.88   16.30
   3   1  -1  205.88   16.30
  -3   1   1  196.58   12.80
   3   1  -1  249.88   33.60
  -3   1   1  205.98   14.80
  -2  -1   1 1207.98   42.40
  -2  -1   1 1277.47   45.10
  -2   1   1 1216.08   43.30
  -2   1   1 1172.98   53.39
   2   1  -1 1174.98   44.70
   2   1  -1 1174.98   44.70
  -2   1   1 1197.78   41.10
   2   1  -1 1242.58   52.09
  -2   1   1 1241.18   46.60
  -2   1   1 1241.18   46.60
  -1  -1   1 1963.40   61.79
   1   1  -1 1942.71   65.59
  -1   1   1 1981.10   60.09
  -1   1   1 1927.01   66.79
   0  -1  -1  343.47   11.50
   0  -1   1  355.86   11.10
   0   1   1  352.66   14.50
   0   1  -1  350.16   12.00
   0   1  -1  378.16   13.80
   0   1   1  358.16   12.40
  -1  -1  -1 1975.30   60.29
  -1  -1  -1 1924.41   61.49
   1   1   1 1949.20   68.99
  -1   1  -1 1992.30   64.89
  -1   1  -1 1948.31   62.69
  -1   1  -1 1948.31   62.69
  -2  -1  -1 1179.78   41.30
  -2  -1  -1 1230.28   44.00
  -2   1  -1 1193.98   41.40
  -3  -1  -1  208.68   15.70
  -3  -1  -1  187.68   17.70
   3   1   1  179.98   16.00
   3   1   1  175.78   32.10
   3   1   1  179.98   16.00
  -3   1  -1  190.08   13.30
   4  -1   1  186.48   16.80
  -4  -1  -1  219.68   18.20
  -4  -1  -1  197.98   16.40
  -4  -1  -1  205.08   18.30
  -4  -1  -1  188.58   13.60
   4   1   1  185.98   15.80
  -4   1  -1  179.18   14.50
  -4   1  -1  187.38   18.30
   5  -1   1  328.47   23.00
  -5  -1  -1  272.17   16.00
  -5  -1  -1  297.47   18.00
  -5   1  -1  322.87   23.70
  -5   1  -1  284.27   18.80
   5   1   1  313.17   21.00
  -6  -1  -1  291.17   16.40
   6  -1   1  319.97   21.00
   6   1   1  304.57   19.30
  -6   1  -1  320.57   18.20
  -7  -1  -1  216.58    9.80
  -7   1  -1  195.08    9.60
   7  -2  -1   69.29    7.20
  -7  -2   1   65.99    5.10
  -7   2   1   64.39    6.30
  -6  -2   1   76.99    8.60
   6  -2  -1  107.89   14.60
  -6   2   1   93.99   11.40
   5  -2  -1  132.39   16.20
  -5  -2   1  115.49   11.10
   5  -2  -1  126.99   19.30
  -5  -2   1  117.09   11.40
   5   2  -1  133.39   13.60
  -5   2   1  123.29   14.20
  -5   2   1  115.29   14.70
  -5   2   1  104.19   11.40
   4  -2  -1  143.89   12.90
   4  -2  -1  150.98   16.30
  -4  -2   1  128.89   18.50
  -4  -2   1  156.28   12.40
  -4  -2   1  137.59   11.90
  -4   2   1  106.99   12.10
  -4   2   1  105.59   14.00
   4   2  -1   92.29   16.20
   4   2  -1  114.39   12.70
  -4   2   1  112.59   12.60
   4   2  -1    7.20   47.90
  -4   2   1  113.19   15.40
   4   2  -1   92.29   16.20
   3  -2  -1 1068.89   38.60
  -3  -2   1 1010.50   44.80
   3  -2  -1  961.70   46.50
  -3  -2   1 1049.49   43.90
   3  -2  -1  961.70   46.50
  -3   2   1  987.70   40.20
   3   2  -1 1034.50   63.59
  -2  -2   1  830.02   31.40
   2  -2  -1  817.52   29.10
  -2  -2   1  808.72   33.60
  -2   2   1  805.42   34.70
   2   2  -1  805.02   32.70
   2   2  -1  810.12   41.30
  -2   2   1  789.32   30.90
  -2   2   1  802.92   43.70
  -2   2   1  805.42   34.70
   2   2  -1  805.12   32.70
   1   2  -1 4594.74  138.69
  -1   2   1 4504.35  140.79
   1   2  -1 4278.17  133.59
   1   2  -1 4278.17  133.59
   0   2  -1 9999.00  288.47
   0   2   1 9509.25  289.07
  -1   2  -1 4667.13  145.49
  -2  -2  -1  808.42   33.20
  -2  -2  -1  793.52   30.80
  -2   2  -1  781.12   29.50
  -2   2  -1  833.02   33.40
  -2   2  -1  833.02   33.40
   2   2   1  803.12   32.90
   2   2   1  786.42   41.00
   2   2   1  803.12   32.90
  -2   2  -1  827.72   40.50
  -3  -2  -1 1017.20   43.60
  -3   2  -1 1009.10   38.30
   3   2   1  912.71   64.89
  -4  -2  -1   99.59   10.10
  -4  -2  -1  104.59   10.00
  -4  -2  -1  114.29   16.60
   4  -2   1  110.19   15.30
   4  -2   1  104.59   12.90
   4   2   1  130.09   13.30
  -4   2  -1  122.29   15.60
  -4   2  -1  156.28   15.20
  -4   2  -1  132.89   12.70
   5  -2   1   99.89   13.40
   5  -2   1  120.29   15.60
  -5  -2  -1  119.99   11.30
  -5  -2  -1  111.19    9.90
  -5   2  -1  124.29   13.70
   5   2   1  125.59   13.70
  -5   2  -1  134.69   16.20
  -6  -2  -1  110.09    9.30
   6  -2   1  113.19   13.80
   6   2   1   98.69   10.90
  -6   2  -1   89.69   10.30
   7  -2   1   74.99    7.80
  -7  -2  -1   72.19    5.20
  -7   2  -1   67.59    5.60
  -7  -3   1   17.80    4.00
   7  -3  -1   21.80    5.60
  -7   3   1   26.70    4.60
   6  -3  -1  232.08   18.30
  -6  -3   1  196.88   12.00
  -6  -3   1  176.28   15.90
  -6   3   1  230.98   16.30
  -5  -3   1   73.59   17.20
   5  -3  -1  103.79   14.00
   5  -3  -1   93.69   15.10
  -5  -3   1  104.99   10.50
  -5  -3   1  105.39   10.20
  -5   3   1   88.09   13.30
   5   3  -1   98.89   11.80
  -5   3   1   92.79   13.90
  -4  -3   1  204.88   14.00
  -4  -3   1  217.98   22.10
  -4  -3   1  196.48   14.20
   4  -3  -1  199.98   14.90
   4  -3  -1  216.98   20.20
  -4   3   1  207.68   18.90
  -4   3   1  217.18   17.60
  -4   3   1  222.38   18.20
   4   3  -1  217.58   24.60
   4   3  -1  211.68   15.60
  -4   3   1  194.08   15.50
   4   3  -1  217.58   24.60
   4   3  -1  180.28   51.39
  -3  -3   1    3.80    5.10
   3  -3  -1    2.70    3.50
  -3  -3   1    1.20    5.40
  -3   3   1   -7.70   18.90
  -3   3   1    4.10    4.20
   3   3  -1    5.10    4.90
   3   3  -1    5.10    4.90
   3   3  -1  -16.20   21.60
  -3   3   1    3.90    5.20
  -3   3   1    3.90    5.20
  -2  -3   1  345.17   18.70
  -2  -3   1  381.26   21.60
   2  -3  -1  337.67   21.70
   2  -3  -1  337.67   21.70
   2  -3  -1  373.46   15.80
  -2   3   1  384.76   22.40
   2   3  -1  348.07   19.30
  -2   3   1  384.76   22.40
  -2   3   1  362.66   18.10
  -2   3   1  346.17   32.80
   2   3  -1  348.07   19.30
   1  -3  -1  441.36   16.10
  -1  -3   1  441.96   18.70
  -1   3   1  457.15   18.50
   1   3  -1  455.15   19.80
   1   3  -1  455.15   19.80
  -1   3   1  419.16   21.20
   1   3  -1  438.06   25.10
  -1   3   1  419.16   21.20
   1   3  -1  415.96   20.30
  -1   3   1  469.65   28.60
   0   3   1 4230.28  132.99
   0   3  -1 4351.26  131.79
   0   3   1 4150.08  128.29
   0   3   1 4150.08  128.29
   1  -3   1  436.66   16.20
  -1  -3  -1  454.95   19.20
   1   3   1  418.46   19.70
  -1   3  -1  459.75   18.10
  -1   3  -1  439.36   24.80
   1   3   1  472.75   21.20
  -1   3  -1  463.75   20.50
  -1   3  -1  463.75   20.50
   1   3   1  459.15   26.20
   1   3   1  418.46   19.70
  -2  -3  -1  328.37   18.20
   2  -3   1  353.66   15.80
  -2  -3  -1  371.46   21.10
   2   3   1  359.46   19.60
  -2   3  -1  370.26   20.70
   2   3   1  338.07   32.30
   2   3   1  359.46   19.60
  -2   3  -1  370.26   20.70
  -2   3  -1  360.86   28.80
  -2   3  -1  370.76   16.80
   3  -3   1    1.60    3.50
  -3  -3  -1    4.80    5.80
  -3   3  -1   -6.10   16.80
   3   3   1   -2.70   26.80
  -3   3  -1   -3.20    4.10
   3   3   1    0.90    4.90
  -3   3  -1   -0.80    2.80
   3   3   1    0.90    4.90
  -3   3  -1   -3.20    4.10
   4  -3   1  204.48   19.60
   4  -3   1  239.38   16.40
  -4  -3  -1  216.08   21.60
  -4  -3  -1  218.48   13.50
  -4  -3  -1  202.78   13.50
  -4   3  -1  196.78   16.20
   4   3   1  218.48   15.90
  -4   3  -1  234.48   19.20
  -4   3  -1  193.38   19.30
  -5  -3  -1   89.89    9.20
   5  -3   1  109.49   14.30
  -5  -3  -1   90.69    9.30
   5  -3   1   88.09   14.50
  -5   3  -1  124.19   15.70
   5   3   1  114.09   12.80
  -5   3  -1   91.29   12.50
   6  -3   1  187.28   17.10
  -6  -3  -1  225.08   12.00
  -6   3  -1  198.48   14.00
   7  -3   1   24.60    6.00
  -7   3  -1   29.20    3.10
  -7  -4   1   38.20    3.40
   7  -4  -1   40.30    5.00
  -7   4   1   32.50    3.90
  -6  -4   1   86.39    7.20
  -6  -4   1   71.89    9.40
   6  -4  -1   69.89   11.30
  -6   4   1  104.69   11.30
  -5  -4   1  106.19   22.10
  -5  -4   1  138.99   11.60
  -5  -4   1  145.49   10.80
   5  -4  -1  160.08   21.10
  -5   4   1  141.19   16.10
  -5   4   1  124.69   14.30
  -4  -4   1  263.57   25.90
  -4  -4   1  256.87   15.40
   4  -4  -1  263.37   17.10
   4   4  -1  261.67   62.49
   4   4  -1  328.27   26.00
   4   4  -1  328.27   26.00
  -4   4   1  287.77   18.80
  -4   4   1  320.97   22.90
  -3  -4   1   15.00    4.60
   3  -4  -1   12.80    7.30
  -3  -4   1   10.70    7.20
  -3  -4   1   16.20    8.40
   3  -4  -1   10.40    4.00
  -3   4   1   15.00   22.60
   3   4  -1    3.20    4.90
  -3   4   1    1.90    6.00
   3   4  -1    3.20    4.90
  -3   4   1    6.90    4.70
  -3   4   1    1.90    6.00
   3   4  -1  -16.00   24.00
   2  -4  -1   46.80    6.00
  -2  -4   1   57.99   10.10
  -2  -4   1   43.10   10.40
   2   4  -1   88.79   11.80
  -2   4   1   60.59   12.00
  -2   4   1   82.39   23.70
   2   4  -1   88.79   11.80
  -2   4   1   60.59   12.00
  -2   4   1   79.19    9.40
   1  -4  -1   77.49   10.50
  -1  -4   1   83.79    9.50
   1  -4  -1   95.29    7.10
   1  -4  -1   77.49   10.50
  -1   4   1   96.49   18.80
  -1   4   1  104.19    8.70
  -1   4   1  111.29   13.80
   1   4  -1  111.19   10.60
   1   4  -1  114.99    9.90
   1   4  -1  110.49   15.90
  -1   4   1  111.29   13.80
   1   4  -1  114.99    9.90
   0  -4  -1 1303.97   42.10
   0   4   1 1262.17   44.60
   0   4  -1 1245.68   48.70
   0   4   1 1244.58   49.80
   0   4  -1 1259.97   43.50
   0   4  -1 1259.97   43.50
   0   4  -1 1236.68   44.20
   0   4   1 1232.68   44.40
   0   4   1 1262.07   44.60
  -1  -4  -1  101.09    9.40
  -1   4  -1   83.99   10.90
   1   4   1   96.49   10.40
  -1   4  -1   96.99    8.00
  -1   4  -1  103.79   18.00
  -1   4  -1   83.99   10.90
   1   4   1   93.99    8.90
   1   4   1   93.99    8.90
  -2  -4  -1   65.09    9.90
  -2  -4  -1   76.59   12.70
   2  -4   1   66.99    6.20
  -2   4  -1   48.80   16.60
  -2   4  -1   47.90    9.80
   2   4   1   51.19    8.90
  -2   4  -1   42.40    6.60
  -2   4  -1   47.90    9.80
   2   4   1   51.09    8.90
  -3  -4  -1    6.30    3.70
   3  -4   1   11.00    7.10
   3  -4   1    6.80    3.90
  -3  -4  -1   10.50    3.50
  -3  -4  -1    2.80    6.60
  -3   4  -1   15.50    7.90
  -3   4  -1   15.50    7.90
  -3   4  -1   -7.10   18.80
   3   4   1    3.10   28.50
   3   4   1    5.80    6.20
   3   4   1    5.80    6.20
  -4  -4  -1  295.97   17.30
   4  -4   1  301.47   24.90
  -4  -4  -1  288.57   27.10
  -4  -4  -1  294.27   20.10
   4  -4   1  301.07   18.20
  -4   4  -1  255.37   22.50
  -5  -4  -1  120.29   10.80
   5  -4   1  138.49   14.10
  -5  -4  -1  129.99    9.90
   5  -4   1  141.49   18.00
  -5   4  -1  148.29   16.70
  -5   4  -1  143.19   14.80
  -6  -4  -1   97.59    7.50
   6  -4   1   91.99   13.00
  -6   4  -1   96.59    9.80
   7  -4   1   26.10    4.40
  -7  -4  -1   30.70    2.90
  -6  -5   1  133.39    8.00
   6  -5  -1  117.09   14.20
  -6   5   1  110.99   10.40
  -5  -5   1   35.60    5.70
  -5  -5   1   36.60    7.20
   5  -5  -1   38.90   11.20
  -5   5   1   53.29   11.20
  -5   5   1   40.50    8.20
  -4  -5   1  178.38   27.10
   4  -5  -1  239.08   23.40
  -4  -5   1  206.68   12.70
  -4  -5   1  210.78   14.70
   4  -5  -1  203.78   14.90
  -4   5   1  191.18   18.60
   4   5  -1  216.18   26.00
  -4   5   1  206.58   18.90
  -4   5   1  209.18   19.20
   4   5  -1  216.18   26.00
   3  -5  -1   61.99    8.00
  -3  -5   1   66.59    8.40
  -3  -5   1   61.09    6.90
  -3  -5   1   67.09   15.50
   3  -5  -1   70.89   13.90
  -3   5   1   77.99   17.10
   3   5  -1   66.99   12.50
   3   5  -1   82.79   32.60
  -3   5   1   77.99   17.10
  -3   5   1   80.59   13.30
   3   5  -1   66.99   12.50
  -3   5   1   55.89   15.00
  -3   5   1   90.29   35.40
  -3   5   1   52.19   11.10
   3   5  -1   77.29   12.10
   2  -5  -1  215.78   12.00
  -2  -5   1  211.58   19.90
  -2  -5   1  193.88   17.20
  -2   5   1  207.18   27.50
  -2   5   1  213.98   20.10
  -2   5   1  203.08   14.40
   2   5  -1  215.48   16.60
   2   5  -1  181.48   34.40
  -2   5   1  213.98   20.10
  -2   5   1  203.08   34.70
   2   5  -1  215.48   16.60
  -1  -5   1  334.47   19.50
   1  -5  -1  310.17   21.10
   1  -5  -1  333.07   15.70
   1  -5  -1  310.17   21.10
   1   5  -1  341.47   21.00
   1   5  -1  313.67   27.50
  -1   5   1  348.87   18.90
  -1   5   1  371.66   34.30
   1   5  -1  351.56   18.80
  -1   5   1  367.96   22.80
  -1   5   1  367.96   22.80
   1   5  -1  351.56   18.80
   0  -5  -1   29.10    5.80
   0  -5   1   23.90    5.10
   0   5  -1   21.90    5.40
   0   5  -1   23.00    6.40
   0   5   1    9.10   12.50
   0   5  -1   24.00   10.70
   0   5   1   26.40    6.70
   0   5   1   26.90    6.10
   0   5   1   26.90    6.10
   0   5  -1   21.90    5.40
   1  -5   1  341.07   14.90
  -1  -5  -1  374.96   19.70
   1   5   1  327.47   20.90
   1   5   1  296.17   17.90
   1   5   1  296.17   17.90
  -1   5  -1  318.47   20.30
  -1   5  -1  318.47   20.30
  -1   5  -1  312.37   17.20
  -1   5  -1  309.97   29.10
   1   5   1  372.36   34.70
  -2  -5  -1  205.98   17.00
  -2  -5  -1  202.78   14.20
  -2  -5  -1  188.68   19.00
   2  -5   1  201.08   11.30
   2   5   1  206.78   16.20
  -2   5  -1  230.28   20.60
  -2   5  -1  230.28   20.60
  -2   5  -1  191.38   18.40
  -2   5  -1  195.68   29.40
   2   5   1  163.28   27.30
   2   5   1  206.78   16.20
   3  -5   1   64.59    7.90
   3  -5   1   62.89   13.40
  -3  -5  -1   66.29    6.70
  -3  -5  -1   68.89    8.80
  -3  -5  -1   60.19   14.50
   3   5   1   59.09   11.70
   3   5   1   59.09   11.70
  -3   5  -1   64.19   13.50
  -3   5  -1   65.49   13.00
  -3   5  -1   88.89   28.00
  -3   5  -1   72.99   11.90
   3   5   1   29.20   33.50
  -3   5  -1   64.19   13.50
  -3   5  -1   86.99   14.10
  -4  -5  -1  187.88   11.60
  -4  -5  -1  206.58   14.50
   4  -5   1  197.78   22.10
  -4  -5  -1  227.48   30.30
  -4   5  -1  202.28   17.80
  -4   5  -1  226.08   20.80
  -4   5  -1  206.68   19.70
   5  -5   1   43.70   12.40
  -5  -5  -1   48.30    7.90
  -5  -5  -1   43.90    6.30
  -5   5  -1   44.70    9.70
  -5   5  -1   43.80   10.20
  -6  -5  -1  133.79    8.00
   6  -5   1  110.79   13.40
  -6   5  -1  139.59   10.10
  -6  -6   1   14.00    2.80
   6  -6  -1   18.50    6.40
  -6   6   1    8.30    3.50
   5  -6  -1   71.69   14.40
  -5  -6   1   71.49    8.90
  -5  -6   1   78.79    7.50
  -5   6   1   76.29   11.30
  -4  -6   1   72.39    9.20
  -4  -6   1   45.60   16.80
  -4  -6   1   73.59    7.50
   4  -6  -1   61.79    9.80
   4  -6  -1   83.69   17.40
   4   6  -1   70.19   14.80
  -4   6   1   98.39   14.70
  -4   6   1   61.89   12.10
   4   6  -1   70.19   14.80
  -3  -6   1  420.66   34.60
  -3  -6   1  386.36   17.70
   3  -6  -1  394.06   20.40
  -3  -6   1  399.16   26.70
  -3   6   1  402.06   62.29
   3   6  -1  259.57   48.30
  -3   6   1  376.36   32.20
  -3   6   1  370.06   32.50
  -3   6   1  376.46   32.20
   3   6  -1  405.16   26.50
   3   6  -1  405.16   26.50
  -2  -6   1   71.39    7.80
  -2  -6   1   83.49   14.40
   2  -6  -1   89.89   14.00
  -2  -6   1   84.89   16.50
  -2  -6   1   80.19    9.10
   2  -6  -1   96.79    9.10
   2   6  -1   68.89   11.10
  -2   6   1   64.39   11.30
   2   6  -1   68.89   11.10
  -2   6   1   55.09   30.50
   2   6  -1   70.09   13.10
  -2   6   1   73.69   15.50
  -2   6   1   76.29   12.50
  -2   6   1   73.69   15.50
   2   6  -1   70.49   23.40
   1  -6  -1 1225.28   44.50
  -1  -6   1 1223.68   49.60
  -1  -6   1 1213.58   46.00
   1  -6  -1 1159.28   49.30
   1   6  -1 1278.27   51.19
  -1   6   1 1170.18   69.69
  -1   6   1 1317.97   49.70
  -1   6   1 1170.08   69.69
   1   6  -1 1282.47   56.69
  -1   6   1 1297.47   46.80
  -1   6   1 1362.16   68.59
   1   6  -1 1245.58   52.59
   0  -6   1  121.19   10.90
   0  -6  -1  120.39   11.50
   0   6  -1  126.19   14.40
   0   6   1  119.09   13.90
   0   6  -1  113.09    9.80
   0   6  -1  126.19   14.40
   0   6  -1  124.19   13.10
   0   6   1  119.09   13.90
   0   6   1  118.89   14.80
   0   6  -1  125.89   19.10
  -1  -6  -1 1361.46   51.29
   1  -6   1 1330.97   44.60
  -1  -6  -1 1258.77   46.90
   1   6   1 1241.08   53.19
  -1   6  -1 1266.37   52.29
  -1   6  -1 1266.37   52.29
  -1   6  -1 1169.18   45.20
  -1   6  -1 1142.49   61.69
   1   6   1 1247.68   49.30
   1   6   1 1247.68   49.30
   1   6   1 1269.27   61.49
  -2  -6  -1   78.79    9.80
   2  -6   1   81.49   13.60
   2  -6   1   75.89    8.90
  -2  -6  -1   71.99    7.10
  -2  -6  -1   57.79   14.20
  -2   6  -1   70.29   13.60
   2   6   1  101.59   29.50
  -2   6  -1   74.49   12.40
  -2   6  -1   70.29   13.60
  -2   6  -1   38.60   24.10
  -2   6  -1   94.89   12.80
  -3  -6  -1  405.66   18.80
  -3  -6  -1  370.26   32.70
   3  -6   1  417.96   20.50
   3  -6   1  387.76   32.10
  -3   6  -1  324.37   32.30
   3   6   1  421.66   28.90
  -3   6  -1  387.66   29.40
   3   6   1  405.06   63.89
   3   6   1  421.66   28.90
  -3   6  -1  387.66   29.40
  -3   6  -1  383.86   50.89
  -3   6  -1  396.56   26.60
   4  -6   1   76.09   10.60
  -4  -6  -1   81.59   10.30
  -4  -6  -1   85.09    7.70
   4  -6   1   73.09   15.90
  -4  -6  -1   70.69   20.70
  -4   6  -1   66.19   11.40
  -4   6  -1   85.99   14.30
  -4   6  -1   68.79   12.40
  -5  -6  -1   95.29    9.50
   5  -6   1   63.89   12.70
  -5  -6  -1   94.29    7.70
  -5   6  -1   57.79    9.10
  -5   6  -1   70.39   10.70
   6  -6   1   14.20    6.10
  -6  -6  -1    9.90    2.50
  -6   6  -1   20.60    3.60
  -6  -7   1   35.40    3.70
   6  -7  -1   37.60    5.90
   6   7  -1   38.90    4.40
  -6   7   1   34.30    3.70
  -5  -7   1  293.37   18.40
  -5  -7   1  347.37   17.00
  -5   7   1  337.07   19.40
  -4  -7   1   77.29    8.00
  -4  -7   1   78.39   10.10
   4  -7  -1   73.59   15.30
  -4   7   1   68.29   12.40
  -3  -7   1  285.37   14.90
  -3  -7   1  286.07   18.30
  -3  -7   1  282.47   30.30
   3  -7  -1  277.97   18.20
   3  -7  -1  275.07   24.80
  -3   7   1  247.58   30.80
  -3   7   1  233.58   20.10
   3   7  -1  273.67   23.00
  -3   7   1  244.08   20.90
   3   7  -1  273.67   23.00
  -3   7   1  247.58   30.80
  -2  -7   1  252.87   23.90
  -2  -7   1  243.08   13.60
  -2  -7   1  264.27   26.60
   2  -7  -1  241.68   29.10
   2  -7  -1  228.78   15.80
  -2   7   1  241.88   19.20
   2   7  -1  255.67   38.10
   2   7  -1  243.28   18.80
  -2   7   1  219.78   42.30
  -2   7   1  224.28   27.10
  -2   7   1  224.28   27.10
   2   7  -1  243.18   18.80
  -1  -7   1  116.49   16.20
   1  -7  -1   94.09   11.30
   1  -7  -1   92.99   13.50
  -1  -7   1  111.99   12.00
   1   7  -1  110.39   15.00
  -1   7   1   79.19   27.30
  -1   7   1  100.99   15.80
   1   7  -1   95.39   22.70
   1   7  -1  100.09    9.80
   1   7  -1   99.29   12.70
   1   7  -1  124.19   16.40
  -1   7   1  100.99   15.80
  -1   7   1  100.39   11.30
   1   7  -1   99.29   12.70
   0  -7   1  420.16   23.60
   0  -7  -1  413.76   23.60
   0  -7  -1  353.66   31.50
   0  -7   1  410.36   23.40
   0  -7  -1  413.36   24.10
   0   7  -1  393.86   24.90
   0   7  -1  405.06   24.00
   0   7   1  404.26   26.40
   0   7   1  387.26   24.60
   0   7  -1  386.56   19.60
   0   7   1  393.86   20.20
   0   7   1  387.26   24.60
   0   7  -1  427.56   36.30
   0   7  -1  405.06   24.00
   0   7   1  467.75   44.00
   1  -7   1  111.89   13.70
  -1  -7  -1   93.09    9.10
  -1  -7  -1  107.69   12.50
   1  -7   1  117.69   11.00
  -1  -7  -1   88.19   15.80
  -1   7  -1   97.69   25.60
  -1   7  -1  112.19   11.00
  -1   7  -1   96.39   14.50
   1   7   1  119.09   15.20
   1   7   1  119.09   15.20
  -1   7  -1   96.39   14.50
  -1   7  -1  109.79   14.60
   1   7   1  107.29   28.20
   1   7   1  100.59   10.10
   1   7   1   78.19   14.70
  -2  -7  -1  241.08   13.50
  -2  -7  -1  245.58   25.90
   2  -7   1  256.87   16.00
   2  -7   1  232.28   21.60
  -2   7  -1  236.58   20.20
  -2   7  -1  266.27   23.70
   2   7   1  271.67   21.20
  -2   7  -1  268.07   43.00
   2   7   1  271.67   21.20
  -2   7  -1  266.27   23.70
   3  -7   1  238.68   23.80
  -3  -7  -1  245.78   33.60
  -3  -7  -1  226.68   17.00
  -3  -7  -1  244.38   13.90
   3  -7   1  261.07   17.30
  -3   7  -1  301.77   26.20
  -3   7  -1  277.97   21.60
   3   7   1  256.07   22.40
  -3   7  -1  296.57   20.80
   3   7   1  256.07   22.50
  -3   7  -1  301.77   26.20
   4  -7   1   80.59   17.20
   4  -7   1   59.19   13.90
  -4  -7  -1   70.19    7.20
  -4  -7  -1   55.39    8.60
  -4   7  -1   76.49   12.80
  -4   7  -1   75.49   12.90
  -4   7  -1   59.69   10.00
   5  -7   1  364.06   25.00
  -5  -7  -1  324.87   15.20
  -5  -7  -1  300.17   15.80
  -5   7  -1  317.87   17.90
   6  -7   1   32.60    5.60
  -6  -7  -1   31.90    3.50
  -5  -8   1  155.98    9.00
  -5  -8   1  149.29   11.10
   5  -8  -1  152.28   14.10
  -5   8   1  166.48   11.30
   5   8  -1  159.98   10.30
   4  -8  -1  246.98   22.00
  -4  -8   1  249.58   16.60
  -4  -8   1  246.08   13.10
  -4   8   1  266.77   18.50
   4   8  -1  217.48   34.10
   4   8  -1  217.48   34.10
   3  -8  -1  596.94   34.10
   3  -8  -1  773.32   52.89
  -3  -8   1  636.74   28.40
   3   8  -1  463.95   43.00
  -3   8   1  583.04   41.70
   3   8  -1  464.05   43.00
  -3   8   1  583.04   41.70
  -3   8   1  645.64   38.50
  -2  -8   1  149.88   23.90
  -2  -8   1  164.98   15.40
  -2  -8   1  154.48   11.70
   2  -8  -1  174.18   19.70
   2  -8  -1  160.98   15.30
   2   8  -1  136.89   12.10
   2   8  -1  118.49   15.80
   2   8  -1  118.49   15.80
  -2   8   1  142.79   22.20
   2   8  -1  114.69   13.70
  -2   8   1  127.69   14.40
  -2   8   1  142.79   22.20
  -2   8   1  141.09   15.10
  -1  -8   1   19.60   10.80
  -1  -8   1   25.50    8.40
   1  -8  -1   15.00    8.00
   1  -8  -1   22.90    9.20
  -1  -8   1   20.80   10.40
   1   8  -1   12.70    5.20
  -1   8   1   12.10    6.10
   0  -8  -1   31.60    9.80
   0  -8  -1   16.10    6.70
   0  -8   1   42.80   10.60
   0  -8   1   30.00    9.10
   0  -8  -1   39.80   10.40
   0   8  -1   36.70    9.40
   0   8  -1   26.90    6.50
   0   8   1   39.30   10.90
   0   8  -1   36.20   24.80
   0   8  -1   36.70    9.40
   0   8   1   67.89   31.30
   0   8   1   26.10    6.70
   0   8   1   39.30   10.90
  -1  -8  -1   10.40    6.90
   1  -8   1   14.40    7.60
   1  -8   1    5.60    6.60
  -1  -8  -1   17.50    9.60
   1   8   1   43.10   12.00
  -1   8  -1   27.30    7.20
   1   8   1   23.60    6.30
   1   8   1   18.10   35.50
   1   8   1   43.10   12.00
  -1   8  -1   24.60   27.30
  -1   8  -1   35.60   11.30
  -1   8  -1   35.60   11.30
  -1   8  -1   20.30   11.60
   2  -8   1  123.79   18.30
   2  -8   1  136.69   14.10
  -2  -8  -1  140.09   11.50
  -2  -8  -1  144.59   24.80
  -2  -8  -1  126.49   14.10
  -2   8  -1  151.28   16.40
  -2   8  -1  164.88   15.30
   2   8   1  160.08   13.00
   2   8   1  180.78   20.70
  -2   8  -1  208.68   25.50
  -2   8  -1  208.68   25.50
   2   8   1  180.78   20.70
  -3  -8  -1  587.44   36.40
  -3  -8  -1  610.04   53.59
  -3   8  -1  625.24   38.40
  -3   8  -1  625.24   38.40
  -4  -8  -1  252.67   16.50
  -4  -8  -1  261.07   13.60
   4  -8   1  255.27   22.50
   4   8   1  255.17   15.90
  -4   8  -1  251.47   16.90
   5  -8   1  154.38   13.70
  -5  -8  -1  161.68    9.10
  -5   8  -1  148.59    9.30
   5   8   1  159.58   10.20
   5  -9  -1   99.29    8.50
   5   9  -1  121.69    6.90
  -4  -9   1   36.50    6.40
   4  -9  -1   55.09   10.40
  -4  -9   1   45.40    5.80
  -4   9   1   40.60    6.80
   4   9  -1   56.69    7.30
  -3  -9   1  186.88   15.20
  -3  -9   1  174.08   12.20
   3  -9  -1  193.28   19.70
   3   9  -1  196.78   13.40
  -3   9   1  188.68   16.20
  -3   9   1  195.08   24.20
  -3   9   1  195.08   24.20
   2  -9  -1   23.90    9.60
  -2  -9   1   -5.70    9.70
  -2  -9   1   12.90    6.50
  -2  -9   1   10.10    5.10
  -2   9   1   15.80    6.10
  -2   9   1   19.00    7.40
   2   9  -1   25.90    6.40
  -1  -9   1   52.89   14.80
  -1  -9   1   67.59   12.10
   1  -9  -1   53.09   12.10
   1  -9  -1   55.79   11.20
  -1  -9   1   49.30    8.80
  -1  -9   1   50.99   14.40
   1  -9  -1   47.30   11.50
  -1   9   1   34.30   11.00
  -1   9   1   34.30   11.00
   1   9  -1   47.30   11.00
   1   9  -1   47.30   11.00
  -1   9   1   67.09   10.90
   1   9  -1   53.49    8.50
   0  -9  -1  591.44   32.90
   0  -9   1  582.04   34.30
   0  -9   1  621.54   33.60
   0  -9  -1  567.94   29.20
   0   9  -1  583.94   27.40
   0   9   1  597.24   36.60
   0   9   1  577.14   28.10
   0   9   1  597.24   36.60
   0   9  -1  541.45   33.90
   0   9  -1  541.45   33.90
   1  -9   1   28.80    9.90
  -1  -9  -1   63.29   17.00
   1  -9   1   61.39   12.80
  -1  -9  -1   55.19    9.10
  -1  -9  -1   53.49   11.70
   1   9   1   64.39   12.60
  -1   9  -1   59.69   10.10
   1   9   1   64.39   12.60
  -1   9  -1   55.99   12.80
  -1   9  -1   49.50    9.40
  -1   9  -1   55.99   12.80
   1   9   1   62.39    9.20
   2  -9   1   26.90   10.10
  -2  -9  -1   24.40    8.20
   2  -9   1   15.50    9.70
  -2  -9  -1   11.20    5.00
  -2  -9  -1   13.70   12.40
  -2   9  -1   13.60    6.40
  -2   9  -1   12.90    6.40
   2   9   1   13.40    5.30
   2   9   1    4.60    8.10
   2   9   1    4.60    8.10
  -3  -9  -1  195.08   12.70
   3  -9   1  181.08   19.20
  -3  -9  -1  185.08   14.90
  -3   9  -1  124.09   17.40
   3   9   1  169.88   21.80
  -3   9  -1  124.09   17.40
   3   9   1  175.08   13.10
   3   9   1  169.88   21.80
  -3   9  -1  166.18   14.30
  -3   9  -1  180.68   15.20
   4  -9   1   44.80    9.50
  -4  -9  -1   49.20    6.40
  -4  -9  -1   49.80    7.30
  -4   9  -1   65.29    7.90
   4   9   1   41.30    6.00
  -5  -9  -1  124.79    7.10
   5  -9   1  117.89    9.20
   5   9   1  117.99    8.30
   4 -10  -1   47.20    9.70
  -4 -10   1   41.20    5.20
   4  10  -1   57.19    7.30
  -4  10   1   45.90    5.20
  -3 -10   1   11.30    5.10
  -3 -10   1   11.10    5.10
   3 -10  -1    7.90    6.50
  -3  10   1    9.80    5.00
   3  10  -1   16.70    4.40
   2 -10  -1  186.98   18.00
  -2 -10   1  186.38   15.90
  -2 -10   1  170.78   14.30
   2  10  -1  191.28   21.20
   2  10  -1  191.28   21.20
  -2  10   1  203.78   15.50
   2  10  -1  210.98   13.70
  -1 -10   1  120.79   14.60
   1 -10  -1  122.99   15.70
   1  10  -1   83.89   13.80
   1  10  -1  123.79   11.10
  -1  10   1  117.79   18.40
  -1  10   1  117.79   18.40
   1  10  -1   83.89   13.80
  -1  10   1  119.09   12.90
   0 -10   1  594.44   32.30
   0 -10  -1  596.34   32.80
   0 -10  -1  572.04   30.00
   0  10   1  528.35   35.50
   0  10  -1  592.24   27.30
   0  10   1  528.25   35.50
   0  10   1  581.54   27.90
   0  10  -1  586.24   34.80
   0  10  -1  586.24   34.80
  -1 -10  -1  125.39   14.30
   1 -10   1   81.19   13.20
  -1 -10  -1  112.69   13.40
  -1  10  -1  114.69   12.00
   1  10   1  130.99   12.00
   1  10   1  107.49   17.00
  -1  10  -1   99.79   15.60
   1  10   1  107.49   17.00
  -1  10  -1   99.79   15.60
  -2 -10  -1  220.28   16.00
   2 -10   1  203.78   19.20
  -2 -10  -1  190.88   16.00
  -2  10  -1  190.38   14.40
   2  10   1  198.68   13.90
  -2  10  -1  121.49   22.60
  -2  10  -1  121.49   22.60
  -3 -10  -1    8.00    4.50
   3 -10   1   16.50    7.10
  -3 -10  -1    9.80    4.20
   3  10   1   13.00    4.30
  -3  10  -1   11.80    4.80
   4 -10   1   44.80    7.60
  -4 -10  -1   49.00    5.60
   4  10   1   45.40    5.40
  -3 -11   1   45.40    6.00
   3 -11  -1   42.60    7.70
  -3  11   1   52.89    5.50
   3  11  -1   61.59    6.70
   2 -11  -1    1.90    4.50
  -2 -11   1   10.10    4.90
  -2  11   1    4.70    4.10
   2  11  -1    3.80    3.10
   1 -11  -1    7.10    7.60
  -1 -11   1    1.30    5.60
   1  11  -1    4.60    5.20
  -1  11   1   -1.00    4.50
   0 -11  -1  126.39   19.10
   0 -11  -1  123.89   16.20
   0 -11   1  124.09   16.50
   0  11  -1  159.18   14.40
   0  11   1  150.88   15.50
   1 -11   1    7.50    6.50
  -1 -11  -1    1.70    5.80
  -1 -11  -1    5.50    5.60
   1  11   1    6.60    4.70
  -1  11  -1    5.20    4.30
  -2 -11  -1    5.20    4.40
  -2 -11  -1    8.50    4.80
   2 -11   1    3.00    5.10
   2  11   1    6.00    3.90
  -2  11  -1    7.20    3.70
  -3 -11  -1   49.00    6.70
   3 -11   1   40.60    6.70
   3  11   1   53.49    5.70
   2 -12  -1    6.60    3.30
  -2 -12   1    4.50    3.70
   2  12  -1   10.70    3.00
   1 -12  -1    6.00    4.00
  -1 -12   1    1.10    3.50
  -1  12   1    9.70    3.20
   1  12  -1   10.90    3.20
   0 -12   1   13.50    6.20
   0 -12  -1   14.50    5.80
   0  12  -1   15.50    3.90
   1 -12   1   13.90    4.60
  -1 -12  -1   13.90    4.30
   1  12   1    7.10    3.30
  -1  12  -1    2.80    2.20
   2 -12   1   20.40    5.50
  -7   0   2   64.99    6.30
  -6   0   2   -0.50    4.40
   6   0  -2    5.90    5.50
   5   0  -2   28.00    9.00
  -5   0   2   26.80    7.60
  -5   0   2   23.50    7.10
   4   0  -2  687.83   39.80
  -4   0   2  704.23   34.20
   4   0  -2  717.63   34.00
  -4   0   2  700.83   32.20
   4   0  -2  687.83   39.80
   4   0  -2  689.73   84.49
  -4   0   2  712.73   36.80
  -4   0   2  722.33   32.20
   3   0  -2  342.67   22.70
  -3   0   2  366.76   19.30
  -3   0   2  350.86   21.40
   3   0  -2  346.17   38.10
   3   0  -2  342.67   22.70
   2   0  -2  197.68   13.50
  -2   0   2  201.48   13.40
   2   0  -2  197.68   13.50
  -2   0   2  198.98   11.80
   2   0  -2  181.28   20.60
  -1   0   2 1507.15   47.50
  -1   0   2 1512.95   47.80
   1   0  -2 1432.76   47.90
  -1   0   2 1426.16   53.09
   1   0  -2 1432.76   47.90
   0   0  -2  189.38    7.20
   0   0   2  182.08    6.40
  -1   0  -2 1378.16   42.20
   1   0   2 1305.47   41.70
  -2   0  -2  205.58   12.10
  -3   0  -2  339.07   19.10
   4   0   2  721.73   34.50
  -4   0  -2  705.23   30.50
  -4   0  -2  718.73   36.50
   5   0   2   32.70    9.50
  -5   0  -2   22.10    6.40
  -5   0  -2   18.40    8.10
   6   0   2    4.90    5.30
  -6   0  -2    3.20    4.10
  -7   0  -2   63.59    5.00
   7  -1  -2   -2.80    2.80
  -7  -1   2    0.70    2.20
  -7   1   2    2.40    3.00
  -6  -1   2  300.87   16.20
   6  -1  -2  316.87   20.90
  -6  -1   2  335.67   18.50
  -6   1   2  375.56   20.80
   6   1  -2  372.16   20.90
  -5  -1   2   34.30   12.20
   5  -1  -2   40.30   10.30
  -5  -1   2   48.70    9.20
  -5  -1   2   36.10    7.90
   5   1  -2   38.40    9.50
  -5   1   2   46.60   10.20
  -5   1   2   47.30    9.00
   4  -1  -2  338.27   20.90
   4  -1  -2  326.17   34.10
   4  -1  -2  325.27   21.90
   4  -1  -2  326.17   34.20
  -4  -1   2  338.27   19.80
  -4  -1   2  279.47   18.40
   4   1  -2  328.07   20.40
   4   1  -2  321.67   25.90
   4   1  -2  430.16   60.49
   4   1  -2  321.67   25.90
  -4   1   2  339.77   23.10
  -4   1   2  325.67   20.30
  -4   1   2  350.36   22.10
  -4   1   2  313.37   20.30
   3  -1  -2  570.04   30.40
  -3  -1   2  575.34   34.50
  -3  -1   2  573.14   28.80
   3  -1  -2  570.04   30.40
   3  -1  -2  520.35   45.70
  -3   1   2  504.35   26.10
  -3   1   2  460.45   23.40
   2  -1  -2  565.24   26.80
   2  -1  -2  565.24   26.80
  -2  -1   2  600.04   26.90
  -2  -1   2  620.74   24.50
  -2   1   2  562.14   37.80
  -2   1   2  583.24   28.00
  -2   1   2  568.14   23.00
  -2   1   2  616.94   25.50
   2   1  -2  593.94   26.20
   2   1  -2  593.94   26.20
   2   1  -2  579.14   33.40
  -2   1   2  583.24   28.00
   1  -1  -2 4939.51  144.19
   1  -1  -2 4939.51  144.19
  -1   1   2 4654.13  148.09
   1   1  -2 4502.75  141.59
   1   1  -2 4749.22  145.49
   1   1  -2 4502.85  141.59
   0  -1   2   96.79    4.70
   0  -1  -2   96.49    4.40
   0  -1   2   97.59    3.50
   0   1  -2  107.09    5.90
   0   1   2  100.19    5.20
  -1   1  -2 4862.31  147.79
  -2  -1  -2  570.14   22.50
  -2  -1  -2  585.04   25.10
  -3  -1  -2  502.85   26.30
  -3   1  -2  546.25   24.30
  -4  -1  -2  314.47   16.50
  -4  -1  -2  319.67   22.20
  -4  -1  -2  328.57   18.00
   4  -1   2  318.07   22.00
  -4   1  -2  314.67   23.80
   4   1   2  321.17   20.30
  -4   1  -2  316.57   19.00
  -5  -1  -2   40.30    7.70
   5  -1   2   26.40   11.80
   5  -1   2   41.70   10.60
  -5   1  -2   43.00    8.30
   5   1   2   44.40   10.20
  -5   1  -2   52.59   12.30
   6  -1   2  372.06   22.80
  -6  -1  -2  366.36   17.70
  -6   1  -2  331.67   18.20
   6   1   2  349.96   21.10
  -7  -1  -2    1.40    2.10
   7  -1   2    4.80    3.80
  -7   1  -2    3.20    2.00
   7  -2  -2   47.70    6.30
  -7  -2   2   53.39    5.10
   6  -2  -2   31.60    8.20
  -6  -2   2   47.30    7.10
  -6  -2   2   31.10    5.50
  -6   2   2   31.70    7.40
  -5  -2   2  341.27   19.30
  -5  -2   2  325.47   28.00
   5  -2  -2  337.47   24.40
  -5  -2   2  332.57   18.90
   5   2  -2  302.17   20.10
  -5   2   2  285.17   19.10
  -5   2   2  323.37   22.20
  -4  -2   2  187.88   19.80
  -4  -2   2  175.38   13.90
   4  -2  -2  181.78   17.60
  -4  -2   2  160.08   13.50
   4   2  -2  316.47   87.59
  -4   2   2  194.58   16.50
  -4   2   2  221.48   18.10
   4   2  -2  223.78   21.00
  -4   2   2  206.98   16.10
   4   2  -2  223.78   21.00
  -4   2   2  217.18   17.90
   4   2  -2  212.18   15.50
   3  -2  -2  295.87   23.20
  -3  -2   2  316.37   22.10
   3  -2  -2  329.27   17.20
   3  -2  -2  295.87   23.20
  -3  -2   2  317.17   19.70
   3   2  -2  309.77   39.70
   3   2  -2  370.36   22.10
  -3   2   2  356.46   20.10
   3   2  -2  370.26   22.10
   2  -2  -2  168.38    9.80
   2  -2  -2  161.88   13.60
  -2  -2   2  154.08   14.20
   2  -2  -2  161.88   13.60
  -2  -2   2  164.68   11.70
   2   2  -2  211.38   22.70
  -2   2   2  168.38   11.50
  -2   2   2  164.88   13.80
  -2   2   2  195.28   24.80
   2   2  -2  180.28   12.60
   2   2  -2  180.28   12.60
  -2   2   2  164.88   13.80
   1  -2  -2 1914.61   64.59
  -1  -2   2 1936.11   62.09
   1  -2  -2 1914.61   64.59
   1  -2  -2 1970.10   60.59
   1   2  -2 2053.89   63.69
   1   2  -2 2053.89   63.69
  -1   2   2 1996.90   71.49
  -1   2   2 2016.20   63.09
  -1   2   2 2006.60   66.19
  -1   2   2 2006.40   66.19
   0   2  -2 4640.74  137.49
   0   2   2 4426.26  139.19
  -1  -2  -2 2086.09   65.49
  -1  -2  -2 2052.59   63.79
   1   2   2 1980.20   65.29
  -1   2  -2 2036.50   67.89
  -1   2  -2 1969.20   61.79
  -1   2  -2 2047.80   64.49
  -1   2  -2 2047.80   64.49
  -2  -2  -2  178.18   12.90
  -2  -2  -2  180.98   14.70
  -2   2  -2  155.68   11.60
   2   2   2  163.38   27.80
  -2   2  -2  155.68   11.60
  -2   2  -2  181.18   18.30
  -3  -2  -2  359.86   21.90
  -3   2  -2  317.77   16.80
   3   2   2  216.78   39.10
  -4  -2  -2  204.78   13.20
   4  -2   2  206.58   15.80
   4  -2   2  211.58   18.80
  -4  -2  -2  226.48   17.60
  -4  -2  -2  211.38   12.90
  -4   2  -2  167.18   18.30
  -4   2  -2  172.38   16.50
   4   2   2  167.98   14.70
  -4   2  -2  180.48   14.80
   5  -2   2  315.67   23.60
  -5  -2  -2  285.47   16.70
   5  -2   2  312.37   21.80
  -5   2  -2  308.37   24.40
  -5   2  -2  327.97   20.00
   5   2   2  350.16   21.20
  -6  -2  -2   34.70    5.40
   6  -2   2   43.40    9.00
  -6   2  -2   38.60    7.00
  -7  -2  -2   35.60    3.50
   7  -2   2   29.30    5.20
  -7   2  -2   38.50    5.00
  -7  -3   2    6.80    2.20
   7  -3  -2    1.80    3.00
  -7   3   2   14.40    4.50
   6  -3  -2  123.79   14.20
  -6  -3   2  110.39    9.20
  -6  -3   2  113.89    9.10
  -6   3   2  140.79   13.30
   5  -3  -2  183.58   19.20
  -5  -3   2  173.18   13.50
  -5  -3   2  177.08   13.10
  -5  -3   2  135.49   21.60
  -5   3   2  158.48   13.60
  -5   3   2  168.28   16.90
  -5   3   2  168.18   16.10
   4  -3  -2   91.49   14.40
  -4  -3   2   98.69   17.50
  -4  -3   2   84.49   10.10
  -4  -3   2   90.59    9.80
   4  -3  -2   94.29   11.10
  -4   3   2   70.19   12.00
  -4   3   2   67.89   11.10
   4   3  -2   67.29   10.00
   4   3  -2   73.09   15.00
   4   3  -2   73.09   15.00
  -4   3   2   86.99   13.60
  -4   3   2   57.89   10.90
   3  -3  -2   66.09    8.00
  -3  -3   2   83.69   12.50
   3  -3  -2   80.29   15.00
   3  -3  -2   80.29   15.10
  -3  -3   2   62.59   12.40
  -3   3   2   47.60   11.90
  -3   3   2   40.20    8.30
   3   3  -2   69.09   11.90
   3   3  -2   69.09   11.90
  -3   3   2   47.60   11.90
   2  -3  -2  584.44   22.30
  -2  -3   2  555.64   25.90
  -2  -3   2  584.54   28.70
   2  -3  -2  572.14   29.40
   2  -3  -2  572.14   29.40
  -2   3   2  602.74   25.60
   2   3  -2  582.04   26.50
  -2   3   2  587.44   32.40
   2   3  -2  582.04   26.50
  -2   3   2  587.44   32.40
  -1  -3   2 1209.98   42.10
   1  -3  -2 1203.98   39.60
  -1   3   2 1339.87   60.89
  -1   3   2 1205.78   46.10
   1   3  -2 1292.77   43.70
  -1   3   2 1205.78   46.10
   1   3  -2 1243.78   48.60
   1   3  -2 1292.77   43.70
  -1   3   2 1247.58   42.60
   0   3   2 3573.14  110.99
   0   3   2 3573.34  110.99
   0   3  -2 3648.14  112.79
   0   3   2 3571.14  115.29
   1  -3   2 1177.68   37.50
  -1  -3  -2 1233.08   40.90
   1   3   2 1152.98   42.40
   1   3   2 1198.08   42.80
   1   3   2 1152.98   42.40
  -1   3  -2 1216.78   39.20
  -1   3  -2 1132.39   46.30
  -2  -3  -2  566.04   25.00
   2  -3   2  557.94   21.90
   2   3   2  540.85   26.70
   2   3   2  540.85   26.70
  -2   3  -2  551.24   26.20
  -2   3  -2  529.25   34.10
  -2   3  -2  573.24   22.20
   2   3   2  646.14   40.20
   2   3   2  563.34   27.90
  -2   3  -2  551.24   26.20
  -3  -3  -2   50.59   10.50
   3  -3   2   45.80    7.30
   3   3   2   61.79   32.20
   3   3   2   50.79   11.70
   3   3   2   50.79   11.70
  -4  -3  -2   64.99    8.20
   4  -3   2   67.49   12.80
  -4  -3  -2   67.89    8.30
   4  -3   2   59.09    9.60
  -4   3  -2  111.59   15.60
   4   3   2   89.69   11.60
  -4   3  -2   92.89   15.40
  -4   3  -2  106.19   12.90
  -5  -3  -2  173.88   11.90
   5  -3   2  181.48   18.80
   5  -3   2  172.48   15.90
   5   3   2  193.88   15.50
  -5   3  -2  178.68   18.80
  -5   3  -2  168.98   15.20
  -6  -3  -2  146.49    9.40
   6  -3   2  143.19   15.30
  -6   3  -2  119.39   10.90
  -7  -3  -2   15.70    2.90
   7  -3   2   12.50    4.50
  -7  -4   2   12.90    2.00
   7  -4  -2   11.60    3.10
  -7   4   2    8.40    1.90
   6  -4  -2   62.69   11.20
  -6  -4   2   64.19    6.40
  -6  -4   2   55.29    6.80
  -6   4   2   71.69   10.80
  -5  -4   2   15.50    5.30
  -5  -4   2   24.80   15.00
   5  -4  -2   10.60    8.10
  -5  -4   2   22.30    5.10
  -5   4   2   20.40    8.50
   4  -4  -2   19.80    5.80
  -4  -4   2   20.70    6.90
   4  -4  -2   25.20   11.50
  -4  -4   2    6.90    8.30
  -4  -4   2   23.80    5.80
   4   4  -2   17.80    9.50
   4   4  -2   17.80    9.50
  -4   4   2   12.60    7.10
  -4   4   2   10.60   11.50
  -4   4   2   16.30    7.40
  -3  -4   2  805.32   48.70
  -3  -4   2 1010.90   42.20
   3  -4  -2  911.91   33.90
  -3  -4   2  913.71   42.00
   3   4  -2  867.11   40.80
  -3   4   2  879.81   49.10
  -3   4   2  933.41   53.09
  -3   4   2  879.81   49.10
   3   4  -2  827.62   56.89
   3   4  -2  867.11   40.80
  -3   4   2  813.52   37.10
   2  -4  -2  888.71   31.20
   2  -4  -2  849.81   41.50
  -2  -4   2  950.20   41.40
   2  -4  -2  849.81   41.50
  -2  -4   2  943.71   38.20
  -2   4   2  851.01   42.50
   2   4  -2  857.21   45.40
  -2   4   2  851.01   42.50
   2   4  -2  861.81   37.10
  -2   4   2  887.31   57.79
   2   4  -2  861.81   37.10
  -2   4   2  892.81   35.60
  -1  -4   2 3014.00   97.29
   1  -4  -2 2959.20  100.39
   1  -4  -2 2959.20  100.39
  -1   4   2 2954.60  111.79
  -1   4   2 3189.38  100.49
   1   4  -2 3197.58   98.29
   1   4  -2 3197.58   98.29
  -1   4   2 3066.59  102.59
   1   4  -2 2982.10  104.59
  -1   4   2 3066.59  102.59
   0  -4   2  474.45   18.00
   0  -4  -2  467.15   18.80
   0   4  -2  445.86   19.20
   0   4  -2  445.86   19.20
   0   4  -2  458.65   24.20
   0   4   2  436.26   20.50
   0   4   2  436.26   20.50
   0   4  -2  425.06   20.20
   0   4   2  460.45   21.10
  -1  -4  -2 2928.81   99.79
   1   4   2 3211.78  103.49
   1   4   2 3210.58  101.99
  -1   4  -2 3074.29   98.29
   1   4   2 3207.98  110.89
  -1   4  -2 3214.08  102.39
  -1   4  -2 3214.08  102.39
  -1   4  -2 3231.58  110.19
   1   4   2 3210.58  101.99
  -2  -4  -2  822.02   36.80
   2  -4   2  887.81   32.00
  -2  -4  -2  918.91   41.20
  -2   4  -2  854.91   33.50
   2   4   2  905.21   51.89
  -2   4  -2  924.51   39.60
  -2   4  -2  906.51   49.20
   2   4   2  917.91   40.80
   2   4   2  960.70   39.60
   2   4   2  960.80   39.60
  -2   4  -2  924.51   39.60
   3  -4   2  906.51   46.40
  -3  -4  -2  837.92   44.10
  -3  -4  -2  830.72   33.30
  -3   4  -2  890.31   41.90
   3   4   2  920.11   42.80
  -3   4  -2  869.21   43.10
   3   4   2  920.11   42.80
   3   4   2  915.51   72.39
  -3   4  -2  863.81   56.49
  -3   4  -2  869.21   43.10
   4  -4   2   11.60    5.20
   4  -4   2   13.70    8.70
  -4  -4  -2   21.00    6.10
  -4   4  -2   20.50    7.80
  -4   4  -2   23.20   11.30
  -4   4  -2   12.90    9.00
  -5  -4  -2   26.20    5.30
  -5  -4  -2   26.30    8.50
   5  -4   2   36.20   11.30
   5  -4   2   34.40    8.80
  -5   4  -2   20.90    7.30
  -5   4  -2   16.30    8.80
   6  -4   2   80.89   12.80
  -6  -4  -2   73.49    6.60
   7  -4   2    8.90    3.10
  -7  -4  -2    7.80    1.40
   6  -5  -2   48.10    8.70
  -6  -5   2   63.19    6.50
  -6  -5   2   66.59    6.10
  -6   5   2   47.40    7.50
  -5  -5   2  290.97   17.30
  -5  -5   2  308.17   15.40
   5  -5  -2  311.37   25.50
  -5   5   2  300.47   22.30
  -4  -5   2  325.67   16.90
   4  -5  -2  366.06   27.80
   4  -5  -2  330.37   19.80
  -4  -5   2  355.56   19.50
  -4   5   2  356.86   25.30
  -4   5   2  327.27   22.10
  -4   5   2  365.16   22.00
  -3  -5   2   53.39    8.00
   3  -5  -2   55.99    8.20
  -3  -5   2   61.69   15.10
   3  -5  -2   61.09   13.00
  -3  -5   2   52.49    7.10
  -3   5   2   86.69   13.30
  -3   5   2   80.19   13.30
   3   5  -2   54.29   11.50
   3   5  -2   54.19   11.50
  -3   5   2   72.39   11.40
  -3   5   2   62.49   37.00
   3   5  -2   68.09   31.60
  -3   5   2   77.89   16.80
   3   5  -2   74.19   12.40
  -3   5   2   77.89   16.80
  -2  -5   2  716.63   37.60
   2  -5  -2  664.63   34.10
  -2  -5   2  630.24   33.40
   2  -5  -2  663.03   42.30
   2  -5  -2  703.43   26.60
  -2  -5   2  719.83   30.40
   2  -5  -2  663.03   42.30
   2   5  -2  696.63   32.40
   2   5  -2  696.63   32.40
   2   5  -2  712.03   50.09
  -2   5   2  630.04   37.90
  -2   5   2  629.94   37.90
  -2   5   2  608.24   31.40
  -2   5   2  662.23   30.50
   1  -5  -2  160.28   14.40
   1  -5  -2  160.28   14.40
   1  -5  -2  167.68   10.20
  -1  -5   2  148.99   13.00
  -1   5   2  159.08   12.60
   1   5  -2  152.98   18.40
   1   5  -2  151.18   11.70
  -1   5   2  156.38   15.20
  -1   5   2  156.38   15.20
   1   5  -2  151.18   11.70
   0  -5  -2  277.37   15.30
   0  -5   2  294.87   14.70
   0   5  -2  267.57   21.50
   0   5   2  283.17   17.00
   0   5  -2  285.87   15.60
   0   5  -2  286.17   17.20
   0   5  -2  285.87   15.60
   0   5   2  269.67   16.90
   0   5   2  283.17   17.00
  -1  -5  -2  150.28   12.70
   1  -5   2  144.29    9.10
  -1   5  -2  160.28   13.50
   1   5   2  162.98   12.40
   1   5   2  162.98   12.40
   1   5   2  185.78   15.30
  -1   5  -2  166.08   11.60
  -1   5  -2  160.28   13.50
  -1   5  -2  199.08   23.40
  -2  -5  -2  640.54   27.30
   2  -5   2  663.23   25.30
  -2  -5  -2  658.03   36.70
   2   5   2  693.23   35.90
  -2   5  -2  616.74   34.20
   2   5   2  656.83   32.70
  -2   5  -2  704.03   46.80
  -2   5  -2  606.24   29.80
  -2   5  -2  728.13   35.40
  -2   5  -2  728.13   35.40
   2   5   2  656.83   32.70
  -3  -5  -2   79.39    7.20
   3  -5   2   86.69    8.40
  -3  -5  -2   72.59    8.80
  -3  -5  -2   82.39   16.90
   3  -5   2   73.99   14.30
   3   5   2   50.79   11.40
  -3   5  -2   43.80   11.30
  -3   5  -2   63.69   12.60
  -3   5  -2   64.19   12.30
  -3   5  -2   42.70   36.60
  -3   5  -2   43.80   11.30
   3   5   2   50.79   11.40
  -3   5  -2   60.79   11.10
  -4  -5  -2  356.56   19.20
   4  -5   2  380.96   29.10
  -4  -5  -2  350.36   16.70
   4  -5   2  404.66   25.60
  -4   5  -2  355.26   22.20
  -4   5  -2  313.67   25.30
  -4   5  -2  356.26   25.50
  -5  -5  -2  307.87   18.10
  -5  -5  -2  305.57   15.10
   5  -5   2  308.87   25.10
  -5   5  -2  310.87   22.40
  -5   5  -2  306.67   19.50
   6  -5   2   48.20    9.10
  -6  -5  -2   67.09    5.90
  -6   5  -2   66.69    6.80
  -6  -6   2  253.57   11.20
   6  -6  -2  232.98   15.60
  -6   6   2  252.47   13.60
   5  -6  -2   44.70   10.70
  -5  -6   2   47.50    6.20
  -5  -6   2   35.60    6.30
  -5   6   2   63.29   11.80
  -4  -6   2  617.34   25.30
  -4  -6   2  576.34   45.70
  -4  -6   2  650.03   29.30
   4  -6  -2  677.03   39.30
  -4   6   2  594.54   34.60
   4   6  -2  674.73   38.60
   4   6  -2  674.73   38.60
   3  -6  -2   27.70    6.30
  -3  -6   2   33.60    7.00
  -3  -6   2   32.80   12.70
   3  -6  -2   33.70   11.70
  -3  -6   2   26.30    5.20
  -3  -6   2   35.80   16.90
  -3   6   2   24.40    9.20
  -3   6   2    8.10    9.10
   3   6  -2   17.30   14.30
  -3   6   2  -15.80   38.80
   3   6  -2   15.30   31.60
  -3   6   2    8.10    9.10
   3   6  -2   12.00    6.80
   3   6  -2   12.00    6.80
  -2  -6   2   62.79   14.20
  -2  -6   2   81.99   16.40
   2  -6  -2   78.59   13.40
   2   6  -2   46.00    9.50
  -2   6   2   30.40   11.00
   2   6  -2   46.00    9.50
  -2   6   2   23.80    7.50
  -2   6   2   29.10   32.20
  -2   6   2   50.99   10.10
  -2   6   2   30.40   11.00
   2   6  -2   41.30   10.70
   2   6  -2   82.39   23.60
  -2   6   2   49.90   10.50
  -1  -6   2   91.39   12.50
  -1  -6   2   78.69    8.70
   1  -6  -2   90.39    8.90
   1  -6  -2   81.39   11.80
  -1   6   2   69.89   11.30
   1   6  -2   96.89   11.60
  -1   6   2   73.29   13.30
   1   6  -2   81.29   13.60
  -1   6   2   73.29   13.30
  -1   6   2   77.99   10.20
   1   6  -2  118.69   19.50
   1   6  -2   96.89   11.60
   0  -6  -2  118.59   11.40
   0  -6  -2   97.29   10.90
   0  -6   2  106.79   10.10
   0   6   2  105.39   13.30
   0   6  -2  118.99   10.80
   0   6   2  110.19   23.90
   0   6  -2  112.39    9.00
   0   6   2  111.49   14.00
   0   6   2  105.39   13.30
   0   6  -2  130.19   19.80
   0   6  -2  118.99   10.80
   1  -6   2   80.39    7.90
  -1  -6  -2   74.49   11.80
  -1  -6  -2   83.49    9.90
  -1   6  -2   90.09   12.60
   1   6   2   80.59   11.10
   1   6   2   95.19   14.80
   1   6   2   87.39    8.90
   1   6   2   80.59   11.10
  -1   6  -2   85.99    9.00
  -1   6  -2   55.59   17.70
   1   6   2  102.09   22.00
  -1   6  -2   90.09   12.60
  -2  -6  -2   41.00    7.60
  -2  -6  -2   29.00   11.30
  -2  -6  -2   41.50    5.90
   2  -6   2   37.90    6.30
   2  -6   2   51.19   11.50
  -2   6  -2   76.69   13.70
   2   6   2   80.99   13.30
  -2   6  -2   70.59   10.70
   2   6   2   80.99   13.30
  -2   6  -2   92.59   24.50
  -2   6  -2   76.69   13.70
  -3  -6  -2   27.30   12.60
   3  -6   2   32.00    6.60
   3  -6   2   26.80   12.10
  -3  -6  -2   25.20    7.80
  -3   6  -2   29.10    8.60
  -3   6  -2   25.90    9.80
  -3   6  -2   31.20   10.10
   3   6   2   61.79   73.29
  -3   6  -2   25.90    9.80
  -3   6  -2   17.80   27.00
   3   6   2   30.70   12.00
   3   6   2   30.70   12.00
  -3   6  -2   32.70   10.90
  -4  -6  -2  627.04   28.60
   4  -6   2  600.74   38.70
  -4  -6  -2  640.24   25.40
  -4   6  -2  674.63   35.60
  -4   6  -2  665.23   32.10
  -4   6  -2  655.83   35.00
  -5  -6  -2   57.39    6.40
   5  -6   2   66.29   14.00
  -5   6  -2   56.69   10.10
  -5   6  -2   35.20    7.10
   6  -6   2  228.48   15.60
  -6  -6  -2  240.38   10.50
  -6   6  -2  244.88   10.60
   6   6   2  224.98   12.20
  -6  -7   2   48.30    5.10
   6  -7  -2   47.80    6.10
   6   7  -2   41.20    4.70
  -6   7   2   37.50    3.90
   5  -7  -2   56.89   11.50
  -5  -7   2   24.00    5.90
  -5  -7   2   41.00    5.30
  -5   7   2   35.30    7.80
  -4  -7   2   92.69   10.60
   4  -7  -2  132.19   19.50
  -4  -7   2   99.19    8.90
  -4   7   2   63.69   11.80
   4   7  -2  104.69   17.70
   4   7  -2  104.69   17.70
  -3  -7   2  326.97   19.30
   3  -7  -2  328.87   26.50
  -3  -7   2  290.57   31.10
  -3  -7   2  329.37   16.40
   3  -7  -2  320.37   19.70
  -3   7   2  341.37   38.20
  -3   7   2  315.27   22.40
   3   7  -2  303.07   23.40
  -3   7   2  284.77   23.00
  -3   7   2  341.37   38.20
   3   7  -2  303.07   23.40
  -2  -7   2   32.40   12.60
   2  -7  -2   26.30    6.90
  -2  -7   2   26.80    5.50
   2  -7  -2   21.60   13.30
  -2  -7   2   22.40   10.10
   2  -7  -2   35.10   10.10
  -2  -7   2   34.40   10.80
   2   7  -2   21.60    7.30
  -2   7   2    8.30   37.70
   2   7  -2   21.60    7.30
  -2   7   2   23.70    8.30
   2   7  -2   16.10   23.10
  -2   7   2   23.30   12.90
   2   7  -2   36.00   17.40
  -2   7   2   32.30   12.30
  -2   7   2   32.30   12.30
   1  -7  -2  449.56   23.70
   1  -7  -2  469.35   27.60
  -1  -7   2  447.56   24.10
  -1  -7   2  483.95   28.70
   1  -7  -2  421.76   24.40
   1   7  -2  483.35   25.60
  -1   7   2  488.25   30.70
  -1   7   2  449.76   23.80
   1   7  -2  426.46   37.00
   1   7  -2  423.06   21.80
   1   7  -2  482.45   28.40
  -1   7   2  488.25   30.70
   1   7  -2  442.86   21.50
  -1   7   2  447.76   52.39
  -1   7   2  455.05   27.30
   1   7  -2  483.55   25.60
   0  -7   2  343.77   21.00
   0  -7  -2  324.97   18.50
   0  -7  -2  319.57   22.50
   0  -7  -2  332.67   21.70
   0  -7   2  362.86   21.50
   0   7  -2  350.16   17.70
   0   7   2  312.07   23.60
   0   7  -2  339.87   22.80
   0   7  -2  350.26   35.10
   0   7   2  250.17   38.80
   0   7   2  355.66   23.60
   0   7   2  324.87   18.20
   0   7  -2  301.47   20.10
   0   7  -2  355.16   21.60
   0   7   2  355.66   23.60
   0   7  -2  355.16   21.70
   1  -7   2  482.25   23.40
  -1  -7  -2  478.45   25.70
  -1  -7  -2  448.96   21.20
   1  -7   2  470.35   27.40
   1   7   2  465.95   27.30
   1   7   2  465.95   27.30
  -1   7  -2  590.84   63.19
   1   7   2  504.85   55.99
  -1   7  -2  475.95   28.30
  -1   7  -2  449.95   22.80
   1   7   2  452.05   22.30
  -1   7  -2  490.55   28.40
   1   7   2  444.46   30.40
  -1   7  -2  490.55   28.40
   2  -7   2   25.10   10.00
  -2  -7  -2   21.10   10.60
  -2  -7  -2   19.00   11.00
   2  -7   2   19.00    5.70
  -2  -7  -2   22.60    4.90
  -2   7  -2   38.20   11.50
   2   7   2   37.60   10.50
   2   7   2   37.60   10.50
  -2   7  -2   49.30   27.80
  -2   7  -2   38.60   10.80
  -2   7  -2   34.40    9.90
  -2   7  -2   38.60   10.80
   3  -7   2  316.77   27.20
  -3  -7  -2  299.47   15.70
   3  -7   2  286.37   18.30
  -3  -7  -2  316.07   31.80
  -3  -7  -2  320.27   19.70
  -3   7  -2  317.17   21.10
  -3   7  -2  346.07   24.40
  -3   7  -2  320.47   23.80
  -3   7  -2  343.97   26.80
  -3   7  -2  343.77   26.80
  -4  -7  -2   85.69    8.10
  -4  -7  -2   82.99   10.90
   4  -7   2   79.99   15.40
  -4   7  -2  114.69   12.70
  -4   7  -2   84.09   12.30
  -4   7  -2  109.79   15.10
  -5  -7  -2   33.90    5.10
   5  -7   2   40.10   12.00
  -5   7  -2   28.60    8.90
  -5   7  -2   43.70    8.20
  -6  -7  -2   35.50    3.70
   6  -7   2   30.70    5.20
  -5  -8   2   24.20    5.10
   5  -8  -2   20.60    6.80
   5   8  -2   38.50    6.00
  -5   8   2   28.90    5.80
   4  -8  -2  158.28   17.90
  -4  -8   2  149.19    9.80
  -4  -8   2  146.29   12.50
  -4   8   2  143.39   14.60
   4   8  -2  121.89   16.60
   4   8  -2  121.89   16.60
  -3  -8   2   96.49   16.40
   3  -8  -2  125.59   23.60
  -3  -8   2  123.79   32.70
  -3  -8   2  139.89   10.60
  -3   8   2  222.78   42.30
  -3   8   2  222.88   42.30
  -2  -8   2  348.47   21.10
  -2  -8   2  325.47   17.50
  -2  -8   2  352.16   30.80
   2  -8  -2  330.27   26.10
   2  -8  -2  328.07   21.70
  -2  -8   2  299.77   30.10
   2   8  -2  277.67   21.70
  -2   8   2  329.37   29.70
   2   8  -2  311.57   18.40
  -2   8   2  294.97   20.80
  -2   8   2  329.37   29.70
  -2   8   2  309.97   21.70
   2   8  -2  277.67   21.70
  -1  -8   2  234.98   22.50
   1  -8  -2  222.88   19.20
  -1  -8   2  244.28   18.80
   1  -8  -2  228.18   20.40
  -1  -8   2  164.28   28.00
   1  -8  -2  215.48   18.40
  -1   8   2  195.78   16.40
   1   8  -2  218.08   17.90
   1   8  -2  210.18   14.20
   1   8  -2  218.08   17.90
   0  -8   2  487.95   28.70
   0  -8   2  511.05   28.60
   0  -8  -2  493.65   29.30
   0   8   2  472.75   31.00
   0   8   2  398.26   51.69
   0   8   2  461.05   34.80
   0   8  -2  455.55   45.70
   0   8   2  472.75   31.00
   0   8   2  464.95   24.00
   0   8  -2  487.85   23.20
  -1  -8  -2  209.58   15.00
   1  -8   2  232.98   20.20
  -1  -8  -2  212.78   23.20
  -1  -8  -2  243.48   19.30
   1  -8   2  214.08   17.60
  -1   8  -2  256.27   21.40
   1   8   2  238.58   21.90
   1   8   2  210.08   26.30
  -1   8  -2  206.78   15.60
  -1   8  -2  210.78   19.30
   1   8   2  238.58   21.90
  -1   8  -2  256.27   21.40
   1   8   2  216.28   15.20
  -2  -8  -2  304.57   20.70
   2  -8   2  302.87   25.30
  -2  -8  -2  287.97   16.80
   2  -8   2  296.27   19.80
  -2   8  -2  329.37   20.70
   2   8   2  300.37   24.50
  -2   8  -2  366.56   27.40
  -2   8  -2  366.56   27.40
   2   8   2  300.37   24.50
   2   8   2  345.37   19.20
  -2   8  -2  357.76   24.70
  -3  -8  -2  173.48   17.20
  -3  -8  -2  125.29   24.40
  -3  -8  -2  149.99   16.90
   3  -8   2  105.59   17.20
   3  -8   2  163.88   26.20
  -3   8  -2  128.79   19.00
  -3   8  -2  189.18   26.60
   3   8   2  147.39   14.20
  -3   8  -2  128.79   19.00
  -4  -8  -2  150.88   10.30
  -4  -8  -2  128.49   12.00
   4  -8   2  138.59   17.40
  -4   8  -2  151.58   12.50
   4   8   2  153.28   12.10
  -4   8  -2  150.58   15.00
   5  -8   2   21.10    6.40
  -5  -8  -2   23.20    3.80
   5  -9  -2    8.80    3.50
  -5   9   2   13.30    2.80
   5   9  -2   18.60    3.00
  -4  -9   2   61.09    8.40
   4  -9  -2   40.60    8.50
  -4  -9   2   69.39    7.60
  -4   9   2   55.39    7.70
   4   9  -2   84.39    8.00
   3  -9  -2  150.08   17.80
  -3  -9   2  123.19   11.20
  -3  -9   2  148.59   13.40
   3   9  -2  101.99   15.70
  -3   9   2  130.89   13.80
   3   9  -2  134.79   11.00
  -3   9   2  130.89   20.80
   3   9  -2  101.99   15.70
  -3   9   2  130.89   20.80
   3   9  -2  140.89   17.20
  -2  -9   2  120.09   11.70
  -2  -9   2  127.79   13.80
   2  -9  -2  134.59   19.10
  -2  -9   2   87.49   20.30
  -2   9   2  123.79   14.40
   2   9  -2  105.39   18.10
   2   9  -2  126.49   11.50
   2   9  -2  105.39   18.10
  -2   9   2  129.09   25.00
  -2   9   2  129.09   25.00
  -1  -9   2  123.79   22.00
   1  -9  -2  138.19   17.30
  -1  -9   2  113.59   18.60
  -1  -9   2  135.29   15.40
   1  -9  -2  102.79   14.40
  -1   9   2   94.79   16.80
   1   9  -2  130.89   16.50
  -1   9   2   94.79   16.80
   1   9  -2  136.19   11.70
   1   9  -2  130.89   16.50
  -1   9   2  133.39   14.00
   0  -9  -2  160.58   15.30
   0  -9   2  170.58   17.80
   0  -9  -2  183.68   18.30
   0  -9   2  157.18   19.10
   0   9   2  158.28   21.50
   0   9   2  152.38   13.80
   0   9  -2  145.39   18.70
   0   9   2  158.28   21.50
   0   9  -2  145.39   18.70
   0   9  -2  173.38   13.50
  -1  -9  -2  137.19   15.80
  -1  -9  -2  147.89   24.50
   1  -9   2  123.69   16.10
   1  -9   2   87.99   13.80
  -1  -9  -2  126.99   12.60
   1   9   2  130.69   18.60
  -1   9  -2  118.99   18.20
  -1   9  -2  118.49   14.30
  -1   9  -2  118.99   18.20
  -1   9  -2  121.29   12.30
   1   9   2  111.09   11.60
   1   9   2  130.69   18.60
   2  -9   2  145.59   22.60
   2  -9   2  138.79   18.00
  -2  -9  -2  136.79   12.20
  -2  -9  -2  121.79   14.20
  -2   9  -2  129.49   13.20
   2   9   2  111.09   17.60
  -2   9  -2  130.69   14.30
   2   9   2  111.09   17.60
   2   9   2  125.29   11.90
  -3  -9  -2  115.59   12.50
   3  -9   2  127.59   16.90
  -3  -9  -2  132.89   10.50
  -3   9  -2  137.29   13.50
  -3   9  -2  121.59   12.10
   3   9   2  132.19   11.60
  -4  -9  -2   56.29    7.30
   4  -9   2   41.00    8.40
   4   9   2   57.39    7.10
  -4   9  -2   47.50    5.90
   5  -9   2   13.90    4.00
  -5  -9  -2   18.90    3.20
   5   9   2   12.30    3.30
  -4 -10   2   20.70    4.50
   4 -10  -2   21.60    6.50
  -4  10   2   23.60    4.30
   4  10  -2   24.10    5.40
   3 -10  -2   11.40    6.50
  -3 -10   2    4.60    5.20
  -3 -10   2    7.80    4.40
   3  10  -2   14.00    4.00
  -3  10   2    9.40    4.60
  -2 -10   2  117.19   13.20
   2  10  -2  126.59   10.70
   2  10  -2   97.49   15.30
  -2  10   2  117.39   12.30
  -2  10   2  129.19   19.70
  -2  10   2  129.19   19.70
   2  10  -2   97.49   15.30
   1 -10  -2  146.09   17.40
  -1 -10   2  149.59   15.90
   1  10  -2  122.59   16.80
   1  10  -2  153.38   12.00
  -1  10   2  124.39   19.70
  -1  10   2  124.39   19.70
  -1  10   2  158.28   14.40
   1  10  -2  122.59   16.80
   0 -10  -2  309.07   21.00
   0 -10  -2  282.47   22.00
   0 -10   2  276.87   21.70
   0  10  -2  271.07   22.50
   0  10   2  275.27   25.70
   0  10   2  262.07   18.20
   0  10  -2  283.37   17.50
   0  10   2  275.17   25.70
   0  10  -2  271.07   22.50
  -1 -10  -2  148.99   13.90
  -1 -10  -2  138.39   15.20
   1 -10   2  162.78   17.60
   1  10   2  127.39   21.00
  -1  10  -2  114.79   16.40
   1  10   2  142.29   12.70
  -1  10  -2  155.28   13.30
   1  10   2  127.39   21.00
  -1  10  -2  114.79   16.40
   2 -10   2  124.89   15.50
  -2 -10  -2  114.69   12.50
  -2 -10  -2  117.89   11.40
   2  10   2  119.09   11.20
  -2  10  -2  114.89   11.30
  -2  10  -2  104.39   11.50
  -3 -10  -2   23.10    5.50
  -3 -10  -2   13.40    5.30
   3 -10   2   12.90    6.80
   3  10   2    9.40    4.10
  -3  10  -2   14.10    4.30
   4 -10   2   28.00    6.20
  -4 -10  -2   16.70    3.20
   4  10   2   14.30    3.40
   3 -11  -2   25.30    5.60
  -3 -11   2   19.80    4.10
   3  11  -2   30.50    4.10
  -3  11   2   25.70    4.30
  -2 -11   2   53.79    8.40
   2 -11  -2   48.00    8.40
   2  11  -2   61.49    7.00
  -2  11   2   64.79    7.90
   1 -11  -2   36.60    9.10
  -1 -11   2   36.10    7.80
   1  11  -2   35.50    6.20
  -1  11   2   30.60    6.50
   0 -11  -2   17.70    6.80
   0  11  -2   17.50    8.40
   0  11   2    4.40    5.20
   1 -11   2   22.00    6.90
  -1 -11  -2   23.70    6.30
  -1 -11  -2   24.10    5.90
   1  11   2   40.50    6.70
  -1  11  -2   41.50    6.70
   2 -11   2   72.19   11.20
  -2 -11  -2   49.90    7.30
  -2  11  -2   56.59    6.60
   2  11   2   50.19    6.50
  -3 -11  -2   21.50    5.00
   3 -11   2   23.40    5.30
   3  11   2   23.60    3.90
  -2 -12   2  137.09    8.50
   2 -12  -2  135.69   11.00
   1 -12  -2    9.10    4.30
  -1 -12   2    9.90    4.30
  -1  12   2   12.90    3.60
   1  12  -2    6.20    2.30
   0 -12   2  106.59   11.40
   0 -12  -2   99.19    8.90
   0  12  -2  114.49    6.80
   0  12   2  112.69   12.50
  -1 -12  -2    8.90    3.60
   1 -12   2   10.10    4.30
   1  12   2    4.10    3.00
   2 -12   2  123.09    9.20
   2  12   2  157.98    8.50
  -7   0   3   57.09    6.00
  -6   0   3  639.94   28.80
   6   0  -3  629.54   29.30
  -6   0   3  607.54   26.10
  -5   0   3   48.80    9.40
   5   0  -3   49.99   10.30
  -5   0   3   49.90   10.00
   4   0  -3   -1.30    7.20
   4   0  -3    1.60    6.00
  -4   0   3   -0.10    4.30
   4   0  -3   -1.30    7.20
  -4   0   3    3.70    6.60
  -4   0   3    2.00    5.10
   3   0  -3 1063.89   46.30
   3   0  -3 1063.89   46.30
   3   0  -3 1057.49   66.99
  -3   0   3 1042.20   41.00
  -3   0   3 1040.20   44.20
   2   0  -3   47.80    8.40
  -2   0   3   42.30    7.70
  -2   0   3   39.90    6.80
   2   0  -3   51.89   15.70
   2   0  -3   47.80    8.40
  -1   0   3    5.30    3.10
   1   0  -3    5.40    3.70
  -1   0   3    6.30    3.70
   1   0  -3    4.70    2.20
   1   0  -3    5.40    3.70
   0   0   3   -0.30    1.10
   0   0  -3    0.40    1.10
   0   0  -3    0.40    1.10
   1   0   3    6.80    2.20
   1   0   3    7.20    2.90
  -2   0  -3   35.90    5.60
  -3   0  -3 1071.89   40.90
  -4   0  -3    2.80    6.40
  -4   0  -3   -0.90    3.70
   4   0   3    3.20    6.00
  -5   0  -3   46.40    8.20
  -5   0  -3   41.60   10.50
   5   0   3   50.39   10.30
   6   0   3  637.04   30.50
  -6   0  -3  651.43   26.20
  -7   0  -3   52.59    3.90
   7  -1  -3   15.50    3.80
  -7  -1   3   19.70    3.60
  -7   1   3   20.80    4.20
   6  -1  -3  384.86   22.40
  -6  -1   3  364.56   18.50
  -6  -1   3  399.06   20.30
  -6   1   3  365.46   21.40
  -6   1   3  361.86   18.60
   6   1  -3  370.66   20.30
  -5  -1   3  353.76   38.60
   5  -1  -3  489.15   28.20
  -5  -1   3  438.56   24.10
  -5  -1   3  438.06   23.80
  -5   1   3  429.46   25.40
   5   1  -3  449.26   25.20
  -5   1   3  453.95   25.10
   4  -1  -3  179.08   54.19
   4  -1  -3  169.28   16.10
   4  -1  -3  186.18   23.40
  -4  -1   3  156.88   13.90
   4  -1  -3  159.98   13.40
   4  -1  -3  186.18   23.40
  -4  -1   3  165.18   13.80
  -4  -1   3  172.08   18.00
  -4   1   3  140.09   13.80
   4   1  -3  139.29   19.70
   4   1  -3  139.29   19.70
  -4   1   3  132.99   14.00
   4   1  -3  138.19   13.50
  -4   1   3  136.09   19.40
  -4   1   3  138.79   14.10
   3  -1  -3  356.06   18.70
  -3  -1   3  377.66   23.40
  -3  -1   3  375.66   20.90
   3   1  -3  407.06   23.80
  -3   1   3  400.26   22.40
   3   1  -3  407.06   23.80
   3   1  -3  323.27   35.10
  -2  -1   3 1320.57   46.80
   2  -1  -3 1320.57   47.60
  -2  -1   3 1295.97   43.80
   2  -1  -3 1284.87   41.60
   2  -1  -3 1320.57   47.60
  -2   1   3 1211.18   48.60
   2   1  -3 1199.18   45.50
  -2   1   3 1211.18   48.60
   2   1  -3 1199.18   45.50
  -2   1   3 1163.98   42.50
  -2   1   3 1172.28   44.50
   2   1  -3 1077.69   51.99
   1   1  -3 2838.02   91.39
   1   1  -3 2799.82   87.09
   1   1  -3 2799.82   87.09
   0   1  -3 1355.56   41.30
   0   1  -3 1423.06   42.40
   0   1  -3 1355.56   41.30
  -1   1  -3 2837.12   85.79
  -1   1  -3 2837.12   85.79
  -2  -1  -3 1164.78   43.80
  -2   1  -3 1296.07   40.70
  -3  -1  -3  390.36   21.50
   4  -1   3  127.39   14.80
  -4  -1  -3  127.19   11.00
  -4  -1  -3  131.79   15.10
   4   1   3  163.48   14.20
  -4   1  -3  156.98   17.30
  -5  -1  -3  442.66   28.00
  -5  -1  -3  425.16   21.20
   5  -1   3  424.16   26.80
  -5   1  -3  447.76   29.50
   5   1   3  450.65   25.60
  -5   1  -3  438.06   22.70
  -6  -1  -3  374.26   17.70
   6  -1   3  365.06   22.50
  -6   1  -3  383.56   18.60
   6   1   3  397.26   21.80
   7  -1   3   19.60    4.60
  -7  -1  -3   15.60    2.40
  -7  -2   3   46.10    6.50
   7  -2  -3   33.40    7.00
  -7   2   3   51.19    5.80
  -6  -2   3  108.99    9.50
  -6  -2   3  123.59   10.40
   6  -2  -3  118.29   13.30
  -6   2   3  149.29   13.80
   5  -2  -3  164.18   17.40
  -5  -2   3  154.88   13.00
  -5  -2   3  150.08   12.90
  -5  -2   3  156.88   23.20
   5   2  -3  145.79   23.80
  -5   2   3  114.09   13.20
   5   2  -3  145.79   23.80
   5   2  -3  124.79   13.00
  -5   2   3  122.79   16.20
  -4  -2   3  370.56   27.90
   4  -2  -3  357.36   20.50
   4  -2  -3  324.47   28.90
  -4  -2   3  367.46   21.20
   4  -2  -3  324.47   28.90
  -4  -2   3  352.46   20.20
   4  -2  -3  359.06   24.40
   4   2  -3  408.66   59.69
  -4   2   3  330.27   23.10
  -4   2   3  338.77   22.10
   4   2  -3  356.86   26.40
  -4   2   3  386.56   23.30
   4   2  -3  356.86   26.40
   4   2  -3  360.66   20.70
  -4   2   3  361.96   22.60
   3  -2  -3  400.56   19.10
  -3  -2   3  404.46   22.60
   3  -2  -3  310.07   31.20
  -3  -2   3  436.16   26.00
   3  -2  -3  310.07   31.20
   3   2  -3  390.46   23.40
   3   2  -3  390.46   23.40
  -3   2   3  404.76   42.70
  -3   2   3  376.66   26.50
  -3   2   3  376.66   26.50
  -3   2   3  409.06   22.40
  -2  -2   3  766.42   31.70
  -2  -2   3  737.73   32.20
   2  -2  -3  715.53   26.50
   2  -2  -3  750.82   33.20
   2  -2  -3  750.72   33.20
  -2   2   3  731.33   34.10
  -2   2   3  731.33   34.10
   2   2  -3  762.52   38.40
  -2   2   3  710.93   38.90
   1  -2  -3 6153.08  187.38
   1  -2  -3 6153.08  187.38
   1   2  -3 6331.27  190.18
   0  -2  -3    5.50    2.40
   0  -2   3    6.10    1.60
   0   2  -3    4.10    2.00
   0   2   3    6.80    3.10
   0   2  -3    4.10    2.00
   0   2  -3    9.30    4.30
  -1   2  -3 6262.47  189.28
  -2  -2  -3  698.13   27.40
  -2  -2  -3  741.83   30.50
  -2   2  -3  733.13   29.70
  -2   2  -3  733.13   29.70
  -2   2  -3  740.43   35.50
  -2   2  -3  687.33   25.00
  -3  -2  -3  388.06   23.80
  -4  -2  -3  343.27   17.80
  -4  -2  -3  372.36   23.40
   4  -2   3  346.27   23.80
  -4  -2  -3  358.46   17.80
   4   2   3  333.27   20.80
  -4   2  -3  362.86   20.40
  -4   2  -3  380.06   26.60
  -4   2  -3  349.17   23.00
   5  -2   3  111.89   14.50
  -5  -2  -3  119.59   10.40
   5  -2   3  132.99   16.00
   5   2   3  151.68   14.60
  -5   2  -3  159.28   13.40
  -5   2  -3  176.68   19.40
  -6  -2  -3  155.18    9.70
   6  -2   3  147.59   14.80
  -6   2  -3  122.19   10.40
  -6   2  -3  127.39   14.70
   7  -2   3   56.79    7.60
  -7  -3   3   65.69    4.60
   7  -3  -3   66.89    5.90
  -7   3   3   60.49    6.10
   6  -3  -3  104.89   13.00
  -6  -3   3  104.69    9.00
  -6  -3   3  116.39    9.20
  -6   3   3  112.89   13.00
   5  -3  -3  152.78   17.50
  -5  -3   3  157.98   12.90
  -5  -3   3  106.69   19.20
  -5  -3   3  164.08   12.30
   5   3  -3  106.39   18.00
   5   3  -3  106.39   18.00
  -5   3   3  119.99   13.20
  -5   3   3  132.99   15.80
  -4  -3   3  202.88   25.60
   4  -3  -3  179.28   13.70
  -4  -3   3  175.28   13.40
  -4  -3   3  167.38   13.90
   4  -3  -3  178.58   18.30
  -4   3   3  185.38   17.40
   4   3  -3  239.88   25.50
   4   3  -3  182.18   14.10
   4   3  -3  239.88   25.50
  -4   3   3  185.48   16.70
  -4   3   3  178.68   16.80
   4   3  -3  260.97   52.29
  -4   3   3  212.08   17.10
  -3  -3   3  451.25   29.20
   3  -3  -3  467.75   32.00
   3  -3  -3  467.75   32.00
  -3  -3   3  456.75   26.60
   3  -3  -3  484.35   22.20
   3  -3  -3  461.95   30.10
  -3   3   3  582.54   28.00
   3   3  -3  561.64   29.00
  -3   3   3  565.14   27.10
  -3   3   3  496.15   54.69
   3   3  -3  561.64   29.00
   3   3  -3  548.15   48.20
  -3   3   3  573.54   34.40
  -3   3   3  573.54   34.40
  -2  -3   3  844.52   37.20
   2  -3  -3  841.42   29.30
  -2  -3   3  832.22   33.70
   2  -3  -3  770.02   36.90
   2  -3  -3  770.02   36.90
  -2   3   3  823.92   33.30
   2   3  -3  812.22   34.00
  -2   3   3  832.92   39.10
  -2   3   3  832.92   39.10
   2   3  -3  812.22   34.00
   2   3  -3  868.31   43.20
  -1  -3   3 2400.06   73.59
   1  -3  -3 2311.47   76.39
   1  -3  -3 2311.47   76.39
  -1   3   3 2413.76   74.49
  -1   3   3 2205.98   78.09
   1   3  -3 2334.37   79.29
  -1   3   3 2205.98   78.09
   0  -3   3  828.12   26.90
   0  -3  -3  814.72   28.10
   0   3  -3  825.72   31.60
   0   3  -3  771.02   28.80
   0   3  -3  828.92   28.30
   0   3  -3  828.92   28.30
   0   3   3  828.32   30.10
  -1   3  -3 2385.76   76.89
  -1   3  -3 2476.85   82.39
  -1   3  -3 2426.26   74.39
   1   3   3 2469.15   79.29
  -1   3  -3 2385.76   76.89
   2  -3   3  815.12   28.70
  -2  -3  -3  802.52   34.60
  -2   3  -3  794.62   33.00
   2   3   3  765.82   34.30
  -2   3  -3  794.62   33.00
   2   3   3  799.92   35.40
  -2   3  -3  758.92   27.70
   2   3   3  765.82   34.30
   3  -3   3  529.85   23.70
  -3  -3  -3  515.25   29.10
  -3  -3  -3  531.05   27.80
   4  -3   3  182.88   18.80
  -4  -3  -3  189.88   12.60
   4  -3   3  192.78   15.00
  -4  -3  -3  192.98   12.20
  -4   3  -3  167.68   14.60
   4   3   3  178.88   14.70
  -4   3  -3  169.98   19.40
  -4   3  -3  180.88   17.80
   5  -3   3  133.69   15.80
   5  -3   3  130.49   16.60
  -5  -3  -3  119.89   10.00
  -5   3  -3  159.88   21.00
  -5   3  -3  162.18   13.70
  -6  -3  -3  100.29    7.50
   6  -3   3  131.29   14.10
  -6   3  -3  119.69    9.60
  -6   3  -3   81.69   11.80
   7  -3   3   66.49    6.90
  -7  -3  -3   66.69    4.00
   7  -4  -3   64.99    5.10
  -7  -4   3   67.49    4.60
  -7   4   3   84.59    5.20
  -6  -4   3  126.69   10.50
   6  -4  -3  142.69   14.50
  -6  -4   3  141.09   10.90
  -6   4   3  139.79   13.30
  -5  -4   3   38.70    8.90
  -5  -4   3   40.00    7.80
  -5  -4   3   57.69   25.90
   5  -4  -3   41.10   11.00
  -5   4   3   34.60    9.70
  -5   4   3   32.60   11.90
   4  -4  -3  833.42   36.10
  -4  -4   3  905.51   35.50
  -4  -4   3  932.31   37.30
   4  -4  -3  974.30   46.30
  -4  -4   3  990.60   52.89
  -4   4   3  939.91   43.40
   4   4  -3  922.71   47.10
  -4   4   3  773.62   46.30
   4   4  -3  922.71   47.10
   4   4  -3  841.12   83.59
  -4   4   3  917.11   40.10
  -3  -4   3  282.07   24.30
   3  -4  -3  307.17   22.20
  -3  -4   3  269.67   16.60
   3  -4  -3  263.47   25.50
  -3  -4   3  293.97   22.00
   3  -4  -3  263.57   25.50
   3  -4  -3  292.97   15.50
  -3   4   3  322.47   23.20
   3   4  -3  297.47   20.80
   3   4  -3  297.47   20.80
  -3   4   3  287.07   19.00
  -3   4   3  319.17   20.80
  -3   4   3  285.87   44.50
   3   4  -3  344.57   38.10
   2  -4  -3 1249.07   52.69
  -2  -4   3 1240.48   50.89
  -2  -4   3 1242.68   47.60
   2  -4  -3 1249.07   52.69
   2  -4  -3 1202.28   40.80
  -2   4   3 1141.99   53.29
   2   4  -3 1160.58   46.60
  -2   4   3 1176.88   45.10
   2   4  -3 1160.58   46.60
   2   4  -3 1200.08   55.99
  -2   4   3 1141.99   53.29
   1  -4  -3 1315.67   50.49
   1  -4  -3 1353.66   44.10
  -1  -4   3 1334.87   47.50
   1  -4  -3 1315.67   50.49
   1   4  -3 1357.26   47.70
  -1   4   3 1355.76   52.99
   1   4  -3 1341.37   54.19
   1   4  -3 1357.26   47.70
  -1   4   3 1336.17   47.50
  -1   4   3 1355.76   52.99
   0  -4  -3  434.36   18.50
   0  -4   3  450.95   17.40
   0   4   3  495.55   32.80
   0   4   3  410.46   20.40
   0   4  -3  421.26   18.30
   0   4  -3  467.15   23.60
   0   4  -3  403.46   21.50
   0   4   3  444.66   20.50
   0   4   3  410.46   20.40
   0   4  -3  421.26   18.30
   1  -4   3 1296.67   41.50
  -1  -4  -3 1294.67   46.20
  -1   4  -3 1348.47   47.10
  -1   4  -3 1242.68   43.70
   1   4   3 1261.47   47.60
   1   4   3 1261.37   47.60
   1   4   3 1303.47   56.09
   1   4   3 1310.87   48.80
  -1   4  -3 1331.27   53.39
  -1   4  -3 1348.47   47.10
  -2  -4  -3 1123.19   49.00
   2  -4   3 1129.59   39.90
  -2   4  -3 1205.98   56.29
   2   4   3 1206.98   64.59
  -2   4  -3 1243.48   47.50
   2   4   3 1146.99   47.80
   2   4   3 1210.48   49.99
  -2   4  -3 1243.48   47.50
   2   4   3 1146.99   47.80
   3  -4   3  303.07   16.10
  -3  -4  -3  301.47   16.20
  -3  -4  -3  292.47   23.50
  -3  -4  -3  286.67   14.10
  -3   4  -3  277.87   25.70
  -3   4  -3  326.17   22.50
  -3   4  -3  291.17   33.50
  -3   4  -3  301.37   27.50
  -3   4  -3  304.07   22.00
  -3   4  -3  326.17   22.50
  -4  -4  -3  917.61   33.60
   4  -4   3  956.00   38.20
  -4  -4  -3  942.81   36.10
   4  -4   3  936.71   50.79
  -4   4  -3  817.62   53.19
  -4   4  -3  911.81   43.40
  -4   4  -3  907.41   38.90
   5  -4   3   21.90    9.30
  -5  -4  -3   34.70    5.80
   5  -4   3   39.00   12.10
  -5   4  -3   35.00   10.70
  -5   4  -3   34.80    8.10
  -6  -4  -3  154.98    8.80
   6  -4   3  154.78   15.20
  -6   4  -3  130.69   14.40
  -6   4  -3  147.99   14.40
   7  -4   3   67.99    6.20
  -7  -4  -3   57.59    3.60
   6  -5  -3   98.69   11.70
  -6  -5   3   86.59    7.70
  -6  -5   3   94.39    6.90
  -6   5   3   95.19   10.70
   5  -5  -3  184.68   19.50
  -5  -5   3  187.78   13.60
  -5  -5   3  192.28   11.70
   5   5  -3  201.68   25.50
  -5   5   3  209.78   19.50
   5   5  -3  201.68   25.50
  -4  -5   3    9.90    4.20
   4  -5  -3    7.60    8.20
  -4  -5   3    7.70    4.60
  -4  -5   3   -3.30    7.90
   4   5  -3   30.10    9.80
   4   5  -3   30.10    9.80
  -4   5   3   20.60    8.90
  -4   5   3   15.10    6.80
   3  -5  -3  501.35   30.50
  -3  -5   3  486.05   22.90
   3  -5  -3  474.85   21.90
  -3  -5   3  483.85   20.70
  -3  -5   3  491.75   34.40
  -3  -5   3  444.56   30.00
  -3   5   3  477.95   36.70
  -3   5   3  414.86   27.10
   3   5  -3  461.95   27.90
  -3   5   3  472.45   27.30
   3   5  -3  462.05   27.90
  -3   5   3  454.95   67.69
   3   5  -3  422.36   27.20
  -3   5   3  477.95   36.70
  -3   5   3  454.05   26.00
   3   5  -3  441.26   46.50
   2  -5  -3  168.38   22.30
  -2  -5   3  141.39   10.40
   2  -5  -3  125.79   14.80
   2  -5  -3  168.38   22.30
  -2  -5   3  170.08   18.00
   2  -5  -3  159.88   10.40
  -2  -5   3  146.49   17.10
  -2   5   3   89.79   30.30
   2   5  -3   84.29   18.10
  -2   5   3  107.29   12.70
  -2   5   3  142.69   12.70
   2   5  -3  133.09   15.40
  -2   5   3  130.19   19.50
  -2   5   3  130.19   19.50
  -1  -5   3  307.47   17.80
   1  -5  -3  279.07   13.70
  -1   5   3  244.88   19.40
  -1   5   3  274.67   34.70
  -1   5   3  259.67   16.50
  -1   5   3  244.88   19.40
   1   5  -3  237.08   15.20
   1   5  -3  214.48   21.70
   1   5  -3  237.08   15.20
   0  -5   3 1059.39   36.60
   0   5   3  999.00   42.70
   0   5  -3  991.80   37.40
   0   5   3  999.00   42.70
   0   5  -3 1052.99   44.40
   0   5  -3  991.80   37.40
   0   5  -3  926.91   38.50
   0   5   3 1038.40   40.60
   1  -5   3  252.37   12.70
  -1  -5  -3  229.78   16.40
   1   5   3  280.97   19.70
   1   5   3  280.97   19.70
   1   5   3  288.97   31.20
  -1   5  -3  288.47   25.00
  -1   5  -3  301.77   17.60
  -1   5  -3  301.87   17.70
   1   5   3  294.87   19.70
  -2  -5  -3  127.39   10.70
  -2  -5  -3  123.89   17.90
  -2  -5  -3  128.89    8.40
   2  -5   3  140.79    9.20
   2   5   3  151.78   14.50
  -2   5  -3  150.78   24.10
   2   5   3  151.78   14.50
  -2   5  -3  150.68   14.50
   2   5   3  175.98   17.80
  -2   5  -3  147.39   12.20
   2   5   3  101.99   29.70
  -2   5  -3  160.58   16.20
  -2   5  -3  150.68   14.50
   3  -5   3  466.35   21.70
   3  -5   3  448.06   30.20
  -3  -5  -3  462.25   22.70
  -3  -5  -3  465.35   32.90
  -3  -5  -3  449.26   19.70
  -3   5  -3  556.34   47.60
  -3   5  -3  503.75   25.40
  -3   5  -3  507.25   30.20
  -3   5  -3  518.75   31.20
  -3   5  -3  500.45   29.50
  -3   5  -3  518.75   31.20
  -4  -5  -3   18.80    5.50
  -4  -5  -3   20.00    4.50
   4  -5   3   14.50    5.30
   4  -5   3   14.60    9.60
  -4   5  -3   14.70    9.60
  -4   5  -3   13.80    6.00
  -4   5  -3   14.00    7.80
   5  -5   3  205.98   20.70
  -5  -5  -3  206.58   11.40
  -5   5  -3  189.58   14.60
  -5   5  -3  191.98   19.00
   6  -5   3  106.59   12.30
  -6  -5  -3  103.99    6.80
  -6   5  -3   95.79    6.60
   6  -6  -3  232.68   14.50
  -6  -6   3  217.68   10.90
  -6   6   3  243.28   13.70
   5  -6  -3  196.58   19.40
  -5  -6   3  188.28   13.20
  -5  -6   3  190.18   11.20
   5   6  -3  207.48   26.00
  -5   6   3  167.88   16.60
   5   6  -3  207.48   26.00
  -4  -6   3  288.37   31.70
   4  -6  -3  357.06   27.60
  -4  -6   3  354.46   19.60
  -4  -6   3  327.97   16.10
  -4   6   3  306.47   20.00
  -4   6   3  294.47   24.20
  -3  -6   3  167.78   25.20
  -3  -6   3  183.08   11.50
   3  -6  -3  190.98   20.40
  -3  -6   3  193.38   14.30
   3  -6  -3  177.18   13.90
  -3  -6   3  172.08   23.80
  -3   6   3  193.38   28.40
   3   6  -3  203.08   18.90
  -3   6   3  158.88   54.19
   3   6  -3  204.68   40.60
   3   6  -3  203.08   18.90
  -3   6   3  218.68   19.10
   3   6  -3  188.08   29.30
  -3   6   3  193.38   28.40
  -3   6   3  191.38   19.40
  -2  -6   3   48.70    7.90
  -2  -6   3   57.89   12.50
   2  -6  -3   57.59   12.70
   2  -6  -3   63.39   12.60
   2  -6  -3   57.59    9.30
  -2  -6   3   57.49   14.10
   2   6  -3   46.80    9.20
   2   6  -3   46.80    9.20
  -2   6   3   64.59   16.00
  -2   6   3   71.19   11.20
   2   6  -3   82.59   14.90
  -2   6   3   64.39   11.60
   2   6  -3   39.80   20.10
  -2   6   3    8.40   34.90
  -2   6   3   64.59   16.00
  -1  -6   3  962.50   38.20
   1  -6  -3 1003.70   38.00
   1  -6  -3  949.51   45.40
  -1  -6   3  992.50   42.50
   1  -6  -3  949.40   45.40
   1   6  -3 1051.19   48.90
   1   6  -3 1019.50   39.80
  -1   6   3  958.60   63.79
  -1   6   3 1045.90   43.00
   1   6  -3 1019.50   39.80
  -1   6   3 1048.50   47.90
  -1   6   3  943.11   39.20
  -1   6   3 1048.50   47.90
   0  -6  -3   32.80    7.70
   0  -6  -3   33.00    7.30
   0  -6   3   29.20    6.50
   0   6  -3   26.00    9.70
   0   6   3   30.40    8.00
   0   6  -3   24.90    5.80
   0   6   3   30.40    8.00
   0   6   3   31.90    8.40
   0   6  -3   24.90    5.80
   0   6  -3   30.10    5.50
   0   6  -3   12.70   11.30
   0   6   3   17.30   22.80
  -1  -6  -3  945.61   35.30
  -1  -6  -3  923.91   51.69
  -1   6  -3 1092.69   54.09
  -1   6  -3 1063.39   43.10
   1   6   3 1045.60   46.40
   1   6   3 1016.70   60.59
   1   6   3  996.20   43.00
  -1   6  -3 1005.40   43.90
   1   6   3  959.80   37.60
  -1   6  -3 1063.39   43.10
  -1   6  -3  929.51   38.20
   1   6   3  996.10   43.00
  -2  -6  -3   75.89   15.80
  -2  -6  -3   73.29    9.90
  -2  -6  -3   63.69    6.70
   2  -6   3   72.09   13.50
   2  -6   3   68.19    8.30
   2   6   3   39.40    9.60
  -2   6  -3   63.99   10.10
  -2   6  -3   73.99   21.90
   2   6   3   11.30   33.70
   2   6   3   39.40    9.60
  -2   6  -3   54.69   11.10
  -2   6  -3   52.59   11.20
  -2   6  -3   57.19   11.60
  -2   6  -3   52.59   11.20
   2   6   3   76.49   15.40
  -3  -6  -3  202.88   11.80
   3  -6   3  163.38   30.20
   3  -6   3  204.88   13.60
  -3  -6  -3  197.48   26.80
  -3  -6  -3  206.58   15.30
  -3   6  -3  196.88   19.20
  -3   6  -3  228.18   37.80
  -3   6  -3  190.48   27.10
  -3   6  -3  228.18   37.80
  -3   6  -3  171.48   34.10
  -3   6  -3  198.58   16.20
  -4  -6  -3  306.37   15.40
   4  -6   3  312.17   18.80
   4  -6   3  302.07   26.60
  -4  -6  -3  297.87   18.30
  -4   6  -3  350.96   20.70
  -4   6  -3  353.06   25.20
  -4   6  -3  330.27   24.20
   5  -6   3  207.88   19.90
  -5  -6  -3  215.88   11.50
  -5   6  -3  205.48   13.90
  -5   6  -3  183.68   16.50
   6  -6   3  202.58   14.20
  -6  -6  -3  233.08    9.90
   6  -7  -3   55.99    5.80
   6   7  -3   71.39    5.70
  -6   7   3   70.19    5.10
  -5  -7   3  144.69    9.10
   5  -7  -3  155.48   15.80
  -5   7   3  183.78   14.70
  -4  -7   3  227.78   13.30
  -4  -7   3  240.48   16.00
   4  -7  -3  233.78   22.60
   4   7  -3  268.27   22.50
   4   7  -3  268.27   22.50
  -4   7   3  248.58   20.70
  -3  -7   3   52.49   15.80
  -3  -7   3   62.99    7.80
  -3  -7   3   71.49   10.30
  -3  -7   3   59.89   17.80
   3  -7  -3   53.99   13.30
  -3   7   3  115.69   23.50
  -3   7   3  115.69   23.50
  -3   7   3   64.49   12.80
   3   7  -3   57.59   11.20
   3   7  -3   57.59   11.20
  -2  -7   3  294.17   18.30
   2  -7  -3  250.57   21.90
   2  -7  -3  303.37   20.40
  -2  -7   3  287.67   25.80
  -2  -7   3  300.67   28.10
   2  -7  -3  297.37   24.60
  -2   7   3  331.27   21.50
  -2   7   3  308.27   29.30
  -2   7   3  312.57   22.10
  -2   7   3  308.27   29.30
   2   7  -3  329.57   21.10
  -2   7   3  170.18   48.50
  -2   7   3  281.17   25.80
   2   7  -3  329.57   21.10
   2   7  -3  256.27   33.70
   2   7  -3  343.47   25.30
   1  -7  -3  167.68   14.50
  -1  -7   3  208.18   18.80
  -1  -7   3  213.58   15.50
   1  -7  -3  194.68   16.00
   1  -7  -3  201.88   18.60
  -1   7   3  206.78   15.60
   1   7  -3  193.58   13.10
   1   7  -3  186.48   15.00
  -1   7   3  208.68   20.20
   1   7  -3  170.48   24.50
   1   7  -3  189.68   14.10
  -1   7   3  189.28   17.80
  -1   7   3  208.68   20.20
   1   7  -3  186.48   15.00
   1   7  -3  233.08   20.80
  -1   7   3  129.19   34.30
   0  -7  -3    0.10    5.70
   0  -7   3    2.50    4.90
   0  -7  -3    2.10    4.40
   0  -7   3    0.50    5.10
   0   7   3   -3.10    5.00
   0   7   3   -1.30    4.50
   0   7  -3    3.30    7.30
   0   7  -3    3.10    4.00
   0   7  -3   -3.50    4.60
   0   7   3  -40.40   30.20
   0   7  -3    3.10    4.00
   0   7  -3    2.30    3.40
   0   7   3    0.10    3.80
   0   7   3   -1.30    4.50
   0   7  -3    5.70    6.90
  -1  -7  -3  199.58   13.10
  -1  -7  -3  194.48   16.20
   1  -7   3  207.78   18.20
   1  -7   3  212.48   14.60
   1   7   3  220.78   18.60
  -1   7  -3  204.68   17.60
  -1   7  -3  185.18   29.40
  -1   7  -3  210.78   17.60
  -1   7  -3  194.08   13.70
   1   7   3  208.08   14.30
  -1   7  -3  195.68   17.40
  -1   7  -3  220.48   19.50
   1   7   3  199.68   20.50
   1   7   3  220.78   18.60
  -1   7  -3  204.68   17.60
  -2  -7  -3  300.97   28.70
   2  -7   3  333.47   18.10
  -2  -7  -3  332.07   20.90
   2  -7   3  338.67   25.80
   2   7   3  274.27   23.40
   2   7   3  184.88   72.59
  -2   7  -3  285.17   21.90
  -2   7  -3  283.67   23.80
  -2   7  -3  274.07   25.80
  -2   7  -3  283.67   23.80
  -2   7  -3  316.57   19.60
  -2   7  -3  282.57   40.20
   2   7   3  274.17   23.40
  -3  -7  -3   67.09    7.40
  -3  -7  -3   69.79   18.70
   3  -7   3   72.49    9.90
   3  -7   3   62.29   14.50
  -3  -7  -3   84.69   12.20
  -3   7  -3   59.69   13.50
  -3   7  -3   62.19   13.70
  -3   7  -3   72.49   11.70
  -3   7  -3   42.00   11.20
  -3   7  -3   59.69   13.50
  -4  -7  -3  256.57   13.50
   4  -7   3  246.68   23.60
  -4  -7  -3  257.77   16.80
  -4   7  -3  237.88   20.00
  -4   7  -3  233.28   16.40
  -4   7  -3  235.18   19.60
   5  -7   3  160.88   17.00
   5   7   3  157.28   11.60
  -5   7  -3  155.08    9.80
  -5   7  -3  141.09   11.50
   6  -7   3   60.69    6.30
  -6  -7  -3   64.89    4.40
  -5  -8   3   18.30    4.40
  -5  -8   3   25.60    4.20
   5  -8  -3   27.80    7.00
  -5   8   3   29.30    5.60
   5   8  -3   38.10    5.40
  -4  -8   3   34.50    6.60
   4  -8  -3   59.69   12.00
  -4   8   3   35.70    8.30
   4   8  -3   39.70    9.70
   4   8  -3   39.70    9.70
  -3  -8   3   44.00   16.60
   3  -8  -3   84.69   16.40
  -3  -8   3   47.10    6.90
  -3  -8   3   63.09   10.60
  -3   8   3   71.09   12.20
  -2  -8   3   53.29   16.00
  -2  -8   3   55.49   10.00
  -2  -8   3   40.60   13.80
   2  -8  -3   57.89   13.10
  -2   8   3   79.89   13.00
   2   8  -3   75.59   10.00
   2   8  -3   60.29   12.70
  -2   8   3   63.09   15.60
   2   8  -3   63.99   11.30
  -2   8   3   63.09   15.60
   2   8  -3   63.99   11.30
  -1  -8   3  104.79   13.20
  -1  -8   3  115.09   19.50
   1  -8  -3  125.09   15.80
   1  -8  -3  115.89   16.50
   1   8  -3  155.58   19.40
   1   8  -3  100.69   13.50
  -1   8   3  124.59   13.40
   1   8  -3  100.69   13.50
   1   8  -3  122.49   12.60
   1   8  -3  122.99   10.80
   0  -8  -3   15.10    6.50
   0  -8  -3   18.40    8.60
   0  -8   3    7.20    6.30
   0  -8   3   13.40    6.90
   0   8   3    7.50    8.50
   0   8  -3    9.80    6.50
   0   8  -3    9.80    6.50
   0   8  -3   -0.80   22.60
   0   8  -3   12.40    4.90
   0   8  -3    3.00    8.20
   0   8   3   20.00    9.40
   0   8   3   20.00    9.40
   0   8   3   -7.90   41.90
   0   8   3   14.70    5.90
   0   8  -3    2.10    8.80
  -1  -8  -3  128.79   11.80
  -1  -8  -3  117.69   21.90
   1  -8   3  132.19   15.90
  -1  -8  -3  130.49   14.70
  -1   8  -3  113.69   14.40
   1   8   3   82.69   14.70
  -1   8  -3  132.89   11.90
   1   8   3   82.69   14.70
  -1   8  -3  135.29   18.40
   1   8   3   87.39   17.20
  -1   8  -3  135.39   18.40
  -1   8  -3  100.69   14.20
   1   8   3  112.99   11.70
   2  -8   3   52.69   12.30
   2  -8   3   51.29    9.00
  -2  -8  -3   62.39    8.50
  -2  -8  -3   75.09   12.10
  -2  -8  -3   65.39   17.50
  -2   8  -3   56.29    9.70
  -2   8  -3   37.40    9.60
   2   8   3   42.10   12.10
  -2   8  -3   35.10   10.10
  -2   8  -3   35.10   10.10
  -2   8  -3   58.19   12.20
   2   8   3   42.10   12.10
   2   8   3   43.00    7.90
   3  -8   3   77.89   14.50
   3  -8   3   73.19   10.80
  -3  -8  -3   82.29    8.30
  -3  -8  -3   63.69    9.70
  -3   8  -3   52.29   10.50
   3   8   3   67.39    9.80
  -3   8  -3   59.59    9.50
  -3   8  -3   57.59   11.30
  -4  -8  -3   36.40    8.50
   4  -8   3   35.30    9.60
  -4  -8  -3   46.30    6.50
  -4   8  -3   40.60    8.40
   4   8   3   58.89    8.50
  -4   8  -3   35.50    6.30
   5  -8   3   36.70    7.60
  -5  -8  -3   38.10    4.80
   5   8   3   29.40    4.70
   5  -9  -3  123.09    8.20
   5   9  -3  130.19    6.90
  -5   9   3  128.39    6.70
   4  -9  -3   13.20    6.60
  -4  -9   3   11.60    4.50
  -4  -9   3   21.20    6.00
   4   9  -3   16.50    4.20
   4   9  -3   21.10    6.00
  -4   9   3   10.90    4.50
   3  -9  -3   49.20   10.90
  -3  -9   3   37.10    6.70
  -3  -9   3   46.50    8.40
   3   9  -3   56.69   14.70
  -3   9   3   72.39   11.40
   3   9  -3   56.69   14.70
   3   9  -3   67.09    9.40
  -2  -9   3   61.79   20.00
  -2  -9   3   77.39   11.60
   2  -9  -3   90.39   14.70
  -2   9   3   89.99   18.40
  -2   9   3   78.09   11.70
   2   9  -3   81.29    9.50
  -2   9   3   89.99   18.40
   2   9  -3   91.09   14.10
   2   9  -3   90.19   10.30
   2   9  -3   91.09   14.10
   1  -9  -3  430.26   26.10
  -1  -9   3  409.06   32.80
   1  -9  -3  468.95   29.60
  -1  -9   3  468.55   26.50
  -1  -9   3  342.47   32.20
   1   9  -3  400.26   21.00
  -1   9   3  357.16   31.60
  -1   9   3  357.16   31.60
   1   9  -3  431.76   26.80
   1   9  -3  431.76   26.80
  -1   9   3  398.06   24.10
   0  -9   3  114.39   15.20
   0  -9   3  131.59   18.80
   0  -9  -3  139.69   16.40
   0  -9  -3  117.09   13.30
   0   9  -3  126.49   11.60
   0   9  -3  102.79   14.90
   0   9   3  106.09   12.00
   0   9   3   79.79   15.80
   0   9  -3  102.79   14.90
   0   9   3   79.69   15.70
  -1  -9  -3  410.56   23.10
  -1  -9  -3  402.56   26.10
   1  -9   3  409.36   27.50
   1   9   3  426.96   32.10
  -1   9  -3  449.46   28.80
   1   9   3  426.96   32.10
  -1   9  -3  449.46   28.80
  -1   9  -3  437.36   22.90
   1   9   3  430.46   22.90
  -1   9  -3  454.35   28.70
  -2  -9  -3   90.79   10.30
   2  -9   3   87.09   14.40
  -2  -9  -3   73.99   11.70
  -2   9  -3   85.39   20.30
  -2   9  -3   85.39   20.30
  -2   9  -3   97.89   11.50
  -2   9  -3  118.49   15.40
   2   9   3   91.49   10.40
  -3  -9  -3   62.09    7.80
  -3  -9  -3   50.89    8.20
   3  -9   3   61.19   12.20
   3   9   3   49.10    7.50
  -3   9  -3   51.79    8.10
  -3   9  -3   36.90    8.40
  -4  -9  -3   13.20    3.70
   4  -9   3   11.60    6.60
   4   9   3   13.90    4.50
  -4   9  -3   21.90    3.90
  -5  -9  -3  131.49    7.20
   5  -9   3  125.19    9.20
   4 -10  -3   79.89    8.10
  -4 -10   3   83.29    7.10
   4  10  -3   83.19    6.10
  -4  10   3   79.39    6.60
  -3 -10   3  148.19   12.60
   3 -10  -3  178.78   15.90
   3  10  -3  156.38   10.40
  -3  10   3  158.88   12.70
   2  10  -3   49.20   10.00
  -2  10   3   68.19   10.50
   2  10  -3   49.10   10.00
   2  10  -3   43.50    6.40
  -1 -10   3   92.09   13.60
   1 -10  -3   86.69   12.60
  -1  10   3   69.69   10.60
  -1  10   3   86.49   19.00
  -1  10   3   86.49   19.00
   1  10  -3   78.69   12.50
   1  10  -3   78.69   12.50
   1  10  -3   89.59    9.70
   0 -10  -3  309.07   22.30
   0 -10   3  285.87   21.30
   0 -10  -3  279.67   19.80
   0  10   3  280.07   27.50
   0  10  -3  273.27   22.10
   0  10  -3  292.27   17.20
   0  10   3  280.07   27.50
   0  10   3  300.87   19.20
   0  10  -3  273.27   22.10
  -1 -10  -3   63.39   11.20
   1 -10   3   84.69   13.70
  -1 -10  -3   82.69   11.00
   1  10   3   66.79    9.30
  -1  10  -3   90.39   10.40
   1  10   3   81.69   27.30
   1  10   3   81.69   27.30
  -1  10  -3   78.79   13.00
  -1  10  -3   78.79   13.00
   2 -10   3   49.80   10.50
  -2 -10  -3   42.50    7.20
  -2 -10  -3   43.70    8.30
  -2  10  -3   57.99    9.40
  -3 -10  -3  136.69   10.80
  -3 -10  -3  157.88   11.00
   3 -10   3  151.58   14.80
   3  10   3  156.58   11.10
  -3  10  -3  144.99    8.90
   4 -10   3   82.59    8.70
  -4 -10  -3   78.99    6.30
   4  10   3   79.69    6.60
   3 -11  -3   75.99    7.80
  -3 -11   3   74.49    7.00
   3  11  -3   98.29    6.10
  -3  11   3   82.29    6.80
   2 -11  -3   85.99   10.70
   2  11  -3   91.99    7.60
  -2  11   3   94.49    9.50
   1 -11  -3   92.29   12.10
  -1 -11   3   91.49   11.20
  -1  11   3   61.49    8.60
   1  11  -3   77.29    8.30
   0 -11  -3   34.50    8.80
   0 -11  -3   38.00    8.40
   0  11   3   33.50    7.90
   0  11  -3   26.60    5.20
  -1 -11  -3   66.19    9.70
  -1 -11  -3   62.99    8.80
   1 -11   3   49.70    8.90
  -1  11  -3   87.79    8.20
   1  11   3   76.29    9.00
  -2 -11  -3   62.49    9.60
   2 -11   3   88.99   11.10
   2  11   3   94.59    8.70
   3 -11   3   80.89    8.20
  -3 -11  -3   91.49    7.10
   3  11   3   87.59    7.00
  -2 -12   3   37.20    5.50
   1 -12  -3   78.79    7.20
  -1 -12   3   73.69    7.80
  -1  12   3   99.39    7.30
   0 -12  -3   22.20    5.00
   0 -12   3   25.00    5.70
   0  12   3   23.20    4.20
   1 -12   3   87.89    8.60
   1  12   3   82.49    7.20
  -6   0   4   -1.90    4.20
   6   0  -4    2.70    4.50
  -6   0   4    0.70    4.10
  -5   0   4    1.00    5.40
   5   0  -4    8.70    6.60
  -5   0   4   -1.70    5.00
  -5   0   4    0.90    6.90
   4   0  -4  241.78   18.60
  -4   0   4  265.37   21.80
  -4   0   4  273.67   18.90
   4   0  -4  242.88   80.29
  -4   0   4  252.57   18.50
  -3   0   4 1002.70   40.20
   3   0  -4  978.00   37.90
   3   0  -4  985.00   44.80
  -3   0   4 1063.89   44.10
   3   0  -4  985.00   44.80
   2   0  -4   15.40    5.40
   2   0  -4    2.80   11.10
   2   0  -4   15.40    5.40
  -2   0   4   16.60    5.20
   2   0  -4   13.90    4.10
   1   0  -4 1210.28   41.40
   1   0  -4 1210.28   41.40
  -1   0   4 1226.68   39.80
  -1   0   4 1201.18   41.10
   0   0  -4    4.10    1.60
   0   0  -4    3.50    3.10
   0   0   4    5.50    1.00
   0   0   4    3.60    0.70
   0   0   4    3.30    1.60
   0   0  -4    4.10    1.60
   1   0   4 1232.98   38.10
   1   0   4 1159.18   36.80
  -2   0  -4   16.10    3.50
   4   0   4  269.37   19.90
  -4   0  -4  277.47   15.90
  -4   0  -4  294.17   22.40
  -5   0  -4    2.80    6.30
   5   0   4    1.00    5.50
  -5   0  -4    3.00    4.20
   6   0   4    0.90    4.60
  -6   0  -4    1.90    3.30
  -7   0  -4   99.39    4.50
  -7  -1   4    7.70    3.50
  -7   1   4    1.70    2.80
   6  -1  -4   55.59    9.20
  -6  -1   4   68.49    8.30
  -6  -1   4   73.09    9.50
   6   1  -4   57.39    8.40
  -6   1   4   74.79   10.80
  -6   1   4   68.39    8.70
  -5  -1   4  211.38   16.60
  -5  -1   4  226.78   22.70
   5  -1  -4  236.28   19.40
  -5  -1   4  232.28   17.30
   5   1  -4  296.57   32.50
   5   1  -4  236.38   17.70
   5   1  -4  296.57   32.50
  -5   1   4  237.98   18.60
  -5   1   4  236.88   22.20
  -5   1   4  240.98   18.20
   4  -1  -4  136.19   14.60
  -4  -1   4  125.39   13.20
  -4  -1   4  136.19   13.60
  -4  -1   4  122.09   18.30
   4   1  -4  143.39   20.20
   4   1  -4  127.29   13.00
   4   1  -4  143.39   20.20
  -4   1   4  131.69   14.30
  -4   1   4  143.39   14.40
  -4   1   4  147.59   18.50
   4   1  -4  153.68   42.50
   3  -1  -4  369.76   40.40
   3  -1  -4  397.06   25.50
   3  -1  -4  359.66   23.10
  -3  -1   4  414.76   25.30
  -3  -1   4  402.66   22.50
   3  -1  -4  397.06   25.50
   3   1  -4  477.05   26.20
  -3   1   4  445.56   22.30
  -3   1   4  445.96   24.30
   3   1  -4  477.05   26.20
  -2  -1   4  131.19   10.40
  -2  -1   4  139.49   12.20
   2  -1  -4  125.99    8.40
   2  -1  -4  134.59   12.10
   2  -1  -4  134.59   12.10
   2   1  -4  199.98   24.70
   2   1  -4  152.28   19.50
   2   1  -4  199.98   24.70
  -2   1   4  180.78   28.20
  -2   1   4  169.28   12.20
  -2   1   4  147.29   14.10
  -2   1   4  147.29   14.10
  -2   1   4  149.09   10.50
   1   1  -4 5609.44  172.48
   0  -1  -4   -6.00    7.30
   0   1  -4    0.60    1.30
   0   1   4    0.60    2.10
   0   1  -4    0.60    1.30
   0   1  -4    0.70    3.60
   0   1  -4    1.80    1.20
   0   1  -4    3.90    2.50
   0   1  -4    1.80    1.20
  -2  -1  -4  203.18   42.50
  -4  -1  -4  142.79   10.80
   4  -1   4  125.79   14.70
  -4  -1  -4  138.59   15.40
  -4   1  -4  117.49   10.80
   4   1   4  133.69   13.30
  -4   1  -4  139.19   17.50
  -4   1  -4  101.29   14.80
  -5  -1  -4  256.27   21.00
  -5  -1  -4  251.57   14.70
   5  -1   4  253.07   20.00
  -5   1  -4  229.58   15.30
  -5   1  -4  243.78   22.20
   5   1   4  217.58   17.50
  -6  -1  -4   66.09    6.90
   6  -1   4   67.29   10.20
  -6   1  -4   74.29    7.70
   6   1   4   63.99    9.60
  -7  -1  -4    2.00    1.50
  -7  -2   4  157.78    8.20
   7  -2  -4  141.69    8.40
  -6  -2   4   17.20    4.80
  -6  -2   4   22.30    5.50
   6  -2  -4   22.90    6.90
  -6   2   4   26.70    5.80
  -6   2   4   23.90    7.30
  -5  -2   4   22.90    7.20
   5  -2  -4   25.80    9.20
  -5  -2   4   16.80   11.30
  -5  -2   4   17.00    6.00
  -5   2   4   40.50   10.20
   5   2  -4   36.00    8.30
   5   2  -4   36.20   12.30
  -5   2   4   29.70    8.00
  -5   2   4   23.60    9.70
   5   2  -4   36.30   12.30
  -4  -2   4  425.66   30.60
  -4  -2   4  453.25   24.00
  -4  -2   4  478.45   25.30
   4  -2  -4  463.95   28.00
   4  -2  -4  410.86   62.09
   4   2  -4  476.35   30.30
  -4   2   4  497.25   27.40
   4   2  -4  476.35   30.30
  -4   2   4  473.65   28.50
  -4   2   4  482.35   27.40
   4   2  -4  500.95   24.20
   4   2  -4  440.26   55.19
   3  -2  -4  384.26   18.20
  -3  -2   4  378.56   22.40
   3  -2  -4  342.97   25.40
  -3  -2   4  372.76   24.70
   3  -2  -4  342.97   25.40
  -3   2   4  405.36   52.19
   3   2  -4  387.76   23.50
  -3   2   4  385.76   22.20
   3   2  -4  387.76   23.50
  -3   2   4  387.16   27.60
  -3   2   4  387.16   27.60
  -2  -2   4   10.90    5.00
   2  -2  -4   15.00    3.50
   2  -2  -4   11.40    5.40
   2  -2  -4   11.40    5.40
  -2  -2   4   14.40    6.10
   2   2  -4   18.00    5.30
  -2   2   4   17.10    6.60
  -2   2   4   21.70    5.60
  -2   2   4   17.10    6.60
   2   2  -4   18.00    5.30
   2   2  -4   14.30   11.00
  -2   2   4   28.60    5.70
   1  -2  -4 2012.30   64.69
   1  -2  -4 2012.30   64.69
   1  -2  -4 1930.81   60.89
  -1  -2   4 2004.70   64.19
   1   2  -4 1998.50   67.49
   1   2  -4 1914.91   62.59
  -1   2   4 1914.31   63.19
   1   2  -4 1914.91   62.59
   0  -2  -4 1073.39   35.60
   0   2  -4 1151.48   37.70
   0   2   4 1079.19   37.00
   0   2  -4 1140.09   35.30
   0   2  -4 1140.09   35.30
  -1  -2  -4 2017.60   67.39
   1   2   4 2020.40   67.09
  -1   2  -4 2149.39   64.89
  -1   2  -4 2149.39   64.89
  -1   2  -4 2126.29   68.09
  -2  -2  -4   23.20    6.00
   2   2   4   22.50    6.40
  -3  -2  -4  437.06   25.10
   4  -2   4  497.95   28.80
  -4  -2  -4  493.65   21.30
  -4  -2  -4  511.15   28.10
  -4   2  -4  469.85   23.70
  -4   2  -4  460.55   27.30
   4   2   4  479.45   25.10
  -4   2  -4  467.55   31.10
  -5  -2  -4   27.50    5.50
   5  -2   4   18.90    7.40
   5  -2   4   27.90    9.30
   5   2   4   25.40    7.70
  -5   2  -4   22.30   10.00
  -5   2  -4   20.90    6.10
   6  -2   4   32.30    7.70
  -6  -2  -4   20.20    4.00
  -6   2  -4   18.00    4.60
  -6   2  -4   16.50    7.00
  -7  -2  -4  148.19    6.30
   7  -2   4  164.18   10.30
   7  -3  -4   17.90    3.50
  -7  -3   4   25.10    3.10
  -7   3   4   18.90    3.60
   6  -3  -4  160.48   14.40
  -6  -3   4  146.19   10.10
  -6  -3   4  136.89   10.40
  -6   3   4  123.39   13.80
  -5  -3   4  802.52   49.90
   5  -3  -4  936.61   43.80
  -5  -3   4  895.51   37.30
  -5  -3   4  886.01   35.80
  -5   3   4  940.01   43.10
   5   3  -4  875.01   48.70
   5   3  -4  875.01   48.70
  -5   3   4  902.01   40.30
   4  -3  -4  985.40   56.49
  -4  -3   4 1009.90   40.50
   4  -3  -4  985.40   56.49
  -4  -3   4 1022.40   52.99
  -4  -3   4 1034.50   42.30
   4  -3  -4 1084.49   48.70
   4   3  -4 1067.29   41.00
  -4   3   4 1074.19   44.10
   4   3  -4 1103.89   51.09
  -4   3   4 1088.09   46.90
   4   3  -4 1049.89   80.79
   4   3  -4 1103.89   51.09
  -4   3   4 1105.09   48.60
  -4   3   4  995.80   45.90
   3  -3  -4    4.90    6.90
  -3  -3   4    2.70    5.70
   3  -3  -4   -0.80    2.70
   3  -3  -4    4.90    6.90
   3  -3  -4    8.80    6.80
  -3  -3   4    3.10    5.80
  -3  -3   4    4.70    4.20
  -3   3   4    6.80    7.50
  -3   3   4    5.40    4.90
  -3   3   4    6.80    7.50
   3   3  -4    9.20    5.60
  -3   3   4    6.60   34.00
   3   3  -4    9.20    5.60
   2  -3  -4  770.62   45.80
   2  -3  -4  770.62   45.80
  -2  -3   4  747.63   32.80
   2  -3  -4  681.13   24.30
  -2  -3   4  715.73   29.50
   2   3  -4  625.44   38.00
  -2   3   4  590.84   33.40
   2   3  -4  606.74   28.50
   2   3  -4  606.74   28.50
  -2   3   4  574.34   47.80
  -2   3   4  590.84   33.40
  -2   3   4  626.64   28.50
   1  -3  -4  318.07   13.20
   1  -3  -4  301.57   16.90
   1  -3  -4  301.57   16.90
  -1  -3   4  310.37   14.90
   1   3  -4  302.37   19.70
   1   3  -4  335.87   15.70
  -1   3   4  301.07   29.30
  -1   3   4  327.17   17.80
   1   3  -4  335.87   15.70
   0   3  -4 1785.52   56.09
   0   3  -4 1785.52   56.09
   0   3   4 1828.02   58.79
   0   3  -4 1763.92   59.39
  -1  -3  -4  295.67   15.10
  -1   3  -4  319.87   18.80
   1   3   4  339.37   17.40
  -1   3  -4  323.97   14.90
  -1   3  -4  323.97   14.90
   2  -3   4  617.94   24.70
  -2  -3  -4  591.34   30.00
  -2   3  -4  687.73   28.20
   2   3   4  720.63   32.40
  -2   3  -4  687.73   28.20
  -2   3  -4  695.93   34.70
  -3  -3  -4   13.60    6.90
  -3  -3  -4   10.70    3.30
   3  -3   4    9.40    4.50
  -3   3  -4    8.00    6.80
  -3   3  -4   12.00    7.30
   4  -3   4 1055.69   48.50
   4  -3   4 1063.69   43.20
  -4  -3  -4 1124.09   41.50
  -4  -3  -4 1105.69   38.40
  -4   3  -4 1056.79   42.10
  -4   3  -4 1034.40   50.39
   4   3   4 1032.10   42.20
  -4   3  -4 1047.60   47.30
  -5  -3  -4  895.41   33.00
   5  -3   4  921.91   43.80
  -5   3  -4  867.91   36.00
  -5   3  -4  884.81   45.80
  -6  -3  -4  142.59    8.70
   6  -3   4  140.39   14.00
  -6   3  -4  151.98    9.70
  -6   3  -4  143.59   15.00
  -7  -3  -4   19.60    2.20
   7  -3   4   23.10    4.10
  -7   4   4   33.60    4.00
  -6  -4   4  119.19    8.20
  -6  -4   4  100.39    9.70
   6  -4  -4  116.69   13.40
  -6   4   4  122.19   12.50
  -5  -4   4   46.00    8.60
  -5  -4   4   57.89   21.80
   5  -4  -4   54.39   15.60
  -5   4   4   40.90    9.10
  -4  -4   4  577.04   40.00
   4  -4  -4  625.54   35.60
  -4  -4   4  611.04   28.40
   4   4  -4  641.34   72.09
  -4   4   4  595.04   32.90
  -4   4   4  574.04   32.90
  -4   4   4  572.54   32.50
   4   4  -4  625.24   36.00
   4   4  -4  625.24   36.00
  -3  -4   4   74.89   15.20
  -3  -4   4   63.59    8.50
   3  -4  -4   74.79   13.20
   3  -4  -4   72.99    8.30
   3  -4  -4   71.19   15.90
   3  -4  -4   71.29   15.90
  -3  -4   4   73.19   13.40
  -3   4   4   53.79   42.00
  -3   4   4  105.19   29.50
  -3   4   4   84.89   12.70
   3   4  -4   79.49   13.10
   3   4  -4   91.89   13.70
  -3   4   4  105.19   29.50
  -3   4   4   92.89   14.10
   3   4  -4   91.79   13.70
   3   4  -4  121.09   28.50
   2  -4  -4  545.95   22.60
  -2  -4   4  617.64   29.20
   2  -4  -4  572.34   32.50
  -2  -4   4  602.34   31.60
   2  -4  -4  572.34   32.50
   2   4  -4  569.54   27.70
  -2   4   4  584.44   27.30
  -2   4   4  615.14   35.70
  -2   4   4  571.84   54.99
   2   4  -4  569.54   27.70
  -2   4   4  615.14   35.70
   2   4  -4  589.54   36.90
   1  -4  -4  265.57   12.80
  -1  -4   4  268.07   15.20
  -1   4   4  285.87   35.30
  -1   4   4  265.67   15.30
  -1   4   4  267.97   18.90
  -1   4   4  267.97   18.90
   1   4  -4  275.17   15.00
   1   4  -4  275.17   15.00
   0  -4  -4   10.70    3.90
   0  -4   4   14.10    3.50
   0   4  -4   12.00    3.50
   0   4   4   11.20    4.20
   0   4  -4   12.00    3.50
   0   4   4   11.20    4.20
   0   4  -4    8.30    6.50
   0   4   4    9.10    4.50
   0   4   4   25.90   15.20
   1  -4   4  261.37   11.10
  -1  -4  -4  246.98   14.90
   1   4   4  265.07   16.90
   1   4   4  261.77   30.00
  -1   4  -4  265.27   14.50
  -1   4  -4  265.27   14.50
  -1   4  -4  255.37   20.20
   2  -4   4  577.24   22.40
  -2  -4  -4  583.54   30.60
  -2   4  -4  581.74   27.30
   2   4   4  592.04   31.20
  -2   4  -4  581.74   27.30
  -2   4  -4  551.54   35.10
   3  -4   4   90.79    8.80
  -3  -4  -4   80.59    7.00
  -3  -4  -4   82.99    8.80
  -3   4  -4   84.79   15.00
  -3   4  -4   75.39   13.10
  -3   4  -4   70.79    9.70
  -4  -4  -4  600.34   27.20
   4  -4   4  603.24   28.40
  -4  -4  -4  585.94   24.00
  -4   4  -4  643.04   34.90
  -4   4  -4  630.64   36.80
  -4   4  -4  621.44   28.90
   5  -4   4   62.69   16.50
  -5   4  -4   68.09   17.80
   6  -4   4  137.09   14.70
  -6  -4  -4  136.09    8.00
  -6   4  -4  103.59   15.20
  -6   4  -4  111.39    7.50
  -6  -5   4   23.40    3.60
   6  -5  -4   16.10    5.50
  -6  -5   4   29.00    4.80
  -6   5   4   46.30    8.00
  -5  -5   4  231.48   12.90
  -5  -5   4  214.48   14.60
   5  -5  -4  242.68   21.00
   5   5  -4  212.98   25.10
  -5   5   4  211.78   19.90
   5   5  -4  212.98   25.10
  -4  -5   4  383.56   20.80
  -4  -5   4  397.76   34.10
   4  -5  -4  399.06   28.40
  -4  -5   4  372.56   18.30
   4   5  -4  352.86   26.80
   4   5  -4  352.86   26.80
  -4   5   4  355.96   24.10
  -4   5   4  365.56   26.60
  -3  -5   4  271.17   16.70
   3  -5  -4  274.57   42.30
  -3  -5   4  260.67   20.10
  -3  -5   4  268.77   25.70
   3  -5  -4  284.07   23.10
  -3  -5   4  251.87   22.90
   3  -5  -4  274.47   42.30
   3   5  -4  271.67   20.80
  -3   5   4  255.17   21.20
  -3   5   4  186.98   26.80
   3   5  -4  235.58   35.70
  -3   5   4  257.27   19.20
   3   5  -4  271.57   20.80
  -3   5   4  186.98   26.80
   3   5  -4  260.47   21.70
  -3   5   4  176.78   50.09
   2  -5  -4  274.87   23.20
  -2  -5   4  255.17   14.90
   2  -5  -4  258.37   20.60
   2  -5  -4  255.77   14.10
  -2  -5   4  274.07   20.40
   2  -5  -4  274.87   23.20
   2   5  -4  242.58   17.10
   2   5  -4  225.78   26.90
  -2   5   4  253.57   24.40
   2   5  -4  242.48   17.10
  -2   5   4  247.78   17.20
  -2   5   4  253.57   24.40
  -2   5   4  222.68   45.50
  -2   5   4  244.08   18.30
   2   5  -4  252.37   20.70
   1  -5  -4 1801.72   67.29
   1  -5  -4 1816.22   59.79
  -1  -5   4 1872.51   64.09
   1  -5  -4 1801.82   67.29
  -1   5   4 1771.02   69.79
   1   5  -4 1827.72   62.59
   1   5  -4 1781.52   69.69
  -1   5   4 1771.02   69.79
  -1   5   4 1807.12   64.09
   1   5  -4 1827.82   62.59
  -1   5   4 1772.62   84.29
   0  -5   4 2196.58   70.69
   0  -5  -4 2192.98   72.79
   0   5   4 2187.88   89.89
   0   5   4 2149.08   75.59
   0   5   4 2131.69   77.29
   0   5  -4 2243.28   71.79
   0   5  -4 2177.38   77.99
   0   5  -4 2243.28   71.79
   0   5   4 2131.69   77.29
   1  -5   4 1846.32   59.29
  -1   5  -4 1810.32   77.19
  -1   5  -4 1810.32   77.19
   1   5   4 1839.12   80.09
  -1   5  -4 1848.22   72.89
   1   5   4 1851.61   66.99
   1   5   4 1851.61   66.99
   1   5   4 1957.60   69.19
   2  -5   4  248.98   17.80
  -2  -5  -4  293.47   22.70
  -2  -5  -4  241.88   12.40
  -2  -5  -4  249.38   15.60
  -2   5  -4  277.07   20.90
  -2   5  -4  293.97   19.20
  -2   5  -4  309.77   30.40
  -2   5  -4  250.77   15.70
  -2   5  -4  293.97   19.20
  -2   5  -4  279.97   20.90
   2   5   4  247.98   21.30
  -3  -5  -4  258.77   16.10
   3  -5   4  267.17   23.30
  -3  -5  -4  273.87   13.30
   3  -5   4  270.37   15.00
  -3   5  -4  274.87   22.20
  -3   5  -4  262.47   23.20
  -3   5  -4  256.67   17.40
  -4  -5  -4  380.46   17.30
  -4  -5  -4  360.56   20.00
   4  -5   4  382.26   28.40
   4  -5   4  390.16   20.80
  -4   5  -4  398.36   22.00
  -4   5  -4  401.26   28.50
  -4   5  -4  409.46   27.50
   5  -5   4  237.18   21.40
  -5  -5  -4  215.78   12.00
  -5   5  -4  234.28   14.60
  -5   5  -4  229.38   20.40
  -5   5  -4  235.88   19.60
  -6  -5  -4   27.50    3.60
   6  -5   4   33.50    6.80
  -6   5  -4   26.80    6.30
  -6  -6   4   34.30    4.00
  -6  -6   4   25.50    4.20
   6  -6  -4   36.90    6.50
  -6   6   4   34.90    6.20
   5  -6  -4  130.79   15.50
  -5  -6   4  134.49    9.10
  -5  -6   4  124.19   10.70
  -5   6   4   93.39   13.50
   5   6  -4  101.79   17.60
   5   6  -4  101.79   17.60
  -4  -6   4  216.88   30.60
  -4  -6   4  231.58   16.00
  -4  -6   4  232.68   13.20
   4  -6  -4  261.87   23.40
  -4   6   4  233.58   21.20
  -4   6   4  199.48   17.30
  -3  -6   4  109.59   10.80
  -3  -6   4  109.19   20.60
   3  -6  -4  127.19   18.70
  -3  -6   4  101.59   19.20
   3   6  -4   62.29   30.50
  -3   6   4   65.39   17.20
   3   6  -4  111.39   16.20
  -3   6   4   85.59   14.20
  -3   6   4   81.89   14.40
   3   6  -4   72.09   13.30
   3   6  -4   72.09   13.30
  -3   6   4   65.39   17.20
  -3   6   4   67.49   59.89
   2  -6  -4  303.17   27.30
  -2  -6   4  274.77   23.00
  -2  -6   4  291.67   16.90
   2  -6  -4  303.17   27.30
  -2  -6   4  297.97   25.80
   2  -6  -4  302.37   21.90
   2  -6  -4  289.97   22.50
  -2   6   4  275.47   27.20
  -2   6   4  270.17   20.10
  -2   6   4  275.47   27.20
  -2   6   4  257.77   18.70
   2   6  -4  266.77   18.90
  -2   6   4  273.67   20.20
   2   6  -4  192.68   28.10
   2   6  -4  266.77   18.90
  -2   6   4  278.67   54.49
   2   6  -4  274.17   22.20
   1  -6  -4  343.07   24.20
  -1  -6   4  355.96   26.90
   1  -6  -4  296.17   21.10
   1  -6  -4  306.47   19.10
   1  -6  -4  324.27   17.90
  -1  -6   4  301.47   17.50
   1  -6  -4  342.97   24.20
  -1   6   4  344.47   21.60
   1   6  -4  354.96   19.00
   1   6  -4  341.27   23.50
   1   6  -4  332.37   26.30
  -1   6   4  366.56   47.70
  -1   6   4  326.77   20.10
  -1   6   4  336.97   25.10
  -1   6   4  336.97   25.10
   1   6  -4  354.86   19.00
   0  -6   4    0.90    3.90
   0  -6  -4    4.00    4.00
   0  -6  -4   -1.20    4.40
   0   6  -4    4.40    3.80
   0   6   4    5.10    5.60
   0   6   4    4.80    6.10
   0   6  -4   10.70   11.40
   0   6  -4   -1.90    6.50
   0   6   4    5.10    5.60
   0   6   4   -0.80    4.60
   0   6  -4    4.40    3.80
   0   6  -4    5.20    3.10
  -1  -6  -4  333.67   19.70
   1  -6   4  342.87   16.40
  -1   6  -4  277.57   29.40
   1   6   4  327.87   21.50
  -1   6  -4  316.57   19.70
  -1   6  -4  306.87   27.80
   1   6   4  386.96   41.50
  -1   6  -4  304.37   19.90
   1   6   4  289.77   16.80
   1   6   4  327.87   21.50
  -1   6  -4  316.47   19.70
   2  -6   4  228.68   21.20
  -2  -6  -4  244.88   24.00
  -2  -6  -4  283.17   18.40
   2  -6   4  272.67   14.90
  -2  -6  -4  247.18   13.40
  -2   6  -4  287.27   17.30
  -2   6  -4  287.37   20.80
  -2   6  -4  306.87   39.30
  -2   6  -4  306.87   23.00
  -2   6  -4  291.17   22.20
  -2   6  -4  287.37   20.80
   2   6   4  322.77   26.00
  -3  -6  -4   96.49    8.30
   3  -6   4   92.39    9.30
  -3  -6  -4   76.29   10.60
  -3   6  -4  107.79   12.80
  -3   6  -4   80.69   14.90
  -3   6  -4  117.19   28.90
  -3   6  -4  104.59   15.90
  -3   6  -4   80.69   14.90
  -3   6  -4  124.19   17.10
  -4  -6  -4  208.38   15.50
   4  -6   4  229.28   15.60
  -4  -6  -4  228.08   12.70
   4  -6   4  193.98   21.50
  -4   6  -4  244.98   20.80
  -4   6  -4  245.58   16.50
  -4   6  -4  259.47   22.10
  -5  -6  -4  101.09    7.90
   5  -6   4   91.89   13.50
  -5   6  -4  120.39    9.40
  -5   6  -4  128.09   14.00
  -6  -6  -4   30.70    3.60
   6  -6   4   34.90    8.30
   6  -7  -4    5.40    2.80
   6   7  -4    7.50    2.20
  -6   7   4   11.80    2.70
  -5  -7   4  198.08   11.00
  -5  -7   4  233.28   15.00
   5  -7  -4  195.38   21.60
  -4  -7   4   58.29    8.80
   4  -7  -4   60.59   12.80
  -4  -7   4   44.90    6.10
   4   7  -4   63.19   13.00
  -4   7   4   44.60   10.30
   4   7  -4   63.19   13.00
   3  -7  -4   81.89   15.00
  -3  -7   4   99.79   11.00
  -3  -7   4   78.89   17.30
  -3  -7   4   79.89   19.20
   3   7  -4  100.79   14.90
   3   7  -4  100.79   14.90
  -3   7   4   98.59   21.80
  -3   7   4  110.89   16.00
   3   7  -4   88.49   14.50
  -3   7   4   98.59   21.80
   2  -7  -4  473.65   31.20
  -2  -7   4  494.05   36.30
  -2  -7   4  492.75   33.50
  -2  -7   4  501.35   25.00
  -2   7   4  514.85   30.40
   2   7  -4  463.85   28.10
  -2   7   4  517.55   29.20
   2   7  -4  506.45   31.70
  -2   7   4  592.14   41.90
   2   7  -4  494.25   43.40
  -2   7   4  374.76   67.69
  -2   7   4  592.14   41.90
   2   7  -4  463.85   28.10
   1  -7  -4  433.46   30.70
   1  -7  -4  486.65   25.70
  -1  -7   4  523.25   24.80
   1  -7  -4  521.85   29.60
   1  -7  -4  433.46   30.70
  -1  -7   4  522.45   29.50
  -1  -7   4  525.25   33.30
  -1   7   4  347.37   53.39
  -1   7   4  404.96   26.80
  -1   7   4  421.96   24.10
   1   7  -4  422.66   20.80
   1   7  -4  455.75   24.30
  -1   7   4  439.96   31.50
   1   7  -4  430.86   22.60
   1   7  -4  455.75   24.30
  -1   7   4  439.96   31.50
   1   7  -4  424.66   29.00
   0  -7   4   32.40    7.80
   0  -7   4   36.80    8.50
   0  -7  -4   30.40    7.10
   0  -7  -4   32.30    9.10
   0   7  -4   33.90    9.30
   0   7   4   31.10    7.20
   0   7  -4   47.20   11.60
   0   7  -4   41.50    8.90
   0   7  -4   35.00    7.70
   0   7  -4   35.00    7.70
   0   7   4   37.20   10.40
   0   7   4   24.70    9.30
   0   7  -4   39.90    6.60
   0   7   4   24.70    9.30
   0   7  -4   29.10   17.90
   1  -7   4  440.36   27.30
   1  -7   4  452.25   23.40
  -1  -7  -4  469.75   26.90
  -1  -7  -4  421.86   21.60
  -1   7  -4  516.05   28.40
   1   7   4  516.35   58.99
  -1   7  -4  516.05   28.40
   1   7   4  547.95   33.60
  -1   7  -4  540.95   42.30
   1   7   4  497.55   23.90
   1   7   4  511.75   30.30
  -1   7  -4  506.45   29.30
  -1   7  -4  496.95   23.10
  -1   7  -4  486.25   27.50
   1   7   4  511.75   30.30
  -1   7  -4  512.15   28.10
   2  -7   4  503.65   23.80
  -2  -7  -4  469.35   25.70
  -2  -7  -4  498.65   21.90
  -2  -7  -4  467.15   35.90
  -2   7  -4  485.95   30.00
   2   7   4  474.85   34.30
  -2   7  -4  528.55   48.60
  -2   7  -4  489.55   24.80
  -3  -7  -4   84.79   11.30
   3  -7   4   72.79    9.40
  -3  -7  -4   84.09    7.90
   3  -7   4   81.09   15.50
  -3   7  -4   88.29   14.30
  -3   7  -4   90.49   12.10
   3   7   4   98.89   10.80
  -3   7  -4   83.19   14.20
   4  -7   4   47.10   12.00
  -4  -7  -4   41.30    5.60
   4   7   4   48.90    8.10
  -4   7  -4   68.29    9.40
  -4   7  -4   49.50   10.20
  -4   7  -4   71.39   12.60
  -5  -7  -4  190.88   15.00
   5  -7   4  220.88   17.70
  -5   7  -4  193.58   13.70
  -5   7  -4  223.88   11.50
   5   7   4  205.38   12.90
  -6  -7  -4    6.20    1.80
  -5  -8   4    4.80    3.30
  -5  -8   4    6.10    4.60
   5  -8  -4    2.90    3.90
  -5   8   4   14.00    4.50
   5   8  -4   16.00    4.00
  -4  -8   4   50.19    7.70
   4  -8  -4   43.90    9.60
  -4  -8   4   69.99    7.90
   4   8  -4   73.19   12.00
  -4   8   4   88.09   12.80
   4   8  -4   73.19   12.00
   3  -8  -4  148.59   18.20
  -3  -8   4  160.38   13.80
  -3  -8   4   97.69   21.10
   3   8  -4  152.48   23.70
  -3   8   4  195.18   27.40
  -3   8   4  195.28   27.40
   3   8  -4  152.48   23.70
  -3   8   4  183.18   18.00
  -2  -8   4   77.09   18.20
  -2  -8   4   77.09   17.00
  -2  -8   4   75.39   10.90
   2  -8  -4   78.59   14.30
   2   8  -4   60.19   10.40
  -2   8   4   85.79   20.20
   2   8  -4   72.39   10.00
   2   8  -4   83.39   14.80
  -2   8   4   85.89   20.20
  -2   8   4   73.99   12.30
   2   8  -4   83.89   10.20
   2   8  -4   60.19   10.40
   1  -8  -4   82.59   12.60
  -1  -8   4   89.19   18.50
   1  -8  -4   95.89   15.10
  -1  -8   4   79.69   12.20
  -1  -8   4   80.19   15.80
  -1   8   4   87.79   12.70
  -1   8   4   57.69   19.60
   1   8  -4   76.49   11.90
   1   8  -4   93.19   15.40
   1   8  -4   76.49   11.90
   1   8  -4   91.59   12.00
  -1   8   4   75.99   19.30
  -1   8   4   75.99   19.30
   1   8  -4   77.89    9.00
   0  -8  -4   18.70    8.40
   0  -8  -4    5.10    8.80
   0  -8   4   12.60    6.90
   0  -8  -4    5.10    8.80
   0  -8   4   22.30   11.60
   0  -8  -4   12.00    6.30
   0   8  -4    9.70    6.30
   0   8  -4   16.60    9.40
   0   8   4   24.00   10.50
   0   8   4   11.80    5.60
   0   8  -4   13.70    4.90
   0   8  -4   20.30    7.80
   0   8   4   24.00   10.50
   0   8  -4   15.80    8.70
   0   8  -4   20.30    7.80
   0   8   4    7.50    8.70
  -1  -8  -4   98.89   14.70
   1  -8   4   88.89   14.70
  -1  -8  -4   85.29   10.10
   1  -8   4   73.59   11.30
  -1   8  -4   89.39   14.10
  -1   8  -4   93.69   14.30
  -1   8  -4   98.09   13.90
  -1   8  -4   93.69   14.30
   1   8   4   93.39   10.90
  -1   8  -4   86.99   10.20
  -2  -8  -4   38.60   15.00
   2  -8   4   78.49   11.10
   2  -8   4   77.79   14.30
  -2  -8  -4   80.69   12.40
  -2  -8  -4   83.19    9.10
  -2   8  -4   89.99   14.40
  -2   8  -4   80.29   13.40
  -2   8  -4   73.19   13.20
  -2   8  -4   72.29   10.00
   2   8   4   96.79   11.70
  -2   8  -4   89.99   14.40
   3  -8   4  171.08   19.80
  -3  -8  -4  165.18   11.50
  -3  -8  -4  164.98   14.80
   3   8   4  155.78   12.80
  -3   8  -4  161.68   13.40
  -3   8  -4  155.78   16.70
  -3   8  -4  133.89   16.20
  -4  -8  -4   73.89    7.30
   4  -8   4   66.79   12.80
  -4   8  -4   71.59   10.50
   4   8   4   89.09   15.60
  -4   8  -4   44.00    8.70
  -4   8  -4   67.19    9.40
  -5  -8  -4    9.20    2.80
   5  -8   4   12.70    7.30
   5   8   4    8.70    4.10
   5  -9  -4    9.00    3.60
   5   9  -4   12.30    2.40
  -5   9   4   19.00    3.70
  -4  -9   4   10.60    4.60
   4  -9  -4    7.00    5.10
  -4   9   4    6.40    4.30
   4   9  -4   12.30    3.90
   4   9  -4    6.40    4.70
  -3  -9   4   12.90    6.00
   3  -9  -4   20.20    8.70
   3   9  -4   12.60    7.60
  -3   9   4    8.00    6.60
  -3   9   4   12.30   11.10
  -3   9   4   12.30   11.10
   3   9  -4   11.30    5.80
   3   9  -4   12.60    7.60
   3   9  -4   10.50    4.20
   2  -9  -4  133.69   17.50
  -2  -9   4  115.99   14.00
  -2   9   4  135.59   15.20
  -2   9   4  118.39   21.40
  -2   9   4  118.39   21.40
   2   9  -4  123.89   11.90
   2   9  -4  153.68   17.50
   2   9  -4  138.49   11.20
   2   9  -4  153.68   17.50
  -1  -9   4  530.15   48.40
  -1  -9   4  540.95   31.70
   1  -9  -4  520.95   33.50
  -1   9   4  542.85   30.80
   1   9  -4  505.15   30.60
   1   9  -4  542.15   26.40
   1   9  -4  480.85   28.90
   1   9  -4  480.85   28.90
   0  -9  -4   31.30    8.40
   0  -9   4   36.30    9.60
   0  -9  -4   25.60    9.60
   0  -9   4   21.10    9.00
   0   9  -4   18.90    5.90
   0   9   4   34.90   15.30
   0   9   4   30.80   13.40
   0   9  -4   15.20    8.70
   0   9  -4   25.20    9.40
   0   9  -4   20.30    7.00
   0   9   4   30.80   13.40
   0   9  -4   20.30    7.00
   0   9   4   33.80    7.80
   1  -9   4  520.75   39.80
   1  -9   4  580.54   40.70
  -1  -9  -4  543.25   36.60
  -1  -9  -4  554.64   32.50
   1   9   4  478.05   50.69
  -1   9  -4  433.36   29.60
  -1   9  -4  492.35   30.10
  -1   9  -4  492.25   30.10
   1   9   4  521.85   28.00
  -1   9  -4  482.85   40.80
  -2  -9  -4  128.09   13.80
  -2  -9  -4  144.29   12.00
   2  -9   4  135.29   18.60
   2   9   4  107.49   11.40
  -2   9  -4  122.69   16.00
  -2   9  -4  111.29   11.10
  -2   9  -4   78.19   15.80
  -2   9  -4  111.49   14.40
  -2   9  -4  111.49   14.40
   3  -9   4   10.40    7.30
  -3  -9  -4    6.00    5.10
  -3  -9  -4    7.00    4.10
  -3   9  -4   22.60    5.50
  -3   9  -4   17.10    6.60
   3   9   4   10.50    5.00
   4  -9   4   15.20    6.50
  -4  -9  -4    6.10    3.20
   4   9   4    8.90    4.10
  -5  -9  -4   10.30    2.40
   4 -10  -4   20.60    4.10
  -4 -10   4   26.20    4.40
  -4  10   4   22.40    3.70
   4  10  -4   29.10    3.70
  -3 -10   4  145.69   12.30
   3 -10  -4  157.38   14.30
   3  10  -4  159.28   10.10
  -3  10   4  166.68   13.00
   2 -10  -4   55.59   11.00
  -2 -10   4   46.30    8.40
  -2  10   4   46.10    8.20
   2  10  -4   52.79    7.00
   2  10  -4   37.70    9.00
   2  10  -4   37.70    9.00
  -1 -10   4   72.79   11.20
   1 -10  -4   63.99   11.50
  -1  10   4   54.79    9.40
   1  10  -4   60.29    8.10
  -1  10   4   70.49   23.80
   1  10  -4   64.89   11.10
  -1  10   4   70.49   23.80
   1  10  -4   64.89   11.10
   0 -10  -4   37.40    8.80
   0 -10   4   35.60    9.50
   0 -10  -4   32.30    8.80
   0  10  -4   34.70    8.90
   0  10   4   42.80    8.80
   0  10   4    4.80   14.80
   0  10   4    4.70   14.80
   0  10  -4   34.70    8.90
   0  10  -4   32.00    6.60
   1 -10   4   77.19   13.20
  -1 -10  -4   50.79    9.80
  -1 -10  -4   73.39   10.70
   1  10   4   73.49    9.90
  -1  10  -4   75.49   11.50
  -1  10  -4   77.39   11.70
  -1  10  -4   75.49   11.50
  -1  10  -4   94.29    9.70
  -2 -10  -4   50.39    9.60
  -2 -10  -4   48.40    8.10
   2 -10   4   61.89   12.00
   2  10   4   44.60    7.30
  -2  10  -4   58.69   10.40
  -2  10  -4   52.39    8.60
   3 -10   4  149.59   13.70
  -3 -10  -4  124.89   11.50
  -3 -10  -4  148.39   10.40
  -3  10  -4  126.09   10.60
   3  10   4  133.59   10.60
   4 -10   4   20.00    4.20
  -4 -10  -4   18.70    3.30
   4  10   4   27.70    4.40
   3 -11  -4   47.30    6.20
  -3 -11   4   45.50    5.80
  -3  11   4   53.29    5.60
   3  11  -4   52.29    4.30
   2 -11  -4  183.28   13.90
  -2 -11   4  198.08   13.50
   2  11  -4  176.48   10.00
   1 -11  -4  127.89   12.60
  -1 -11   4  111.09   12.00
   1  11  -4  125.09    9.30
  -1  11   4  125.79   11.60
   0 -11   4   36.40    7.70
   0 -11  -4   42.20    8.00
   0 -11  -4   43.90    7.90
   0  11   4   67.59    9.60
  -1 -11  -4  123.19   11.80
   1 -11   4  114.89   13.10
  -1 -11  -4  112.89   11.60
   1  11   4  138.59   11.30
  -1  11  -4  129.29    8.70
   2 -11   4  166.58   13.40
  -2 -11  -4  185.78   13.70
  -2 -11  -4  140.99   10.00
   2  11   4  200.48   12.10
  -3 -11  -4   49.90    5.60
   3 -11   4   45.00    7.00
   3  11   4   38.50    5.60
  -1 -12   4  147.69    9.90
  -1  12   4  151.88    9.00
   0 -12   4  247.68   14.50
   1 -12   4  156.18   10.60
   1  12   4  155.18    9.20
  -7   0   5   25.30    6.70
  -6   0   5    6.50    4.40
   6   0  -5   11.30    5.60
  -6   0   5    4.60    4.70
  -5   0   5   -2.90    7.20
  -5   0   5   -2.60    4.70
   5   0  -5    1.50    5.70
  -5   0   5    4.90    5.70
   5   0  -5    5.50   10.10
   5   0  -5    5.50   10.10
   4   0  -5  431.06   24.20
  -4   0   5  400.46   24.20
  -4   0   5  386.56   23.60
   4   0  -5  443.26   30.10
   4   0  -5  371.36   53.29
   4   0  -5  443.26   30.10
  -4   0   5  373.76   26.70
   3   0  -5   59.29   11.70
  -3   0   5   45.90   10.20
   3   0  -5   59.29   11.70
  -3   0   5   48.50    9.10
  -2   0   5  881.71   36.40
   2   0  -5  876.01   31.20
   2   0  -5  917.71   37.00
  -2   0   5  938.21   34.70
   2   0  -5  917.71   37.00
   2   0  -5  877.81   44.60
  -1   0   5 1464.55   49.80
  -1   0   5 1444.86   48.10
   1   0  -5 1528.35   50.09
   1   0  -5 1528.25   50.09
   0   0  -5   -0.40    1.10
   0   0   5   -2.00    1.10
   0   0  -5   -0.40    1.10
   0   0   5    0.10    1.80
   0   0  -5    0.90    3.40
   0   0  -5   -0.40    1.50
   0   0  -5   -0.40    1.50
   0   0   5    0.30    0.70
   1   0   5 1446.76   44.50
   1   0   5 1479.75   45.70
   4   0   5  404.56   24.00
  -4   0  -5  408.56   19.60
  -4   0  -5  405.56   27.20
  -5   0  -5   -3.20    3.10
   5   0   5   -1.80    5.20
  -5   0  -5   -3.10    5.90
   6   0   5   11.90    5.90
  -6   0  -5   10.20    3.40
  -7   1   5   15.90    5.00
   6  -1  -5   69.99   10.40
  -6  -1   5   53.59    8.10
  -6  -1   5   34.60    6.40
  -6   1   5   44.30    7.50
  -6   1   5   76.19   10.80
   5  -1  -5  201.18   17.50
  -5  -1   5  207.38   16.70
   5  -1  -5  192.58   27.20
  -5  -1   5  186.98   20.70
   5  -1  -5  192.58   27.20
  -5  -1   5  218.88   16.60
  -5   1   5  183.18   20.40
   5   1  -5  183.98   15.10
   5   1  -5  222.98   28.10
  -5   1   5  193.48   17.00
  -5   1   5  180.68   16.90
   5   1  -5  222.98   28.10
   4  -1  -5  704.33   40.90
  -4  -1   5  637.34   31.60
  -4  -1   5  653.23   31.30
   4  -1  -5  704.33   40.90
   4  -1  -5  714.63   82.59
  -4  -1   5  643.04   37.80
   4  -1  -5  684.03   33.50
   4   1  -5  661.63   37.90
   4   1  -5  661.63   37.90
  -4   1   5  644.04   33.10
  -4   1   5  680.13   36.40
   4   1  -5  658.83   30.70
   4   1  -5  652.83   62.99
  -4   1   5  641.84   32.80
   3  -1  -5  233.48   19.00
   3  -1  -5  233.48   19.00
  -3  -1   5  251.87   17.10
  -3  -1   5  265.47   19.80
  -3   1   5  213.58   16.80
   3   1  -5  203.08   17.30
   3   1  -5  203.08   17.30
  -3   1   5  203.28   15.20
   3   1  -5  238.28   32.60
   2  -1  -5 1626.94   58.89
   2  -1  -5 1626.94   58.89
  -2  -1   5 1720.63   58.79
   2  -1  -5 1566.14   57.09
  -2  -1   5 1747.13   55.89
   2   1  -5 1550.34   64.69
  -2   1   5 1619.04   54.69
   2   1  -5 1541.45   51.99
   2   1  -5 1572.24   57.29
  -2   1   5 1575.14   56.59
   2   1  -5 1572.14   57.29
  -2   1   5 1499.45   65.39
  -2   1   5 1499.45   65.39
  -2   1   5 1639.04   90.99
  -1  -1   5 1925.21   62.99
   1  -1  -5 1924.51   63.69
   1  -1  -5 1924.51   63.69
   1   1  -5 1967.30   62.39
  -1   1   5 1862.51   62.49
  -1   1   5 1934.71   61.39
   1   1  -5 1973.90   78.29
   1   1  -5 1963.00   66.79
   1   1  -5 1967.30   62.39
   0  -1  -5  434.66   15.90
   0  -1  -5  434.66   15.90
   0  -1   5  430.76   14.80
   0   1  -5  439.16   14.60
   0   1   5  433.76   16.30
   0   1  -5  453.15   14.10
   0   1  -5  424.66   13.60
   0   1  -5  452.95   14.10
   0   1   5  416.76   15.60
   0   1  -5  426.16   14.90
   0   1  -5  424.66   13.60
   1  -1   5 1721.73   53.69
  -2  -1  -5 1456.45   50.39
  -2   1  -5 1555.94   49.60
  -2   1  -5 1555.84   49.60
  -4  -1  -5  652.93   26.60
   4  -1   5  638.14   32.60
  -4  -1  -5  652.73   34.70
  -4   1  -5  658.83   36.80
  -4   1  -5  677.83   27.70
  -4   1  -5  640.14   31.60
   4   1   5  657.83   31.20
   5  -1   5  182.88   17.50
  -5  -1  -5  206.68   18.80
  -5  -1  -5  187.68   12.40
  -5   1  -5  233.58   21.80
   5   1   5  218.08   17.30
  -5   1  -5  204.18   13.50
   6  -1   5   76.19   11.30
  -6  -1  -5   57.29    6.00
  -6   1  -5   44.50    9.70
  -6   1  -5   59.99    6.50
   6   1   5   67.69   10.00
  -7  -2   5  214.78    9.40
  -7   2   5  219.58   10.90
  -6  -2   5  266.47   15.70
  -6  -2   5  273.67   15.40
   6  -2  -5  262.57   17.50
  -6   2   5  270.27   15.90
  -6   2   5  290.67   18.70
  -5  -2   5  228.18   24.30
   5  -2  -5  239.18   19.90
  -5  -2   5  244.88   17.40
  -5  -2   5  248.08   16.70
   5   2  -5  199.98   24.40
  -5   2   5  235.58   19.20
   5   2  -5  199.98   24.40
  -5   2   5  232.18   21.50
  -5   2   5  247.78   20.20
   5   2  -5  249.08   16.50
   4  -2  -5  326.27   95.19
   4  -2  -5  330.17   28.10
   4  -2  -5  320.57   22.70
  -4  -2   5  307.67   19.10
   4  -2  -5  330.17   28.10
  -4  -2   5  298.37   25.00
  -4  -2   5  303.17   22.80
  -4  -2   5  289.77   19.60
  -4   2   5  280.67   21.90
   4   2  -5  294.17   18.00
   4   2  -5  226.78   41.70
  -4   2   5  277.77   20.90
  -4   2   5  251.87   20.40
   4   2  -5  275.17   22.70
   4   2  -5  275.17   22.70
  -3  -2   5    2.50    4.70
  -3  -2   5    1.90    5.30
   3  -2  -5    5.20    5.70
   3  -2  -5    5.20    5.70
  -3   2   5    1.60    6.50
   3   2  -5    8.70    5.90
  -3   2   5   10.00    5.80
  -3   2   5    1.60    6.50
   3   2  -5   23.00   20.20
   3   2  -5    8.70    5.90
  -2  -2   5   98.39   12.50
   2  -2  -5   97.99    6.80
   2  -2  -5  105.69   12.90
  -2  -2   5  120.39   10.30
   2  -2  -5  105.69   12.90
   2   2  -5   81.49   10.00
  -2   2   5   46.30   25.60
  -2   2   5   92.39    8.70
  -2   2   5   88.59   13.60
   2   2  -5   76.19   14.60
  -2   2   5   88.59   13.60
  -2   2   5  100.29   10.00
   2   2  -5   81.49   10.00
   1  -2  -5  161.38    7.70
   1  -2  -5  144.69   10.60
  -1  -2   5  149.29   10.60
   1  -2  -5  144.69   10.60
  -1  -2   5  161.48    9.40
   1   2  -5  160.38    9.50
  -1   2   5  159.48   10.30
   1   2  -5  175.28   14.30
   1   2  -5  160.38    9.50
   0  -2   5  771.92   23.80
   0   2  -5  746.93   26.60
   0   2  -5  793.62   24.90
   0   2   5  750.02   27.30
   0   2  -5  793.52   24.90
  -1  -2  -5  148.39   10.40
  -1   2  -5  144.79    9.90
   1   2   5  155.78   10.30
  -2  -2  -5   93.19    9.20
   2   2   5   99.69   11.00
   4  -2   5  271.97   21.40
  -4  -2  -5  275.77   20.50
  -4  -2  -5  275.97   14.70
  -4   2  -5  296.87   21.20
  -4   2  -5  313.67   17.40
  -4   2  -5  298.97   25.20
   4   2   5  297.37   19.00
  -5  -2  -5  257.37   13.90
   5  -2   5  240.98   20.40
   5  -2   5  285.47   20.90
  -5   2  -5  267.27   24.50
   5   2   5  275.27   18.30
  -5   2  -5  265.27   15.90
   6  -2   5  288.07   18.80
  -6  -2  -5  279.67   12.50
  -6   2  -5  271.77   20.70
  -6   2  -5  256.37   12.60
   7  -2   5  216.58   11.10
  -7  -3   5   99.69    6.30
  -7   3   5  101.89    6.60
  -6  -3   5   35.60    6.10
  -6  -3   5   63.39   10.00
   6  -3  -5   40.80    8.00
  -6   3   5   44.50    9.00
  -5  -3   5  595.44   27.50
  -5  -3   5  614.24   29.30
   5  -3  -5  639.64   34.20
  -5   3   5  629.54   32.70
  -5   3   5  656.83   34.50
   5   3  -5  657.23   39.70
   5   3  -5  657.23   39.70
   4  -3  -5  105.29   19.60
  -4  -3   5  106.89   16.20
   4  -3  -5  105.29   19.60
  -4  -3   5  106.49   18.40
   4  -3  -5  179.18   71.19
  -4  -3   5  108.09   11.00
   4   3  -5   87.09   14.80
  -4   3   5  100.09   20.10
  -4   3   5   90.09   15.00
   4   3  -5   87.09   14.80
   4   3  -5   47.80   36.30
  -4   3   5   89.69   14.00
  -3  -3   5  954.90   40.70
  -3  -3   5 1041.60   44.90
   3  -3  -5 1023.00   50.69
   3  -3  -5 1023.00   50.69
   3  -3  -5 1033.10   45.90
   3   3  -5 1093.19   59.39
  -3   3   5 1025.90   47.00
   3   3  -5 1081.39   45.70
   3   3  -5 1081.39   45.70
  -3   3   5 1066.29   54.59
  -3   3   5 1058.79   44.40
  -3   3   5 1066.29   54.59
  -2  -3   5 1369.76   53.69
   2  -3  -5 1402.56   45.40
  -2  -3   5 1421.66   50.89
   2  -3  -5 1404.46   55.69
   2  -3  -5 1404.46   55.69
   2   3  -5 1398.56   59.79
  -2   3   5 1275.27   74.59
  -2   3   5 1250.47   57.29
  -2   3   5 1380.16   50.99
   2   3  -5 1380.66   50.59
  -2   3   5 1250.47   57.29
   2   3  -5 1380.66   50.59
   1  -3  -5  468.85   18.30
  -1  -3   5  468.85   20.00
  -1  -3   5  501.25   22.70
  -1   3   5  481.05   21.30
   1   3  -5  486.95   20.40
  -1   3   5  418.76   27.00
  -1   3   5  418.86   27.00
   1   3  -5  504.55   25.20
   1   3  -5  486.95   20.40
  -1   3   5  492.25   42.00
   0  -3  -5 1265.07   43.90
   0  -3   5 1354.46   42.10
   0   3  -5 1336.27   45.80
   0   3  -5 1377.06   43.10
   0   3  -5 1377.06   43.10
   0   3   5 1350.16   46.30
   1  -3   5  480.55   16.90
   1   3   5  497.05   22.80
  -1   3  -5  490.85   19.20
  -1   3  -5  463.35   22.80
  -1   3  -5  490.85   19.20
   2  -3   5 1338.37   44.30
  -2  -3  -5 1235.48   49.70
   2   3   5 1383.86   52.69
  -3  -3  -5 1002.70   37.10
  -3   3  -5  968.90   36.90
  -3   3  -5  994.00   43.70
  -3   3  -5  874.81   47.70
   3   3   5  983.60   38.00
   4  -3   5   95.89   12.30
   4  -3   5   96.69   14.50
  -4   3  -5   95.59   10.70
  -4   3  -5  116.09   16.00
   4   3   5  113.89   12.70
   5  -3   5  681.13   35.10
   5  -3   5  653.53   32.10
  -5  -3  -5  676.73   25.30
  -5   3  -5  607.94   26.90
  -5   3  -5  605.44   33.30
  -5   3  -5  616.64   37.80
   6  -3   5   51.09    9.10
  -6  -3  -5   49.40    5.30
  -6   3  -5   41.70    9.10
   7  -3   5   87.89    7.20
  -6  -4   5   66.59    7.40
  -6  -4   5   59.99    6.40
   6  -4  -5   54.99    9.20
  -6   4   5   73.19   12.40
  -5  -4   5  370.06   32.80
   5  -4  -5  379.06   25.80
  -5  -4   5  386.96   18.80
  -5  -4   5  393.46   20.90
  -5   4   5  392.86   26.30
  -5   4   5  377.66   23.70
  -4  -4   5  194.88   27.20
  -4  -4   5  172.78   14.30
   4  -4  -5  138.79   30.30
   4  -4  -5  154.08   18.30
  -4  -4   5  165.28   22.40
   4  -4  -5  138.79   30.30
   4   4  -5  190.98   46.40
  -4   4   5  150.08   16.20
  -4   4   5  150.78   17.40
  -4   4   5  195.78   18.60
  -3  -4   5  216.48   15.00
  -3  -4   5  215.68   21.20
   3  -4  -5  236.58   23.50
   3  -4  -5  236.48   23.50
   3  -4  -5  263.87   21.30
  -3  -4   5  258.17   20.80
  -3   4   5  220.78   17.50
   3   4  -5  248.18   34.50
  -3   4   5  210.98   18.60
  -3   4   5  199.08   26.30
  -3   4   5  199.08   26.30
   3   4  -5  240.28   18.70
   3   4  -5  248.08   34.60
   3   4  -5  240.28   18.70
   2  -4  -5  684.63   35.70
   2  -4  -5  639.84   25.60
  -2  -4   5  723.73   35.80
  -2  -4   5  652.83   31.40
   2  -4  -5  684.63   35.70
   2   4  -5  627.14   38.30
  -2   4   5  669.53   30.30
  -2   4   5  650.83   38.10
  -2   4   5  650.83   38.10
   2   4  -5  662.23   30.30
   2   4  -5  662.23   30.30
  -2   4   5  614.44   59.89
  -1  -4   5  708.33   30.60
   1  -4  -5  619.74   24.30
   1  -4  -5  668.43   30.50
   1  -4  -5  668.43   30.50
  -1  -4   5  647.54   27.00
  -1   4   5  638.34   51.79
  -1   4   5  629.24   32.60
   1   4  -5  614.74   26.30
   1   4  -5  614.74   26.30
  -1   4   5  629.34   32.60
  -1   4   5  677.43   28.20
   1   4  -5  649.83   32.80
   0  -4  -5  804.02   30.40
   0  -4   5  822.12   28.50
   0   4  -5  834.32   29.30
   0   4  -5  834.32   29.30
   0   4  -5  844.12   33.40
   0   4   5  753.92   34.50
   0   4   5  753.92   34.50
   0   4   5  823.12   32.90
   0   4   5  791.12   46.00
   1  -4   5  667.63   21.60
   1   4   5  485.15   32.80
  -1   4  -5  602.94   29.80
  -1   4  -5  607.74   24.80
   1   4   5  485.15   32.80
   1   4   5  679.43   29.50
  -1   4  -5  607.74   24.80
  -2  -4  -5  648.84   32.60
   2  -4   5  663.33   24.50
  -2   4  -5  623.74   35.20
  -2   4  -5  635.84   28.10
  -2   4  -5  635.84   28.10
   2   4   5  688.53   35.00
   3  -4   5  242.78   14.10
  -3  -4  -5  208.48   14.90
  -3  -4  -5  238.28   11.90
  -3   4  -5  256.67   20.70
  -3   4  -5  257.87   23.00
  -3   4  -5  234.88   15.20
   4  -4   5  153.88   19.70
  -4  -4  -5  162.68   10.20
   4  -4   5  179.38   13.90
  -4   4  -5  156.38   18.00
  -4   4  -5  172.08   13.60
  -4   4  -5  164.38   20.70
  -5  -4  -5  380.96   17.20
   5  -4   5  392.26   22.60
   5  -4   5  422.26   27.40
  -5   4  -5  398.06   19.10
  -5   4  -5  406.86   29.50
  -5   4  -5  394.06   25.90
   6  -4   5   57.29    9.10
  -6  -4  -5   32.30    4.70
  -6   4  -5   58.69   11.80
  -6  -5   5    9.30    3.40
   6  -5  -5    5.40    4.30
  -6  -5   5   14.80    3.90
  -6   5   5    9.10    4.70
  -5  -5   5   95.19    9.90
  -5  -5   5   87.19    8.10
   5  -5  -5   80.89   12.80
  -5   5   5  101.29   11.30
  -5   5   5   95.09   14.10
   5   5  -5   95.39   16.20
   5   5  -5   95.39   16.20
   4  -5  -5  277.07   23.40
  -4  -5   5  279.07   17.60
  -4  -5   5  271.37   15.10
  -4  -5   5  289.07   29.20
  -4  -5   5  282.67   41.30
  -4   5   5  273.87   22.70
   4   5  -5  264.47   20.90
   4   5  -5  266.07   22.60
   4   5  -5  266.17   22.60
  -4   5   5  267.47   22.00
  -4   5   5  269.57   21.50
   3  -5  -5   62.99   17.10
   3  -5  -5   58.09   12.70
  -3  -5   5   43.20   13.20
  -3  -5   5   48.20   11.90
   3  -5  -5   62.99   17.10
   3   5  -5    1.40   22.80
  -3   5   5   47.70   11.50
   3   5  -5   30.60   10.70
   3   5  -5   23.80    7.70
  -3   5   5   55.59   59.19
  -3   5   5   40.60   14.30
  -3   5   5   28.70    8.30
   3   5  -5   23.80    7.70
  -3   5   5   40.60   14.30
  -2  -5   5 1522.35   53.99
   2  -5  -5 1425.06   58.09
  -2  -5   5 1590.24   64.99
   2  -5  -5 1463.45   65.49
   2  -5  -5 1509.35   60.49
   2  -5  -5 1463.45   65.49
  -2   5   5 1465.05   58.29
   2   5  -5 1584.24   57.89
  -2   5   5 1580.34   58.29
   2   5  -5 1584.24   57.89
  -2   5   5 1552.04   70.49
   2   5  -5 1521.15   76.89
  -2   5   5 1552.04   70.49
   2   5  -5 1554.84   68.89
   1  -5  -5  591.54   31.20
   1  -5  -5  591.54   31.20
  -1  -5   5  647.34   28.90
  -1  -5   5  652.43   32.10
  -1   5   5  636.84   34.30
   1   5  -5  633.14   34.00
   1   5  -5  608.64   27.10
  -1   5   5  665.63   29.80
   1   5  -5  608.64   27.10
  -1   5   5  636.84   34.30
   0  -5   5  665.03   25.80
   0   5   5  640.94   29.90
   0   5   5  626.74   50.19
   0   5  -5  628.74   26.90
   0   5  -5  645.84   31.00
   0   5   5  618.34   31.40
   0   5  -5  628.74   26.90
   0   5   5  618.34   31.40
   1  -5   5  642.24   23.00
  -1   5  -5  605.14   33.40
   1   5   5  509.45   31.40
   1   5   5  509.45   31.40
   1   5   5  609.44   30.90
  -1   5  -5  610.14   26.70
   1   5   5  580.04   45.80
  -1   5  -5  610.24   26.80
  -2  -5  -5 1508.25   64.19
  -2  -5  -5 1491.25   50.79
   2  -5   5 1590.64   51.79
  -2  -5  -5 1533.95   55.99
  -2   5  -5 1622.74   68.99
  -2   5  -5 1447.66   53.89
   2   5   5 1546.35   65.39
  -2   5  -5 1655.53   59.09
  -2   5  -5 1655.53   59.09
  -2   5  -5 1566.84   61.79
  -2   5  -5 1678.43   75.89
   3  -5   5   51.29   12.50
   3  -5   5   42.90    7.00
  -3  -5  -5   34.40    7.30
  -3  -5  -5   34.80    5.30
  -3   5  -5   59.49    9.00
  -3   5  -5   73.09   15.20
  -3   5  -5   53.49   12.30
   4  -5   5  319.97   25.10
   4  -5   5  312.77   17.90
  -4  -5  -5  281.57   14.30
  -4   5  -5  282.17   23.80
  -4   5  -5  310.77   18.20
  -4   5  -5  291.27   25.40
   5  -5   5   83.89   12.80
  -5  -5  -5   99.79    8.00
  -5   5  -5   84.39   13.80
  -5   5  -5  103.99   14.80
  -5   5  -5  108.79    9.00
   6  -5   5   15.00    5.30
  -6  -5  -5   11.00    2.40
  -6   5  -5    4.80    4.50
   6  -6  -5   37.80    6.60
  -6  -6   5   31.00    4.20
  -6  -6   5   34.60    4.00
  -6   6   5   43.50    6.40
   5  -6  -5   30.10    9.30
  -5  -6   5   26.60    5.80
  -5  -6   5   34.70    6.00
   5   6  -5   36.50   15.90
   5   6  -5   36.50   15.90
  -5   6   5   35.40    9.80
   4  -6  -5  132.59   17.10
  -4  -6   5  113.99   21.70
  -4  -6   5  144.29   12.70
   4   6  -5  163.08   19.50
  -4   6   5  161.68   21.30
   4   6  -5  163.08   19.50
  -4   6   5  168.48   18.50
   3  -6  -5   18.10    9.80
  -3  -6   5   21.30    6.20
  -3  -6   5   12.60   10.10
  -3  -6   5    7.10    9.80
  -3   6   5   27.80   13.70
  -3   6   5   22.30    8.50
  -3   6   5   15.90    8.60
  -3   6   5   27.80   13.70
   3   6  -5   16.00   10.00
   3   6  -5   14.00    6.80
   3   6  -5   14.00    6.80
   2  -6  -5  442.46   27.60
  -2  -6   5  496.75   33.30
   2  -6  -5  503.95   35.20
   2  -6  -5  503.95   35.20
  -2  -6   5  470.85   30.10
  -2  -6   5  492.35   23.40
   2  -6  -5  484.75   29.40
  -2   6   5  466.55   36.50
   2   6  -5  459.65   32.80
   2   6  -5  443.86   38.70
   2   6  -5  481.85   26.10
  -2   6   5  443.16   26.90
  -2   6   5  466.55   36.50
  -2   6   5  459.15   27.10
   2   6  -5  469.55   29.40
   2   6  -5  481.85   26.10
   1  -6  -5    5.90    6.10
  -1  -6   5   11.20    7.20
  -1  -6   5    2.70    5.00
  -1  -6   5    9.00    4.60
   1  -6  -5    1.10    4.70
   1  -6  -5    5.90    6.10
   1  -6  -5    8.40    6.00
   1   6  -5    6.50    4.10
  -1   6   5   10.60    7.40
   1   6  -5    4.30    6.60
  -1   6   5    3.40    5.20
   1   6  -5    3.60   11.10
   1   6  -5    6.50    4.10
   1   6  -5    5.90    8.00
  -1   6   5   10.60    7.40
   0  -6  -5  178.98   25.40
   0  -6   5  176.18   13.30
   0   6  -5  193.78   13.00
   0   6  -5  174.18   20.50
   0   6   5  151.88   18.00
   0   6  -5  159.98   13.50
   0   6   5  159.58   40.80
   0   6  -5  169.68   16.60
   0   6  -5  193.78   13.00
   0   6   5  158.38   12.50
   0   6   5  151.88   18.00
   1  -6   5    5.80    3.40
  -1  -6  -5    4.00    5.60
  -1  -6  -5    2.60    3.20
   1   6   5    1.40    4.30
  -1   6  -5    7.10    6.80
  -1   6  -5    3.80    3.70
  -1   6  -5    5.80    4.10
  -1   6  -5    2.30   12.20
  -1   6  -5   -5.10    8.90
  -1   6  -5    5.80    4.10
   1   6   5    1.70    6.30
  -1   6  -5    5.70    6.70
   1   6   5   -3.60   34.90
   2  -6   5  470.95   20.90
   2  -6   5  379.66   27.40
  -2  -6  -5  465.85   19.40
  -2  -6  -5  463.95   32.50
  -2  -6  -5  460.65   24.00
  -2   6  -5  448.56   39.50
  -2   6  -5  480.75   26.10
  -2   6  -5  474.65   29.40
   2   6   5  450.85   23.00
  -2   6  -5  492.15   29.40
   2   6   5  459.25   32.10
  -2   6  -5  455.75   22.60
  -2   6  -5  480.75   26.10
   3  -6   5   15.70    5.20
  -3  -6  -5   18.90    6.40
  -3  -6  -5   13.80    4.10
   3  -6   5   15.00    9.30
  -3   6  -5   23.20   10.50
  -3   6  -5   19.20    6.00
  -3   6  -5   10.70    8.10
   4  -6   5  100.09   20.20
  -4  -6  -5  157.18   10.10
   4  -6   5  160.88   12.90
  -4   6  -5  128.89   17.30
  -4   6  -5  108.99   15.00
  -4   6  -5  135.39   17.20
   5  -6   5   42.00   10.00
  -5  -6  -5   33.70    5.00
  -5   6  -5   28.80    8.80
  -5   6  -5   33.90    8.70
  -6  -6  -5   56.89    4.80
   6  -6   5   40.90    6.00
   6   7  -5   38.50    4.40
  -6   7   5   31.80    4.20
   5  -7  -5   36.20    8.00
  -5  -7   5   56.29    7.50
  -5  -7   5   52.89    8.00
  -5   7   5   46.70    8.70
   4  -7  -5  162.58   18.00
  -4  -7   5  154.78   10.70
  -4  -7   5  157.08   12.80
  -4   7   5  172.58   17.80
   4   7  -5  180.28   17.40
   4   7  -5  180.28   17.40
  -4   7   5  159.58   13.80
   3  -7  -5   17.30    9.20
  -3  -7   5   24.90   13.90
  -3  -7   5   21.70   12.40
  -3  -7   5   17.90    6.40
   3   7  -5   11.00    6.10
  -3   7   5   18.80    8.50
  -3   7   5    3.40   12.10
  -3   7   5    3.40   12.10
  -3   7   5   28.10   10.80
   3   7  -5   26.20   10.10
   3   7  -5   11.00    6.10
  -2  -7   5  481.05   24.30
   2  -7  -5  484.45   44.10
   2  -7  -5  467.95   30.80
  -2  -7   5  442.86   32.20
   2  -7  -5  484.45   44.10
  -2  -7   5  462.45   35.00
   2   7  -5  471.35   25.90
  -2   7   5  427.46   28.40
  -2   7   5  484.15   28.40
   2   7  -5  451.85   39.60
   2   7  -5  546.05   32.30
   2   7  -5  471.35   25.90
  -2   7   5  501.55   39.60
  -2   7   5  501.55   39.60
  -1  -7   5   10.70    7.50
   1  -7  -5    9.20    9.00
   1  -7  -5    9.60    6.50
  -1  -7   5    9.30    7.90
   1  -7  -5    9.20    9.00
  -1  -7   5   15.60    6.00
   1  -7  -5   17.10    7.90
  -1   7   5   13.50    6.30
   1   7  -5    9.80    7.50
   1   7  -5    9.30    4.80
   1   7  -5   16.20    9.10
  -1   7   5    6.40    8.50
   1   7  -5    9.30    4.80
   1   7  -5   10.90    6.10
   1   7  -5   20.50   16.10
  -1   7   5    6.40    8.50
   1   7  -5   11.90    4.40
  -1   7   5    6.60   48.80
  -1   7   5    9.50    7.30
   0  -7  -5  310.37   18.60
   0  -7  -5  302.47   22.70
   0  -7   5  326.37   20.70
   0  -7  -5  302.47   22.70
   0  -7  -5  314.77   22.10
   0  -7   5  333.07   20.90
   0   7  -5  327.17   19.90
   0   7   5  383.16   55.99
   0   7   5  310.47   23.40
   0   7  -5  297.17   23.00
   0   7  -5  323.37   22.70
   0   7  -5  359.86   32.50
   0   7   5  315.27   25.10
   0   7  -5  327.17   19.90
   0   7   5  315.27   25.10
   0   7   5  301.17   18.70
   0   7  -5  302.87   16.00
   0   7  -5  305.27   19.80
  -1  -7  -5   13.30    4.90
   1  -7   5    8.70    7.00
   1  -7   5   10.60    4.70
  -1  -7  -5   10.00    6.50
  -1   7  -5    7.70    5.60
  -1   7  -5    7.30    7.80
  -1   7  -5    9.60    7.70
   1   7   5    6.50    7.60
  -1   7  -5    7.70    5.60
  -1   7  -5    3.20    7.10
  -1   7  -5   33.40   19.80
   1   7   5    7.80    5.20
  -1   7  -5   13.50    5.00
  -2  -7  -5  476.05   21.30
  -2  -7  -5  479.85   26.20
   2  -7   5  459.05   22.80
   2  -7   5  432.96   31.60
  -2   7  -5  442.76   45.10
  -2   7  -5  464.85   29.00
   2   7   5  480.55   34.60
  -2   7  -5  450.85   23.30
   2   7   5  473.55   24.30
  -2   7  -5  484.85   29.80
  -2   7  -5  454.25   27.00
  -2   7  -5  454.25   27.00
   3  -7   5    9.20    7.70
   3  -7   5   17.00    6.20
  -3  -7  -5   19.60    4.70
  -3  -7  -5   17.00    6.60
   3   7   5   12.20    5.60
  -3   7  -5   15.90    8.20
  -3   7  -5   19.50    8.90
  -3   7  -5   19.30    6.20
   4  -7   5  202.48   19.60
  -4  -7  -5  176.88   10.60
  -4   7  -5  144.89   16.70
  -4   7  -5  170.88   16.80
   4   7   5  175.68   13.70
  -4   7  -5  149.99   11.30
   5  -7   5   54.29    9.60
  -5  -7  -5   48.00    5.60
  -5   7  -5   45.60    7.70
  -6  -7  -5   33.80    3.40
  -5  -8   5   20.30    4.20
   5  -8  -5   26.70    5.80
   5   8  -5   35.70    4.80
   5   8  -5   28.90    4.00
  -5   8   5   44.40    7.00
   4  -8  -5   28.20    8.40
  -4  -8   5   44.70    8.00
  -4   8   5   34.10    8.00
  -3  -8   5    1.90    4.20
   3  -8  -5    3.70    7.00
  -3   8   5    7.50   12.20
  -3   8   5    7.50   12.20
   3   8  -5    8.90    5.90
  -3   8   5    1.80    6.20
   3   8  -5    8.90    5.90
  -2  -8   5  192.68   27.40
  -2  -8   5  286.37   30.70
  -2  -8   5  238.08   17.20
   2  -8  -5  222.48   21.20
   2   8  -5  235.68   17.80
  -2   8   5  209.58   21.80
  -2   8   5  253.77   32.90
   2   8  -5  235.68   17.80
   2   8  -5  223.88   21.60
  -2   8   5  253.77   32.90
   2   8  -5  220.58   16.10
   2   8  -5  232.48   14.60
  -2   8   5  210.58   18.60
   1  -8  -5  279.27   23.30
  -1  -8   5  280.87   20.00
  -1  -8   5  288.87   24.60
   1  -8  -5  261.67   20.20
  -1  -8   5  271.27   26.40
   1   8  -5  291.47   23.50
   1   8  -5  291.57   20.20
   1   8  -5  287.57   15.80
  -1   8   5  288.47   24.40
  -1   8   5  245.68   30.70
   1   8  -5  291.57   20.20
   1   8  -5  279.97   18.90
  -1   8   5  269.67   19.90
  -1   8   5  245.58   30.70
   0  -8  -5   39.30   10.70
   0  -8   5   33.80    8.70
   0  -8  -5   29.20    8.00
   0  -8   5   35.00    9.90
   0   8  -5   35.20    9.00
   0   8  -5   22.10    9.70
   0   8  -5   26.60    5.60
   0   8  -5   35.30    8.30
   0   8   5   31.10    8.00
   0   8   5   36.10   18.40
   0   8  -5   35.30    8.30
   0   8  -5   22.50    8.90
   0   8   5   36.10   18.40
   1  -8   5  262.47   19.70
  -1  -8  -5  276.07   20.80
  -1  -8  -5  290.77   27.80
   1  -8   5  280.57   21.90
  -1  -8  -5  274.17   17.30
   1   8   5  305.37   27.00
   1   8   5  276.27   18.10
  -1   8  -5  295.27   23.20
  -1   8  -5  288.77   20.70
  -1   8  -5  288.77   20.70
  -1   8  -5  276.47   21.00
  -1   8  -5  266.97   16.60
  -2  -8  -5  217.58   14.20
  -2  -8  -5  219.98   18.00
   2  -8   5  200.18   16.10
   2  -8   5  215.08   21.10
  -2   8  -5  234.28   18.00
  -2   8  -5  234.78   19.90
  -2   8  -5  243.98   15.60
   2   8   5  213.98   15.50
  -2   8  -5  234.28   18.00
  -2   8  -5  219.88   20.20
  -3  -8  -5    6.90    5.70
   3  -8   5    5.80    7.60
  -3  -8  -5   11.10    4.50
  -3   8  -5    6.00    4.30
  -3   8  -5   10.10    7.50
   3   8   5    3.40    4.30
  -3   8  -5    0.70    6.10
  -4  -8  -5   35.50    5.50
   4  -8   5   15.50    9.40
  -4   8  -5   24.20    6.90
   4   8   5   47.30    8.00
  -4   8  -5   47.40    9.00
  -5  -8  -5   36.70    4.50
   5  -8   5   33.30    6.20
  -5   9   5   20.40    2.90
   5   9  -5   20.00    3.20
  -4  -9   5   33.80    6.30
   4  -9  -5   41.80    8.40
   4   9  -5   36.20    5.00
   4   9  -5   35.70    6.60
  -4   9   5   38.60    7.40
   3  -9  -5   78.49   13.10
  -3  -9   5   77.99   11.00
   3   9  -5   74.19    8.00
   3   9  -5   48.00    8.30
  -3   9   5   72.39   11.20
   2  -9  -5   25.50   10.00
  -2  -9   5   25.10    7.60
  -2   9   5   45.10   10.40
  -2   9   5   22.70   12.80
  -2   9   5   22.70   12.80
   2   9  -5   43.70    7.20
   2   9  -5   50.99   10.20
   2   9  -5   50.99   10.20
   2   9  -5   34.80    7.70
  -1  -9   5  188.68   18.30
  -1  -9   5  210.98   26.00
   1  -9  -5  206.08   21.50
  -1  -9   5  120.59   23.40
   1  -9  -5  201.18   17.60
   1   9  -5  174.38   14.30
   1   9  -5  181.18   15.10
  -1   9   5  160.38   36.80
  -1   9   5  160.38   36.80
  -1   9   5  161.08   16.50
   0  -9   5   17.50   10.30
   0  -9  -5   20.40    8.90
   0  -9   5   48.40   17.70
   0  -9  -5   27.60   11.70
   0   9  -5   29.30    9.90
   0   9  -5   40.30   14.70
   0   9   5   32.10   20.50
   0   9  -5   30.10    8.10
   0   9  -5   30.10    8.10
   0   9   5   24.50    8.90
  -1  -9  -5  139.19   21.30
  -1  -9  -5  191.98   17.90
  -1  -9  -5  139.19   21.30
   1  -9   5  192.78   18.50
  -1  -9  -5  121.19   23.60
  -1  -9  -5  168.78   15.40
   1  -9   5  197.88   24.00
   1   9   5  162.68   24.40
  -1   9  -5  201.98   26.10
   1   9   5  180.18   15.20
  -1   9  -5  208.98   18.00
  -1   9  -5  201.88   26.10
  -1   9  -5  168.78   16.30
  -1   9  -5  188.08   14.20
  -2  -9  -5   38.70    7.50
  -2  -9  -5   42.30    9.20
   2  -9   5   39.20   10.40
  -2   9  -5   32.40    6.50
  -2   9  -5   34.30    7.50
   2   9   5   30.90    6.80
  -2   9  -5   34.30    7.50
  -2   9  -5   24.90    8.40
  -2   9  -5   17.80    7.60
  -3  -9  -5   44.80    6.70
   3  -9   5   64.89   11.80
  -3   9  -5   85.79   12.20
  -3   9  -5   67.09   10.10
   3   9   5   63.89   12.20
  -4  -9  -5   37.40    5.40
   4  -9   5   26.00    6.70
  -4   9  -5   45.00    7.40
   4   9   5   31.20    6.60
  -5  -9  -5   22.20    2.70
  -4 -10   5    1.70    2.50
   4 -10  -5    0.70    3.20
  -4  10   5    1.40    2.20
   4  10  -5    0.50    1.70
   3 -10  -5    6.80    5.20
  -3 -10   5    4.30    4.30
  -3  10   5    3.70    4.30
   3  10  -5    3.10    2.70
   2 -10  -5   49.99   10.50
  -2 -10   5   52.99    9.50
   2  10  -5   48.80    7.70
  -2  10   5   50.29    8.70
   2  10  -5   43.80    5.90
  -1 -10   5   53.59    9.70
   1 -10  -5   58.39   10.90
   1  10  -5   76.89    8.40
   1  10  -5   68.79   10.60
   1  10  -5   69.09   11.40
   1  10  -5   68.79   10.60
  -1  10   5   62.89    9.80
   0 -10  -5   36.60    8.50
   0 -10   5   49.40    9.90
   0 -10  -5   56.39   11.60
   0  10  -5   47.40    9.10
   0  10  -5   33.90    5.90
   0  10  -5   47.40    9.10
   0  10   5   50.99    9.90
  -1 -10  -5   78.69   11.10
  -1 -10  -5   50.69    8.90
   1 -10   5   73.69   12.80
   1  10   5   84.19   11.30
  -1  10  -5   54.99    7.10
  -1  10  -5   58.09   10.90
  -2 -10  -5   39.80    7.50
  -2 -10  -5   63.49    9.10
   2 -10   5   58.79   11.80
  -2  10  -5   40.90    5.10
   2  10   5   65.49   10.90
  -2  10  -5   45.00    8.20
   3 -10   5    6.90    5.50
  -3 -10  -5    3.40    3.90
  -3  10  -5    1.60    3.70
   3  10   5   -0.20    3.60
  -4 -10  -5   -0.10    2.00
  -3 -11   5   56.09    5.80
  -3  11   5   66.99    5.50
  -2 -11   5   13.90    5.10
   2 -11  -5   20.40    6.40
  -2  11   5   19.00    4.90
   1 -11  -5  351.96   20.40
  -1 -11   5  362.86   20.80
  -1  11   5  408.06   20.40
   1  11  -5  406.36   16.40
   0 -11  -5   -5.80    4.80
   0 -11  -5    1.90    4.60
   0 -11   5    1.30    5.20
   0  11   5    5.10    4.70
   0  11  -5   -1.40    2.70
  -1 -11  -5  401.86   20.30
   1 -11   5  415.36   23.00
  -1 -11  -5  352.46   18.90
   1  11   5  388.06   19.70
   2 -11   5   25.30    7.60
  -2 -11  -5   24.20    6.30
  -3 -11  -5   74.29    6.80
  -1 -12   5   15.60    4.30
  -1  12   5   17.90    3.70
   0 -12   5   18.10    4.90
   0  12   5   18.80    3.60
   1 -12   5   23.40    5.40
   1  12   5   20.00    4.80
  -7   0   6  408.96   15.90
  -6   0   6   26.20    6.10
   6   0  -6   36.40    6.90
  -6   0   6   36.30    7.60
   5   0  -6  907.81   50.79
  -5   0   6  926.51   40.60
  -5   0   6  785.52   45.50
  -5   0   6  865.21   39.00
   5   0  -6  907.91   50.79
   5   0  -6  899.21   38.40
   4   0  -6   18.80    9.30
   4   0  -6   14.70    7.00
  -4   0   6    4.90    6.40
   4   0  -6   18.80    9.30
  -4   0   6   10.30    7.10
   4   0  -6   22.10   36.40
  -4   0   6    8.70    6.50
  -4   0   6   13.00    7.30
   3   0  -6  590.44   32.00
  -3   0   6  580.04   31.30
  -3   0   6  581.84   28.40
   3   0  -6  591.04   47.50
   3   0  -6  590.44   32.00
   2   0  -6  455.75   31.10
  -2   0   6  452.05   23.20
   2   0  -6  447.86   23.20
  -2   0   6  451.95   21.40
   2   0  -6  447.86   23.20
  -1   0   6 1233.88   43.00
   1   0  -6 1227.08   49.50
  -1   0   6 1251.17   41.40
   0   0   6  314.07   11.20
   0   0  -6  313.37   11.90
   0   0   6  324.77   10.40
   0   0   6  310.17   12.10
   0   0  -6  313.37   11.90
   0   0  -6  324.17   14.00
  -1   0  -6 1256.77   38.80
   1   0   6 1263.87   38.60
   1   0   6 1251.67   39.70
  -1   0  -6 1256.77   38.80
  -2   0  -6  433.76   18.90
  -2   0  -6  433.76   18.90
  -4   0  -6    9.40    4.10
  -4   0  -6   11.90    8.10
   4   0   6   13.00    6.50
   5   0   6  924.41   41.10
  -5   0  -6  964.10   34.80
  -5   0  -6  936.01   45.30
   6   0   6   30.70    7.00
  -6   0  -6   34.90    4.30
  -7  -1   6   36.00    4.10
  -7   1   6   42.50    5.00
   6  -1  -6   56.89    8.50
  -6  -1   6   40.70    7.00
  -6  -1   6   56.79    8.60
  -6   1   6   40.80    8.00
  -6   1   6   36.30    7.60
  -5  -1   6  355.16   29.00
   5  -1  -6  363.46   33.10
  -5  -1   6  405.66   24.20
   5  -1  -6  406.76   24.20
   5  -1  -6  363.46   33.10
  -5  -1   6  378.06   23.10
  -5   1   6  426.36   25.40
   5   1  -6  440.46   32.30
  -5   1   6  367.96   28.10
   5   1  -6  440.46   32.30
  -5   1   6  440.96   26.10
   5   1  -6  439.96   22.90
  -4  -1   6  230.18   17.90
  -4  -1   6  246.88   20.40
  -4  -1   6  245.28   22.80
   4  -1  -6  248.08   19.10
  -4  -1   6  231.98   17.70
   4  -1  -6  205.88   24.80
   4  -1  -6  205.88   24.80
   4  -1  -6  277.97   49.80
  -4   1   6  258.87   20.10
   4   1  -6  293.67   24.10
  -4   1   6  214.38   18.80
   4   1  -6  293.67   24.10
   4   1  -6  279.57   49.70
  -4   1   6  254.47   21.70
   4   1  -6  263.57   17.50
  -3  -1   6  620.04   31.50
  -3  -1   6  636.74   34.60
   3  -1  -6  618.94   34.90
   3  -1  -6  618.94   35.00
  -3   1   6  751.42   32.30
   3   1  -6  761.42   35.60
   3   1  -6  761.52   35.60
   3   1  -6  724.73   48.80
  -3   1   6  749.33   34.70
   2  -1  -6  717.63   26.30
  -2  -1   6  717.83   30.70
   2  -1  -6  753.22   34.00
  -2  -1   6  774.62   34.00
   2  -1  -6  753.22   34.00
   2   1  -6  780.52   32.70
  -2   1   6  810.22   32.80
   2   1  -6  808.22   40.90
   2   1  -6  780.52   32.70
  -2   1   6  780.42   30.80
  -1  -1   6  411.26   18.40
  -1  -1   6  418.06   20.20
  -1   1   6  502.65   20.70
   1   1  -6  517.15   24.80
   1   1  -6  515.95   30.50
  -1   1   6  483.05   19.50
   1   1  -6  505.05   19.90
   1   1  -6  505.05   19.90
   0  -1  -6    6.30    2.40
   0  -1   6    2.30    1.70
   0  -1  -6    6.30    2.40
   0   1   6    7.10    2.40
   0   1   6    6.80    2.70
  -1  -1  -6  577.44   25.80
   1  -1   6  493.55   17.20
  -1  -1  -6  577.44   25.80
   1   1   6  431.76   19.10
   2  -1   6  768.12   28.40
  -2   1  -6  726.73   25.30
  -2   1  -6  726.73   25.30
   4  -1   6  241.28   19.30
  -4  -1  -6  269.17   13.70
  -4  -1  -6  245.18   20.50
  -4   1  -6  264.57   23.50
   4   1   6  250.27   18.20
  -4   1  -6  254.27   14.50
  -4   1  -6  246.68   18.70
   5  -1   6  425.06   25.50
  -5  -1  -6  441.66   27.20
  -5  -1  -6  443.56   19.10
  -5   1  -6  411.86   29.20
   5   1   6  406.36   23.80
  -5   1  -6  414.56   19.30
   6  -1   6   40.50    7.90
  -6  -1  -6   30.20    3.90
  -6   1  -6   44.80   10.30
  -6   1  -6   48.50    4.90
   6   1   6   57.39    8.30
  -7  -2   6  197.08   10.00
  -7   2   6  224.08   10.50
  -6  -2   6   51.89    7.90
  -6  -2   6   40.20    6.60
   6  -2  -6   41.10    7.40
  -6   2   6   40.80    8.20
  -6   2   6   36.40    7.40
   5  -2  -6  115.19   23.00
   5  -2  -6  127.59   14.60
  -5  -2   6   71.49   16.20
  -5  -2   6  122.19   13.00
   5  -2  -6  115.19   23.00
  -5  -2   6  119.89   12.20
   5   2  -6   70.79   15.70
  -5   2   6   81.19   13.00
  -5   2   6  119.89   16.10
  -5   2   6   87.59   15.20
   5   2  -6   70.79   15.70
   5   2  -6   95.39   10.70
  -4  -2   6  178.08   14.90
   4  -2  -6  179.18   58.49
   4  -2  -6  227.88   28.60
  -4  -2   6  221.08   23.30
  -4  -2   6  190.08   16.40
   4  -2  -6  227.88   28.60
  -4  -2   6  201.78   21.10
   4  -2  -6  188.28   17.60
   4   2  -6  144.19   41.70
  -4   2   6  195.58   18.00
  -4   2   6  221.68   19.60
   4   2  -6  198.38   19.70
   4   2  -6  196.08   14.70
  -4   2   6  205.98   18.50
   4   2  -6  198.38   19.70
  -3  -2   6  102.59   15.60
   3  -2  -6  116.29   16.90
  -3  -2   6  114.49   14.30
   3  -2  -6  106.59   13.10
   3  -2  -6  116.29   16.90
  -3  -2   6   96.59   10.60
   3   2  -6   74.99   21.10
   3   2  -6  100.89   13.60
   3   2  -6  100.89   13.60
  -3   2   6  110.09   14.10
   2  -2  -6 1487.25   48.40
  -2  -2   6 1612.14   57.59
   2  -2  -6 1504.95   57.59
  -2  -2   6 1521.15   53.69
   2  -2  -6 1504.95   57.59
  -2   2   6 1418.56   61.89
  -2   2   6 1515.15   54.69
   2   2  -6 1504.75   53.99
  -2   2   6 1516.25   52.89
  -2   2   6 1418.56   61.89
   2   2  -6 1504.75   53.99
   2   2  -6 1533.25   62.19
  -2   2   6 1447.66   90.49
  -1  -2   6  182.58   12.20
   1  -2  -6  185.78   12.60
  -1  -2   6  174.78   10.30
   1  -2  -6  185.78   12.60
   1   2  -6  193.28   10.50
   1   2  -6  193.28   10.50
  -1   2   6  206.98   12.10
   1   2  -6  206.08   23.90
   1   2  -6  196.58   15.30
   0  -2   6    3.00    1.10
   0   2   6    2.60    2.80
   0   2  -6    1.30    3.00
   0   2  -6    1.50    1.50
   0   2  -6    0.80    5.10
   0   2  -6    1.50    1.50
  -1  -2  -6  186.18   10.80
   1   2   6  201.08   13.40
  -2  -2  -6 1363.56   50.79
   2   2   6 1568.74   54.99
  -3  -2  -6   90.99    6.90
  -3   2  -6  114.49   16.20
  -4  -2  -6  213.98   11.60
  -4  -2  -6  193.78   17.40
   4  -2   6  200.98   18.10
  -4   2  -6  187.18   21.10
   4   2   6  180.08   15.20
  -4   2  -6  198.98   13.00
  -4   2  -6  182.68   17.90
   5  -2   6  123.49   16.50
   5  -2   6  120.89   16.00
  -5  -2  -6  106.49    8.30
  -5   2  -6  128.59    9.90
  -5   2  -6  107.79   17.10
   5   2   6  136.99   13.40
   6  -2   6   39.20    7.80
  -6  -2  -6   46.20    5.10
  -6   2  -6   33.10    9.80
  -7   3   6   44.60    4.70
  -6  -3   6   47.60    6.00
  -6  -3   6   47.40    6.70
   6  -3  -6   55.09    9.50
  -6   3   6   72.49   10.90
  -6   3   6   58.69    7.40
  -5  -3   6  136.59   33.50
  -5  -3   6  126.19   12.80
   5  -3  -6  151.68   18.00
   5   3  -6   99.89   17.00
  -5   3   6  164.28   22.00
  -5   3   6  120.49   20.30
   5   3  -6   99.89   17.00
   4  -3  -6  635.24   43.50
  -4  -3   6  589.84   35.80
  -4  -3   6  586.24   27.70
   4  -3  -6  645.84   34.50
  -4  -3   6  620.84   39.70
  -4  -3   6  618.44   30.00
   4  -3  -6  561.64   95.39
   4  -3  -6  635.24   43.50
   4   3  -6  591.84   35.30
   4   3  -6  591.84   35.30
   4   3  -6  743.83   66.89
  -4   3   6  600.54   34.60
  -4   3   6  596.94   34.10
   3  -3  -6    6.00    6.40
   3  -3  -6   11.20    7.50
   3  -3  -6   11.20    7.50
  -3  -3   6    0.50    5.70
   3   3  -6  -18.00   18.70
   3   3  -6    5.40    5.00
  -3   3   6   -1.80    7.90
  -3   3   6    7.40    6.50
   3   3  -6    5.40    5.00
  -3   3   6    4.50    5.30
  -3   3   6   -1.80    7.90
  -3   3   6   84.69   45.50
  -2  -3   6 1317.67   48.40
   2  -3  -6 1352.86   53.39
   2  -3  -6 1352.86   53.39
  -2  -3   6 1352.66   51.99
  -2   3   6 1097.89   54.89
   2   3  -6 1266.37   47.50
  -2   3   6 1286.57   48.70
   2   3  -6 1228.48   55.99
   2   3  -6 1266.37   47.50
  -2   3   6 1175.28   82.09
  -2   3   6 1097.89   54.89
   1  -3  -6  184.68   10.10
  -1  -3   6  203.38   13.50
   1  -3  -6  203.88   14.10
  -1  -3   6  211.48   12.20
   1  -3  -6  203.88   14.10
  -1   3   6  210.88   13.20
   1   3  -6  220.88   12.00
   1   3  -6  220.88   12.00
   1   3  -6  260.97   23.80
   0  -3   6 1139.19   36.90
   0   3   6 1187.08   41.90
   0   3  -6 1172.08   37.50
   0   3  -6 1172.08   37.50
   0   3  -6 1177.68   40.10
  -1  -3  -6  208.58   13.50
   1  -3   6  205.48    8.70
  -1   3  -6  213.98    9.70
  -1   3  -6  213.98    9.70
  -1   3  -6  211.78   13.60
   1   3   6  210.08   14.10
   2  -3   6 1237.18   42.40
   2   3   6 1302.57   51.89
  -3  -3  -6    4.30    2.80
   3  -3   6    1.50    3.50
  -3   3  -6    2.00    7.00
  -3   3  -6    6.20    4.30
  -4  -3  -6  563.64   22.90
   4  -3   6  595.64   33.30
   4  -3   6  605.44   29.40
  -4   3  -6  604.64   45.10
  -4   3  -6  618.24   37.60
  -5  -3  -6  125.39    9.70
  -5   3  -6  132.29   20.80
  -6  -3  -6   72.39    5.70
   6  -3   6   78.79   10.00
  -6   3  -6   51.59   10.60
  -6  -4   6   40.40    6.10
   6  -4  -6   47.50    7.50
  -6  -4   6   52.39    5.90
  -6   4   6   39.30    7.50
  -5  -4   6  386.76   18.60
  -5  -4   6  373.46   20.80
   5  -4  -6  378.16   24.60
  -5   4   6  401.66   24.90
  -5   4   6  359.66   25.60
   5   4  -6  372.96   28.30
   5   4  -6  372.96   28.30
  -4  -4   6  379.76   21.80
  -4  -4   6  350.76   36.30
   4  -4  -6  402.26   37.70
  -4  -4   6  380.86   30.30
   4  -4  -6  409.66   27.70
   4  -4  -6  402.26   37.70
  -4  -4   6  380.76   19.70
   4   4  -6  401.66   28.00
   4   4  -6  401.66   28.00
  -4   4   6  400.86   27.70
   4   4  -6  380.66   25.80
  -4   4   6  443.96   31.20
  -4   4   6  388.56   26.60
   3  -4  -6   73.59   15.60
  -3  -4   6   62.09   12.40
   3  -4  -6   67.79   13.20
  -3  -4   6   52.59    8.90
  -3  -4   6   43.40   12.40
   3  -4  -6   73.59   15.60
  -3   4   6   50.89   50.69
   3   4  -6   37.00    9.00
   3   4  -6   37.00    9.00
  -3   4   6   43.30   13.90
   3   4  -6   52.39   11.50
  -3   4   6   43.30   13.90
   3   4  -6   83.59   25.30
  -3   4   6   59.69   11.00
  -3   4   6   45.40   10.90
  -2  -4   6  101.09   15.00
   2  -4  -6  102.99   16.10
  -2  -4   6  100.49   12.90
   2  -4  -6  102.99   16.10
  -2   4   6   89.49   17.70
   2   4  -6   82.89   11.10
  -2   4   6   89.49   17.70
  -2   4   6   41.10   44.90
   2   4  -6   82.89   11.10
  -2   4   6   95.49   12.30
   2   4  -6   94.19   17.80
   1  -4  -6  312.37   19.20
  -1  -4   6  302.67   16.50
   1  -4  -6  312.37   19.20
  -1  -4   6  319.57   19.10
  -1   4   6  299.97   17.20
   1   4  -6  291.37   15.30
   1   4  -6  273.57   20.00
   1   4  -6  291.37   15.30
  -1   4   6  284.47   22.10
  -1   4   6  284.57   22.10
   0  -4   6   60.99    5.80
   0   4  -6   70.79    5.80
   0   4   6   52.39    8.40
   0   4  -6   71.39    9.60
   0   4  -6   70.79    5.80
   1  -4   6  285.37   12.40
   1   4   6  316.97   19.30
  -1   4  -6  313.17   14.90
  -1   4  -6  313.17   14.90
  -1   4  -6  336.57   20.50
   2  -4   6   97.39    7.10
  -2  -4  -6   85.59    6.70
   2   4   6   90.99   15.00
  -2   4  -6   93.79   15.70
  -2   4  -6  117.79   15.30
   3  -4   6   65.09    8.60
  -3  -4  -6   57.99    6.10
  -3   4  -6   66.39    8.60
  -3   4  -6   66.79   14.90
  -3   4  -6   64.79   12.70
   4  -4   6  432.26   24.70
  -4  -4  -6  426.66   17.90
   4  -4   6  409.36   27.80
  -4   4  -6  377.66   27.60
  -4   4  -6  367.16   30.00
  -4   4  -6  408.06   20.20
   5  -4   6  441.86   29.00
   5  -4   6  378.16   24.80
  -5  -4  -6  377.06   16.40
  -5   4  -6  360.86   27.90
  -5   4  -6  384.26   17.00
  -5   4  -6  388.06   25.70
   6  -4   6   49.99    8.00
  -6  -4  -6   38.70    4.50
  -6   4  -6   44.00    9.00
  -6  -5   6   44.70    5.50
  -6  -5   6   54.79    5.40
   6  -5  -6   36.30    5.90
  -6   5   6   44.00    7.70
   5  -5  -6  104.99   14.40
  -5  -5   6   88.19    8.40
  -5  -5   6   98.99   10.10
   5   5  -6   75.09   14.20
  -5   5   6  101.59   11.90
   5   5  -6   75.09   14.20
  -5   5   6   99.09   14.70
  -4  -5   6   68.59   11.40
  -4  -5   6   57.39   16.00
  -4  -5   6   61.89   16.20
  -4  -5   6   65.19    9.60
   4  -5  -6   71.99   13.70
   4   5  -6  107.29   14.60
   4   5  -6   99.39   15.70
  -4   5   6   93.89   15.40
   4   5  -6   99.39   15.70
  -4   5   6  101.79   16.20
  -4   5   6   94.49   15.00
  -3  -5   6  219.18   15.50
  -3  -5   6  223.78   21.90
  -3  -5   6  253.97   24.80
   3  -5  -6  280.77   34.40
   3  -5  -6  201.38   26.00
   3  -5  -6  280.67   34.40
  -3   5   6  245.38   19.10
  -3   5   6  213.58   19.80
   3   5  -6  229.78   17.40
   3   5  -6  264.17   19.80
  -3   5   6  224.28   33.90
   3   5  -6  264.17   19.80
   3   5  -6  177.78   31.30
  -3   5   6  331.57   81.69
  -3   5   6  224.28   33.90
   3   5  -6  244.18   21.40
  -2  -5   6  274.97   21.10
   2  -5  -6  249.68   20.40
  -2  -5   6  269.67   23.30
   2   5  -6  262.77   18.40
   2   5  -6  321.97   23.60
  -2   5   6  301.87   19.90
   2   5  -6  325.47   19.60
   2   5  -6  299.37   29.90
   2   5  -6  325.47   19.60
  -2   5   6  312.47   60.39
  -2   5   6  301.37   23.90
  -2   5   6  272.27   27.20
  -2   5   6  272.27   27.20
   1  -5  -6   81.49   13.60
  -1  -5   6   73.69   12.10
   1  -5  -6   80.99   12.50
  -1  -5   6   74.09   10.30
   1  -5  -6   72.29   10.40
   1  -5  -6   80.99   12.50
  -1   5   6   54.89   39.30
  -1   5   6   48.30    9.10
   1   5  -6   48.70    7.40
   1   5  -6   41.90   10.60
   1   5  -6   48.70    7.40
   1   5  -6   48.40   11.50
   0  -5   6 1745.73   55.89
   0   5  -6 1632.14   54.99
   0   5  -6 1602.74   60.79
   0   5   6 1528.45   92.49
   0   5  -6 1632.14   54.99
   0   5   6 1613.14   60.19
  -1   5  -6   71.59   13.60
   1   5   6   88.09   13.60
  -1   5  -6   72.89   12.40
  -1   5  -6   78.29   12.80
  -1   5  -6   78.49    9.40
  -1   5  -6   78.49    9.40
  -2  -5  -6  273.37   16.60
  -2  -5  -6  281.37   13.20
   2  -5   6  305.27   13.70
  -2   5  -6  259.27   22.00
   2   5   6  260.97   23.20
  -2   5  -6  260.87   16.20
  -2   5  -6  253.47   15.30
  -2   5  -6  260.77   16.20
  -2   5  -6  254.57   21.70
  -2   5  -6  238.18   25.60
  -3  -5  -6  218.38   18.50
   3  -5   6  241.88   13.90
  -3   5  -6  222.98   14.50
  -3   5  -6  233.88   24.00
   4  -5   6  101.39   15.50
   4  -5   6   82.99    9.60
  -4   5  -6   66.09   14.40
  -4   5  -6   71.49   14.40
  -4   5  -6   55.39    7.70
  -5  -5  -6  101.89    7.70
   5  -5   6   94.29   13.10
  -5   5  -6   83.99   14.40
  -5   5  -6   75.19   12.20
  -6  -5  -6   37.50    3.90
   6  -5   6   33.00    7.70
  -6   5  -6   33.10    6.10
  -6  -6   6    5.40    2.80
   6  -6  -6    5.20    2.10
  -6   6   6   12.50    4.40
   5  -6  -6  255.47   18.60
  -5  -6   6  267.77   15.90
  -5  -6   6  273.57   13.70
  -5   6   6  304.87   20.60
  -5   6   6  273.57   15.10
  -4  -6   6  174.08   20.10
  -4  -6   6  268.87   35.70
   4  -6  -6  244.18   28.30
  -4  -6   6  169.08   34.20
  -4   6   6  137.09   19.80
  -4   6   6  168.08   17.10
  -4   6   6  169.08   29.40
   4   6  -6  156.08   16.20
   3  -6  -6  305.87   47.40
   3  -6  -6  244.48   22.30
  -3  -6   6  234.48   30.50
  -3  -6   6  226.08   15.90
   3  -6  -6  305.87   47.40
   3   6  -6  255.17   19.90
   3   6  -6  261.87   22.90
  -3   6   6  253.57   21.80
   3   6  -6  255.17   19.90
   2  -6  -6  859.21   41.40
   2  -6  -6  762.52   45.50
  -2  -6   6  823.22   41.90
  -2  -6   6  795.12   33.40
  -2  -6   6  856.31   46.40
   2  -6  -6  762.52   45.50
   2   6  -6  846.02   49.70
   2   6  -6  803.32   37.20
   2   6  -6  774.32   36.20
  -2   6   6  802.12   38.50
  -2   6   6  742.63   48.80
   2   6  -6  865.31   41.70
  -2   6   6  742.63   48.80
   2   6  -6  774.32   36.20
  -2   6   6  857.01   39.80
  -1  -6   6  151.58   16.80
   1  -6  -6  115.59   12.50
   1  -6  -6  140.39   15.30
  -1  -6   6  136.89   18.80
   1  -6  -6  126.29   17.70
   1  -6  -6  126.29   17.70
   1   6  -6  109.99   17.60
   1   6  -6  147.29   11.30
  -1   6   6   64.39   46.90
  -1   6   6  116.49   13.00
  -1   6   6  116.79   20.30
  -1   6   6  124.79   13.60
   1   6  -6  134.79   15.80
   1   6  -6  147.29   11.30
  -1   6   6  116.79   20.30
   1   6  -6  144.69   18.40
   0  -6  -6   11.00    5.70
   0  -6  -6   11.00    5.70
   0  -6   6    8.50    5.00
   0  -6  -6    5.50    4.30
   0  -6  -6    6.70    5.90
   0   6  -6    6.40    3.80
   0   6  -6   18.10    6.30
   0   6  -6   11.70   11.50
   0   6  -6    6.40    3.80
   0   6   6  -70.09   44.30
   0   6   6    2.50    5.90
   0   6  -6   10.90    8.30
   0   6  -6    7.30    3.30
   0   6  -6   10.40    7.20
   0   6   6   11.00    5.50
  -1  -6  -6  129.99   13.40
   1  -6   6  135.29   10.20
  -1  -6  -6  119.59    9.60
  -1   6  -6  138.09   20.60
  -1   6  -6  140.89   12.00
  -1   6  -6  132.49   16.00
  -1   6  -6  133.89   14.30
   1   6   6  135.19   18.50
  -1   6  -6  119.59    9.80
   1   6   6  103.99   14.90
  -1   6  -6  140.89   12.00
  -2  -6  -6  794.82   35.90
   2  -6   6  833.42   32.20
  -2  -6  -6  824.82   31.10
  -2   6  -6  859.01   36.00
  -2   6  -6  877.01   42.20
  -2   6  -6  859.01   36.00
   2   6   6  857.11   46.40
  -2   6  -6  836.52   41.80
  -2   6  -6  852.81   47.50
  -2   6  -6  809.92   33.00
   3  -6   6  278.37   15.30
   3  -6   6  245.48   22.90
  -3  -6  -6  247.68   13.10
  -3  -6  -6  245.48   23.90
  -3   6  -6  261.17   22.50
  -3   6  -6  250.37   23.70
  -3   6  -6  207.98   14.50
   4  -6   6  180.78   19.30
  -4   6  -6  225.58   26.40
  -4   6  -6  202.48   26.40
  -4   6  -6  196.68   12.20
   5  -6   6  292.47   19.80
  -5  -6  -6  276.97   12.60
  -5   6  -6  248.28   19.60
  -5   6  -6  261.37   19.10
  -6  -6  -6    5.80    1.90
   5  -7  -6  247.78   15.90
  -5   7   6  247.48   16.60
  -4  -7   6   17.00    5.90
   4  -7  -6    7.30    7.00
   4   7  -6    5.80    6.00
  -4   7   6    4.50    6.50
   4   7  -6    5.80    6.00
  -4   7   6    8.10    5.60
  -3  -7   6  494.95   37.50
  -3  -7   6  504.15   24.30
  -3  -7   6  455.95   35.40
   3  -7  -6  490.55   30.80
   3   7  -6  391.36   27.40
  -3   7   6  361.26   27.60
  -3   7   6  408.96   27.30
   3   7  -6  417.46   25.50
  -3   7   6  396.16   39.80
   3   7  -6  417.46   25.50
  -3   7   6  396.16   39.80
  -2  -7   6  241.48   16.40
   2  -7  -6  177.98   25.60
   2  -7  -6  232.38   21.30
  -2  -7   6  226.88   40.30
   2  -7  -6  177.98   25.60
   2   7  -6  237.48   17.40
  -2   7   6  199.58   30.10
   2   7  -6  202.18   18.20
  -2   7   6  199.58   30.10
   2   7  -6  237.48   17.40
  -2   7   6  241.68   20.00
  -2   7   6  246.98   33.00
   2   7  -6  249.88   22.90
  -1  -7   6  435.86   27.70
   1  -7  -6  414.06   31.00
  -1  -7   6  440.96   30.90
   1  -7  -6  414.06   31.00
   1  -7  -6  401.36   35.90
  -1  -7   6  420.86   22.70
   1   7  -6  380.86   32.80
  -1   7   6  373.46   23.60
   1   7  -6  409.46   26.30
   1   7  -6  404.16   22.00
   1   7  -6  376.96   28.10
  -1   7   6  398.66   26.90
   1   7  -6  404.16   22.00
   0  -7  -6   66.69   12.30
   0  -7  -6   66.59   12.30
   0  -7  -6   82.99   11.20
   0  -7   6   70.09   10.90
   0  -7  -6   90.59   14.00
   0  -7   6   78.29   11.60
   0   7  -6   80.19   11.00
   0   7  -6   83.79   20.10
   0   7  -6   96.79   15.30
   0   7  -6   66.39   13.70
   0   7  -6   80.19   11.00
   0   7  -6   71.09    7.80
   0   7  -6   68.09   11.00
   0   7   6   67.49   13.30
   0   7   6   77.69   11.30
  -1  -7  -6  376.76   28.90
   1  -7   6  368.56   24.60
   1  -7   6  397.86   21.20
  -1  -7  -6  375.96   27.40
  -1   7  -6  368.96   25.30
  -1   7  -6  380.36   23.10
  -1   7  -6  403.26   36.20
   1   7   6  396.16   21.50
  -1   7  -6  440.36   30.10
  -1   7  -6  387.66   22.40
  -1   7  -6  387.66   22.40
   1   7   6  387.16   29.30
   2  -7   6  208.78   18.60
  -2  -7  -6  237.98   14.10
   2  -7   6  222.28   21.10
  -2  -7  -6  231.38   17.90
   2   7   6  313.67   46.40
  -2   7  -6  229.88   16.30
  -2   7  -6  226.18   14.90
  -2   7  -6  229.88   21.10
   2   7   6  220.88   15.70
  -2   7  -6  216.88   20.90
  -2   7  -6  229.78   16.30
  -3  -7  -6  400.06   19.40
   3  -7   6  403.66   21.90
   3  -7   6  391.56   28.50
  -3   7  -6  482.65   30.00
  -3   7  -6  465.95   21.10
   3   7   6  452.85   23.00
  -3   7  -6  499.75   30.30
  -4  -7  -6   11.60    4.00
   4  -7   6    7.70    6.70
  -4   7  -6    9.30    7.50
  -4   7  -6    7.10    6.30
   4   7   6    2.40    5.00
   5  -7   6  228.98   15.40
  -5  -7  -6  233.48   11.30
  -5   7  -6  227.98   15.00
  -5  -8   6   98.69    8.90
   5  -8  -6   89.99    7.60
   5   8  -6   67.59    5.90
   5   8  -6   91.29    7.80
  -5   8   6   60.59    9.90
   4  -8  -6    3.80    5.70
  -4  -8   6   -0.80    3.10
  -4   8   6    0.00    4.70
  -3  -8   6  106.49   11.60
   3  -8  -6   84.19   13.40
   3   8  -6   72.79   11.30
  -3   8   6   80.59   12.60
  -3   8   6   80.89   21.70
  -3   8   6   80.89   21.70
   3   8  -6   72.79   11.30
   3   8  -6   67.39   12.20
   2  -8  -6   36.50   10.90
  -2  -8   6   58.89   15.40
  -2  -8   6   37.20    7.80
  -2  -8   6   45.90   13.80
   2   8  -6   30.50   11.20
  -2   8   6   24.00   16.00
   2   8  -6   31.40    6.40
   2   8  -6   40.20    8.40
  -2   8   6   30.00    8.90
   2   8  -6   35.00    7.90
  -2   8   6   24.00   16.00
   2   8  -6   35.00    7.90
  -2   8   6   39.70   11.90
   1  -8  -6  110.89   16.50
  -1  -8   6   96.99   16.80
   1  -8  -6   88.39   18.80
  -1  -8   6   98.29   17.70
  -1  -8   6  120.19   13.60
   1  -8  -6   88.39   18.80
   1  -8  -6  135.09   16.60
   1   8  -6  130.09   14.80
  -1   8   6   67.49   24.60
  -1   8   6   67.49   24.60
   1   8  -6  130.39   13.20
   1   8  -6  130.09   14.80
  -1   8   6  123.59   14.00
   1   8  -6  135.49   10.30
  -1   8   6  119.79   18.50
   1   8  -6  107.39   14.30
   1   8  -6  124.29   18.10
   0  -8  -6   55.69   10.00
   0  -8  -6   37.60   10.20
   0  -8   6   59.49   12.40
   0  -8  -6   58.59   14.10
   0  -8  -6   58.59   14.10
   0  -8   6   53.69   10.10
   0   8  -6   50.89    7.60
   0   8  -6   72.09   11.90
   0   8  -6   53.69    9.80
   0   8   6   52.99   10.00
   0   8  -6   53.69    9.80
   0   8  -6   55.49   12.10
   0   8   6   38.10   12.20
   0   8  -6   52.39   11.90
   1  -8   6   91.89   12.20
  -1  -8  -6  140.59   15.20
  -1  -8  -6  140.79   12.60
   1  -8   6  118.09   14.90
  -1   8  -6  115.09   14.40
  -1   8  -6  125.59   15.50
  -1   8  -6  115.09   14.40
  -1   8  -6  112.49   10.50
  -1   8  -6  116.39   16.70
  -1   8  -6  116.59   14.80
   1   8   6   84.39   17.20
   1   8   6  108.59   11.90
   2  -8   6   53.49   12.30
  -2  -8  -6   22.50    7.40
  -2  -8  -6   42.50    7.60
   2  -8   6   44.10    9.10
   2   8   6   37.00    7.40
  -2   8  -6   39.30   10.10
  -2   8  -6   41.90   10.20
  -2   8  -6   35.80    6.70
  -3  -8  -6   82.49    8.60
   3  -8   6   68.99   13.30
  -3   8  -6   74.49   12.60
  -3   8  -6   88.99   13.80
   3   8   6   97.59   10.90
   4  -8   6   -3.40    4.80
  -4  -8  -6   -0.30    2.60
   4   8   6   -1.80    3.90
  -4   8  -6    2.20    5.30
  -4   8  -6   -1.70    4.40
  -5  -8  -6   90.39    7.00
   5  -8   6   61.59   10.40
   4  -9  -6  124.59   10.90
  -4  -9   6  141.89   11.00
  -4   9   6  147.99   11.80
   4   9  -6  118.89   10.60
   4   9  -6  145.29    8.70
   3  -9  -6   18.70    7.80
  -3  -9   6   19.10    6.70
  -3   9   6   22.10    5.50
   3   9  -6   21.20    4.50
   3   9  -6   30.60    7.40
   3   9  -6   27.30    8.60
  -3   9   6   21.70    7.10
   3   9  -6   30.60    7.40
  -2  -9   6  309.07   20.70
   2  -9  -6  302.97   23.00
   2   9  -6  293.07   19.30
  -2   9   6  315.07   21.70
   2   9  -6  293.07   19.30
   2   9  -6  292.17   18.10
   2   9  -6  301.97   15.90
   1  -9  -6  209.38   18.70
  -1  -9   6  166.58   24.60
  -1  -9   6  231.78   18.20
   1  -9  -6  225.48   20.30
  -1  -9   6  205.38   30.40
   1   9  -6  215.48   20.10
  -1   9   6  221.98   18.40
   1   9  -6  221.68   13.40
   1   9  -6  206.48   16.20
   0  -9   6   86.59   13.30
   0  -9  -6   92.49   12.80
   0  -9  -6   89.19   14.20
   0  -9  -6   87.79   19.60
   0  -9   6   68.49   16.10
   0  -9  -6   87.79   19.60
   0  -9   6   59.99   13.00
   0   9   6   79.09   11.60
   0   9  -6   72.99   11.40
   0   9  -6   79.29    9.00
   0   9  -6   80.09   12.50
   0   9   6   96.59   20.00
  -1  -9  -6  207.38   18.20
  -1  -9  -6  219.38   24.90
  -1  -9  -6  229.08   16.50
   1  -9   6  204.88   18.70
   1  -9   6  212.68   20.00
  -1  -9  -6  219.38   24.90
  -1   9  -6  200.68   17.90
   1   9   6  195.88   16.00
  -1   9  -6  204.18   13.60
  -1   9  -6  207.98   18.90
  -2  -9  -6  316.57   18.10
  -2  -9  -6  296.37   19.30
   2  -9   6  296.77   22.90
  -2   9  -6  310.57   21.40
  -2   9  -6  276.57   20.40
  -2   9  -6  314.07   15.40
   2   9   6  296.27   18.10
  -3  -9  -6   30.00    6.00
   3  -9   6   22.00    8.10
  -3   9  -6   20.30    6.90
  -3   9  -6   14.60    6.80
   3   9   6   14.70    5.50
   4  -9   6  125.59   11.00
  -4  -9  -6  137.59    9.10
   4   9   6  132.29   10.10
  -4   9  -6  119.79   10.50
  -4 -10   6   22.30    4.10
  -4  10   6   24.10    3.50
  -3 -10   6    9.90    4.40
   3 -10  -6    8.20    4.60
  -3  10   6    8.90    4.30
   3  10  -6   14.80    3.30
  -2 -10   6  240.58   20.70
   2  10  -6  255.37   15.10
   2  10  -6  280.47   15.50
   1 -10  -6   15.10    7.20
  -1 -10   6   18.40    7.10
   1  10  -6   27.30    7.20
  -1  10   6   20.90    6.90
   1  10  -6   20.10    5.10
   0 -10  -6   51.99   10.90
   0 -10  -6   38.00    8.60
   0 -10   6   40.20    9.10
   0  10  -6   36.20    5.90
   0  10   6   35.00    8.30
   0  10  -6   33.10    9.20
  -1 -10  -6   22.20    7.90
  -1 -10  -6   22.20    6.90
   1 -10   6   15.40    7.80
  -1  10  -6   16.40    4.70
  -1  10  -6   12.50    7.60
   1  10   6    6.50    5.30
  -1  10  -6   11.40    7.00
   2 -10   6  282.97   19.60
  -2 -10  -6  251.97   18.70
  -2  10  -6  264.87   16.80
   2  10   6  287.07   16.70
  -3 -10  -6    7.90    3.50
   3 -10   6   11.20    5.80
   3  10   6   14.20    4.00
  -3  10  -6   12.80    4.50
  -4 -10  -6   22.60    3.20
  -3 -11   6    1.70    2.80
  -3  11   6    1.20    2.70
  -2 -11   6   22.00    6.00
   2 -11  -6   23.60    4.80
  -2  11   6   19.40    5.50
  -1 -11   6  116.59   11.30
   1 -11  -6   97.79   10.90
  -1  11   6  111.89   10.40
   1  11  -6  103.39    8.00
   0 -11   6   16.40    5.80
   0 -11  -6   16.60    6.00
   0  11   6   21.60    5.90
  -1 -11  -6  104.89   10.70
   1 -11   6  115.59   12.00
   1  11   6  120.89   10.50
  -2 -11  -6   29.20    7.20
   2 -11   6   35.80    6.40
   2  11   6   23.30    4.70
  -3 -11  -6   -2.20    2.30
  -1  12   6  109.29    8.10
   0 -12   6   49.80    7.70
   0  12   6   73.59    6.40
  -7   0   7  130.39    7.60
  -6   0   7  556.04   26.00
  -6   0   7  565.34   25.80
  -5   0   7    7.00    8.10
   5   0  -7   -2.70    8.00
  -5   0   7   15.40    7.10
   5   0  -7   19.70    7.30
  -5   0   7   12.70    6.70
   5   0  -7   -2.70    8.00
   4   0  -7   24.10    9.90
  -4   0   7   50.89   11.40
  -4   0   7   53.59   12.50
   4   0  -7   44.90    9.50
   4   0  -7    8.10   45.50
  -4   0   7   51.89   10.60
  -4   0   7   38.30    9.40
   4   0  -7   24.10    9.90
  -3   0   7   24.60    7.40
  -3   0   7   17.20    6.70
   3   0  -7   25.70   21.20
  -3   0   7   15.60    7.00
   2   0  -7   36.80    7.70
   2   0  -7   36.80    7.70
   2   0  -7   50.39   15.30
  -2   0   7   48.20    7.70
  -2   0   7   42.70    8.50
   1   0  -7    1.80    2.90
   1   0  -7    1.80    2.90
  -1   0   7    4.00    3.40
  -1   0   7    0.10    2.60
   0   0  -7   -0.20    1.30
   0   0   7    0.90    1.60
   0   0  -7   -0.20    1.30
   0   0  -7   -0.70    1.50
   0   0   7    0.00    0.90
   0   0   7   -0.10    1.60
   0   0  -7   -0.70    1.50
   1   0   7    4.20    2.00
   1   0   7    2.40    1.50
  -2   0  -7   54.39    6.00
  -2   0  -7   54.39    6.00
  -4   0  -7   38.10    5.50
  -4   0  -7   50.59   12.20
   4   0   7   43.60    9.60
   5   0   7   25.60    7.80
  -5   0  -7   10.00    3.30
  -5   0  -7   12.30    7.50
  -6   0  -7  558.24   22.10
   6   0   7  585.84   26.30
  -7  -1   7   37.50    4.10
  -7   1   7   41.30    4.50
  -6  -1   7   75.49    9.30
  -6  -1   7  103.99   14.80
   6  -1  -7   82.69   10.90
  -6   1   7   89.79   10.50
  -6   1   7   94.29   10.70
  -5  -1   7  531.65   35.80
   5  -1  -7  513.15   38.20
  -5  -1   7  558.94   29.30
   5  -1  -7  545.95   27.60
  -5  -1   7  529.55   27.20
   5  -1  -7  513.05   38.20
  -5   1   7  564.74   30.60
   5   1  -7  521.25   25.00
   5   1  -7  563.04   36.10
  -5   1   7  487.25   33.30
   5   1  -7  563.14   36.10
  -5   1   7  503.45   28.90
  -4  -1   7   19.90    8.00
  -4  -1   7   15.60    7.20
   4  -1  -7   18.80   10.20
   4  -1  -7   26.00    8.70
   4  -1  -7    0.30   53.89
   4  -1  -7   18.80   10.20
  -4  -1   7   24.40    9.70
  -4  -1   7   23.10    7.60
  -4   1   7   24.50    8.30
   4   1  -7   35.10   11.10
  -4   1   7   20.00    8.90
   4   1  -7   24.50   33.30
   4   1  -7   29.30    7.40
  -4   1   7   32.30    9.80
   4   1  -7   35.10   11.10
  -4   1   7   31.30    8.80
  -3  -1   7  488.75   26.20
   3  -1  -7  548.35   44.60
  -3  -1   7  525.85   30.20
  -3  -1   7  472.15   26.20
  -3   1   7  470.55   26.60
   3   1  -7  486.35   42.00
   3   1  -7  470.15   27.70
  -3   1   7  500.25   25.80
  -3   1   7  513.65   28.20
   3   1  -7  470.15   27.70
   2  -1  -7 4406.56  142.79
   2  -1  -7 4406.46  142.79
  -2  -1   7 4464.25  139.19
   2   1  -7 4368.86  148.89
   2   1  -7 4502.75  140.49
   2   1  -7 4502.75  140.49
   1  -1  -7  294.77   15.40
  -1  -1   7  275.97   14.80
   1  -1  -7  294.77   15.40
  -1  -1   7  298.27   13.60
   1   1  -7  272.47   13.70
  -1   1   7  258.97   15.40
   1   1  -7  269.37   18.30
   1   1  -7  272.47   13.70
   1   1  -7  271.37   30.40
  -1   1   7  264.67   13.50
   0  -1  -7  229.98   10.80
   0  -1  -7  229.98   10.80
   0  -1   7  229.08    9.80
   0  -1   7  230.48    7.70
   0   1   7  225.18   10.30
   0   1   7  233.08   11.00
   1  -1   7  264.87    9.70
  -1  -1  -7  232.08   11.90
  -1  -1  -7  232.08   11.90
   1   1   7  278.17   12.90
   1   1   7  289.27   16.10
  -2  -1  -7 4108.99  128.39
   2  -1   7 4060.99  125.39
  -2  -1  -7 4108.89  128.39
  -3   1  -7  487.95   29.40
  -4  -1  -7   34.30   10.20
  -4  -1  -7   31.80    5.10
   4  -1   7   27.70    8.60
   4   1   7   18.80    7.00
  -4   1  -7   21.90   10.00
  -4   1  -7   29.00    5.40
  -5  -1  -7  550.64   21.40
   5  -1   7  535.45   28.80
  -5  -1  -7  512.25   30.00
  -5   1  -7  563.04   21.80
  -5   1  -7  558.04   34.40
   5   1   7  561.54   28.20
  -6  -1  -7   88.49    5.70
   6  -1   7   98.79   12.10
  -6   1  -7   64.89   10.60
  -7   2   7   71.89    5.90
   6  -2  -7    5.00    5.20
  -6  -2   7    0.80    3.50
  -6  -2   7    2.80    3.60
  -6   2   7   -6.70    6.50
  -6   2   7    1.60    5.60
  -5  -2   7  135.19   20.50
  -5  -2   7  174.78   18.80
   5  -2  -7  141.69   23.10
   5  -2  -7  141.69   23.10
  -5  -2   7  184.18   15.40
   5  -2  -7  165.08   15.70
  -5   2   7  201.38   18.10
   5   2  -7  129.59   18.20
  -5   2   7  199.58   18.20
  -5   2   7  160.38   21.10
   5   2  -7  129.59   18.20
  -4  -2   7  161.68   19.10
   4  -2  -7  263.97   59.69
   4  -2  -7  215.98   27.80
  -4  -2   7  199.68   25.20
   4  -2  -7  215.98   27.80
  -4  -2   7  177.08   14.90
  -4  -2   7  180.38   17.10
   4   2  -7  180.58   13.30
  -4   2   7  188.08   18.40
  -4   2   7  175.58   19.00
  -4   2   7  197.48   18.10
   4   2  -7  137.09   36.80
   4   2  -7  162.78   19.30
   4   2  -7  162.78   19.30
  -3  -2   7  118.29   12.20
  -3  -2   7  114.79   14.50
   3  -2  -7  121.29   17.30
  -3  -2   7  129.69   17.10
   3  -2  -7  109.09   13.80
   3  -2  -7  121.29   17.30
   3   2  -7   93.99   13.50
   3   2  -7   87.99   23.50
  -3   2   7  102.69   16.60
   3   2  -7   93.99   13.50
  -2  -2   7 2317.27   78.59
  -2  -2   7 2427.26   82.79
   2  -2  -7 2358.76   83.09
   2  -2  -7 2358.76   83.09
   2   2  -7 2245.68   77.89
  -2   2   7 2355.36   77.89
   2   2  -7 2245.68   77.89
   2   2  -7 2353.36   86.79
  -2   2   7 2320.57   79.59
  -1  -2   7  451.05   20.80
  -1  -2   7  444.36   18.50
   1  -2  -7  448.46   21.40
   1  -2  -7  448.46   21.40
   1   2  -7  446.16   22.90
   1   2  -7  413.56   18.00
  -1   2   7  433.96   20.20
   1   2  -7  410.36   33.50
   1   2  -7  413.56   18.00
   0  -2   7   55.09    3.20
   0  -2  -7   56.49    6.40
   0  -2  -7   56.49    6.40
   0  -2   7   55.69    4.80
   0   2   7   50.59    7.10
   1  -2   7  383.46   14.30
  -1  -2  -7  352.26   17.50
   1   2   7  423.06   19.00
   2  -2   7 2195.18   73.19
   2   2   7 2312.17   78.29
  -3  -2  -7   89.49    7.00
  -3   2  -7  116.39   17.30
  -3   2  -7  122.49   15.80
  -4  -2  -7  189.78   15.10
  -4  -2  -7  182.58   16.70
   4  -2   7  184.68   17.80
  -4   2  -7  176.08   11.40
  -4   2  -7  164.78   17.20
  -4   2  -7  186.68   21.10
   4   2   7  187.08   14.90
   5  -2   7  241.98   18.60
  -5  -2  -7  204.68   10.60
   5  -2   7  180.48   19.60
  -5   2  -7  158.08   12.90
  -5   2  -7  185.38   21.30
   6  -2   7    5.40    4.70
  -6  -2  -7    1.70    2.40
  -6   2  -7    8.40    6.30
   6  -3  -7   19.00    5.40
  -6  -3   7   18.10    3.90
  -6  -3   7   26.90    6.10
  -6   3   7   22.30    6.30
  -6   3   7   27.00    6.00
   5  -3  -7   32.30   16.00
   5  -3  -7   27.00    8.50
   5  -3  -7   32.30   16.00
  -5  -3   7   27.70    7.60
  -5  -3   7   23.10   11.20
  -5  -3   7   20.10    6.00
  -5   3   7   28.10    9.30
  -5   3   7   28.00    9.20
  -5   3   7   22.70   10.80
  -4  -3   7  156.48   23.10
   4  -3  -7  195.88   27.50
   4  -3  -7  248.28   67.39
   4  -3  -7  195.88   27.50
   4  -3  -7  204.08   18.70
  -4  -3   7  219.08   25.00
  -4  -3   7  192.28   16.10
  -4   3   7  192.78   19.60
  -4   3   7  169.18   17.90
  -4   3   7  172.68   18.30
  -3  -3   7  766.92   38.00
   3  -3  -7  788.02   43.50
   3  -3  -7  805.92   38.00
  -3  -3   7  774.42   41.60
   3  -3  -7  788.02   43.50
  -3  -3   7  766.82   34.60
  -3   3   7  880.31  100.99
   3   3  -7  783.12   51.19
  -3   3   7  736.13   37.20
   3   3  -7  818.02   37.70
   3   3  -7  750.52   39.40
  -3   3   7  816.02   37.90
   3   3  -7  818.02   37.70
   2  -3  -7   70.59   12.30
  -2  -3   7   62.59   11.30
  -2  -3   7   62.39    9.80
   2  -3  -7   70.59   12.30
  -2   3   7   67.79   10.20
   2   3  -7   52.69   14.70
   1  -3  -7 1460.95   54.49
  -1  -3   7 1438.96   53.29
   1  -3  -7 1460.95   54.49
  -1  -3   7 1480.35   50.69
   1   3  -7 1538.15   49.80
   1   3  -7 1453.15   54.79
   1   3  -7 1482.75   54.39
  -1   3   7 1521.25   52.69
   1   3  -7 1538.15   49.80
   1   3  -7 1453.15   54.79
   0  -3  -7  123.19    9.20
   0  -3   7  132.59    6.90
   0  -3  -7  123.19    9.20
   0   3  -7  131.69    6.40
   0   3   7  149.09   10.70
   0   3  -7  131.69    6.40
   0   3  -7  136.49    9.00
  -1  -3  -7 1490.55   84.99
   1  -3   7 1562.54   46.60
  -1  -3  -7 1459.55   53.09
   1   3   7 1535.35   55.29
   2  -3   7   67.29    6.30
   2   3   7   76.49   13.30
   3  -3   7  828.32   32.50
  -3  -3  -7  803.52   28.20
  -3   3  -7  781.12   40.30
  -3   3  -7  782.82   42.20
   4  -3   7  183.58   18.40
   4  -3   7  177.18   14.60
  -4  -3  -7  179.18   10.30
  -4   3  -7  181.08   22.20
  -4   3  -7  197.58   11.70
  -4   3  -7  198.68   20.20
   5  -3   7   29.60    7.90
  -5  -3  -7   25.90    4.50
   5  -3   7   23.10    8.00
  -5   3  -7   20.50    3.70
  -5   3  -7   23.50    7.90
  -5   3  -7   19.10    9.70
  -6  -3  -7   29.30    3.50
   6  -3   7   29.40    6.60
  -6   3  -7   32.50   12.20
  -6  -4   7  158.68   10.30
   6  -4  -7  153.28   10.50
  -6   4   7  152.88   10.60
  -6   4   7  158.98   13.00
  -5  -4   7   23.20    6.50
   5  -4  -7   22.80    7.90
  -5  -4   7   26.30    5.80
   5   4  -7   40.90    8.20
   5   4  -7   49.80   12.40
  -5   4   7   35.70    9.10
  -5   4   7   43.10   10.60
   5   4  -7   49.80   12.40
   4  -4  -7  186.58   28.50
  -4  -4   7  151.78   21.90
   4  -4  -7  130.49   16.20
  -4  -4   7  138.79   13.20
  -4  -4   7  125.89   21.30
   4  -4  -7  186.58   28.50
   4   4  -7  124.59   16.80
  -4   4   7  149.88   17.80
  -4   4   7  152.48   17.30
  -4   4   7  144.59   18.90
   4   4  -7  132.39   16.40
   4   4  -7  124.59   16.80
  -3  -4   7   53.69    9.40
   3  -4  -7   67.69   15.80
   3  -4  -7   45.30   11.00
   3  -4  -7   67.69   15.80
  -3  -4   7   47.70   11.00
  -3  -4   7   65.99   15.10
   3   4  -7   47.70   11.70
   3   4  -7   55.29   10.70
  -3   4   7   62.59   11.80
  -3   4   7   53.09   11.40
  -3   4   7   21.40  108.79
   3   4  -7   44.60   22.90
   3   4  -7   55.29   10.70
   2  -4  -7  639.84   48.20
   2  -4  -7  639.94   48.20
  -2  -4   7  675.73   36.20
   2  -4  -7  609.34   32.10
  -2  -4   7  608.64   41.60
   2   4  -7  653.13   39.30
   2   4  -7  728.73   31.00
   2   4  -7  633.74   29.40
  -2   4   7  667.93   31.90
   2   4  -7  651.33   34.60
   2   4  -7  728.73   31.00
  -1  -4   7  306.67   16.80
   1  -4  -7  278.97   18.60
  -1  -4   7  309.97   18.90
   1  -4  -7  278.97   18.60
  -1   4   7  269.97   16.90
   1   4  -7  285.37   20.40
   0  -4   7  411.26   16.90
   0   4  -7  409.96   16.30
   0   4  -7  395.76   20.30
   0   4   7  370.36   20.50
   0   4  -7  409.96   16.30
   1  -4   7  282.37   12.20
  -1  -4  -7  261.67   18.10
   1   4   7  319.07   19.90
  -1   4  -7  316.77   17.90
  -1   4  -7  328.37   13.30
  -1   4  -7  328.37   13.30
  -2  -4  -7  631.54   23.70
   2  -4   7  673.53   23.90
  -2   4  -7  530.75   32.90
   2   4   7  657.53   41.30
  -2   4  -7  641.54   33.20
   3  -4   7   52.49    7.40
  -3  -4  -7   58.99    6.00
  -3   4  -7   58.29    7.40
  -3   4  -7   48.50   13.30
  -3   4  -7   57.89   12.80
  -4  -4  -7  160.48    9.70
   4  -4   7  143.89   12.20
   4  -4   7  146.79   17.40
  -4   4  -7  155.38   22.60
  -4   4  -7  151.88   19.80
  -4   4  -7  146.49   10.30
   5  -4   7   54.59   11.20
  -5  -4  -7   33.10    4.70
  -5   4  -7   36.00    9.80
  -5   4  -7   31.10   11.10
  -6  -4  -7  154.28    7.30
   6  -4   7  151.88   12.00
  -6   4  -7  158.08   14.00
   6  -5  -7   30.90    4.70
  -6  -5   7   23.10    4.10
  -6   5   7   34.60    6.50
  -5  -5   7  326.37   18.90
  -5  -5   7  305.57   17.30
   5  -5  -7  303.87   20.40
   5   5  -7  291.47   23.40
   5   5  -7  291.47   23.40
  -5   5   7  301.67   19.60
  -5   5   7  298.07   21.70
  -4  -5   7   75.09   18.30
   4  -5  -7   28.40   16.10
   4  -5  -7   28.40   16.10
   4  -5  -7   59.29   11.60
  -4  -5   7   59.99   15.30
  -4   5   7   62.49   13.30
   4   5  -7   51.49   10.40
  -4   5   7   42.70   11.30
   4   5  -7   41.40    8.40
   4   5  -7   55.49   12.10
   4   5  -7   55.49   12.10
  -4   5   7   34.20   10.10
   3  -5  -7  768.62   48.20
   3  -5  -7  811.62   39.80
  -3  -5   7  775.92   42.00
  -3  -5   7  772.12   44.90
   3  -5  -7  768.62   48.20
  -3  -5   7  735.43   32.90
   3   5  -7  728.33   36.40
  -3   5   7  760.62   37.60
   3   5  -7  712.13   33.90
   3   5  -7  728.23   36.40
   3   5  -7  683.63   51.69
  -2  -5   7   82.89   13.70
   2  -5  -7   78.09   13.10
  -2  -5   7   64.49    8.60
  -2  -5   7   76.79   14.10
   2  -5  -7   79.29   15.40
   2  -5  -7   79.29   15.40
   2   5  -7   73.09   10.30
   2   5  -7   81.39   11.60
   2   5  -7   73.09   10.30
  -2   5   7   91.19   13.40
  -2   5   7   86.59   12.70
   2   5  -7   46.10   16.50
   2   5  -7   98.89   15.70
   1  -5  -7   56.79   10.90
   1  -5  -7   57.49   10.20
  -1  -5   7   42.10    9.80
   1   5  -7   63.69   11.20
   1   5  -7   53.49    7.00
   1   5  -7   53.49    7.00
   1   5  -7   49.20   11.10
   0  -5  -7  106.39    9.40
   0  -5   7  121.19    9.70
   0   5  -7  107.09    8.10
   0   5   7  122.39   14.70
   0   5  -7  106.29   10.90
   0   5  -7  107.09    8.10
   0   5  -7  112.49   14.30
   0   5  -7  100.99   13.20
   0   5  -7   89.59   14.00
  -1   5  -7   48.60    6.80
  -1   5  -7   63.19   18.90
  -1   5  -7   47.30   11.40
   1   5   7   46.80   16.60
  -1   5  -7   48.60    6.80
  -1   5  -7   44.60   11.60
   2  -5   7   89.39    7.20
  -2  -5  -7   77.09    6.80
  -2  -5  -7   78.89   11.40
  -2   5  -7   80.89   14.50
  -2   5  -7   80.19   15.30
  -2   5  -7   68.89    8.80
   2   5   7   59.49   14.30
   3  -5   7  776.12   30.10
  -3  -5  -7  747.93   28.00
  -3   5  -7  743.53   29.30
  -3   5  -7  741.03   42.70
  -3   5  -7  815.32   40.90
   4  -5   7   53.29    8.10
   4  -5   7   42.70   10.70
  -4  -5  -7   41.80    5.60
  -4   5  -7   74.09   16.30
  -4   5  -7   82.29   15.20
   5  -5   7  325.27   21.70
  -5  -5  -7  319.97   14.30
  -5   5  -7  336.17   25.30
  -5   5  -7  315.87   22.30
  -6  -5  -7   26.00    3.50
   6  -5   7   34.40    5.50
  -6   5  -7   35.10    6.70
  -6  -6   7  119.19    7.30
  -6   6   7  129.99    8.50
   5  -6  -7   43.30    9.50
  -5  -6   7   62.59    8.10
  -5   6   7   45.40   11.00
  -5   6   7   40.40    6.80
  -4  -6   7   40.70   15.30
   4  -6  -7   51.19   10.90
  -4  -6   7   61.79    9.10
   4   6  -7   70.99   16.00
   4   6  -7   70.99   16.00
   4   6  -7   63.59   11.20
  -4   6   7   70.09   12.80
  -4   6   7   72.69   12.90
  -3  -6   7   87.59   19.30
   3  -6  -7   69.29   13.40
   3  -6  -7   68.79   17.70
  -3  -6   7  101.09   18.70
  -3  -6   7   82.59    9.80
   3  -6  -7   68.79   17.70
  -3   6   7   98.09   15.40
   3   6  -7  112.89   15.00
   3   6  -7  105.69   15.80
   3   6  -7  112.89   15.00
   3   6  -7   89.19   12.20
  -3   6   7   97.79   16.00
  -2  -6   7  249.68   21.60
   2  -6  -7  249.48   26.30
   2  -6  -7  212.08   26.80
   2  -6  -7  212.08   26.80
  -2  -6   7  221.88   15.00
  -2  -6   7  217.48   22.40
   2   6  -7  202.88   15.70
   2   6  -7  237.68   28.90
  -2   6   7  231.78   19.40
  -2   6   7  209.68   19.10
   2   6  -7  196.08   18.40
   2   6  -7  202.88   15.70
  -1  -6   7  165.48   12.90
  -1  -6   7  190.58   18.50
   1  -6  -7  196.78   22.70
   1  -6  -7  162.78   14.50
  -1  -6   7  176.78   16.00
   1  -6  -7  175.98   17.20
   1  -6  -7  196.78   22.70
   1   6  -7  171.58   12.40
  -1   6   7  141.09   15.10
  -1   6   7  158.28   14.80
   1   6  -7  169.98   16.80
   1   6  -7  171.58   12.40
   1   6  -7  162.58   18.70
   1   6  -7  172.18   20.60
   0  -6  -7  114.09   10.90
   0  -6  -7  123.89   15.20
   0  -6  -7  121.39   14.00
   0  -6   7  129.39   11.80
   0  -6  -7  123.89   15.20
   0   6  -7  124.49   15.20
   0   6   7  109.49   14.60
   0   6  -7  144.29   13.40
   0   6  -7  136.89   10.40
   0   6  -7  150.68   18.10
   0   6  -7  136.89   10.40
   0   6  -7  156.88   23.10
   0   6   7  106.99   12.50
   0   6  -7  113.59    8.50
  -1  -6  -7  163.98   11.40
  -1  -6  -7  168.68   14.80
   1  -6   7  169.08   11.60
  -1   6  -7  156.68   10.90
  -1   6  -7  188.98   18.50
   1   6   7  192.48   19.00
  -1   6  -7  167.78   12.20
  -1   6  -7  164.68   17.40
  -1   6  -7  170.38   16.20
  -1   6  -7  167.38   20.60
  -1   6  -7  167.78   12.20
  -2  -6  -7  194.48   15.90
   2  -6   7  223.08   13.20
  -2   6  -7  221.58   24.20
  -2   6  -7  207.88   13.20
  -2   6  -7  341.67   42.20
   2   6   7  264.07   24.70
  -3  -6  -7  100.39    8.20
   3  -6   7  105.99    9.40
  -3   6  -7   80.09   15.90
  -3   6  -7   76.79   14.10
  -4  -6  -7   68.99    6.70
   4  -6   7   67.89   12.00
   4  -6   7   62.09    8.60
  -4   6  -7   43.00   10.60
  -4   6  -7   73.89   15.20
  -5  -6  -7   55.49    5.90
   5  -6   7   49.00    8.90
  -5   6  -7   75.09   12.00
  -5   6  -7   50.99   11.40
  -5  -7   7   29.30    5.20
   5  -7  -7   39.60    6.70
  -5   7   7   23.70    5.80
  -4  -7   7   15.90    5.20
   4  -7  -7   24.00    8.80
  -4   7   7   19.10    7.70
   4   7  -7   16.50    6.40
   4   7  -7   16.50    6.40
  -4   7   7   18.60    6.50
  -3  -7   7  129.49   23.00
  -3  -7   7  139.89   12.90
  -3  -7   7  179.68   31.90
   3  -7  -7  160.98   19.60
   3   7  -7  154.78   13.90
   3   7  -7  154.78   13.90
   3   7  -7  110.39   15.70
  -3   7   7  153.58   17.80
  -2  -7   7 1206.58   58.39
  -2  -7   7 1298.37   64.39
   2  -7  -7 1227.48   65.89
   2  -7  -7 1227.48   65.89
  -2  -7   7 1273.27   49.20
   2  -7  -7 1260.57   56.19
   2   7  -7 1369.86   50.79
   2   7  -7 1315.87   56.89
   2   7  -7 1369.86   50.79
  -2   7   7 1262.37   56.89
  -2   7   7 1347.47   55.09
   2   7  -7 1302.37   53.39
   1  -7  -7  157.48   22.00
  -1  -7   7  136.49   20.00
  -1  -7   7   93.99   14.80
   1  -7  -7  134.99   14.90
   1  -7  -7  157.48   22.00
   1  -7  -7  126.49   16.40
   1   7  -7  137.59   13.30
   1   7  -7  133.09   10.00
  -1   7   7  157.68   27.50
   1   7  -7  152.38   24.20
   1   7  -7  128.19   21.30
  -1   7   7  154.58   19.60
   1   7  -7  160.98   14.70
   1   7  -7  159.18   19.30
   1   7  -7  160.98   14.70
   0  -7  -7  958.60   45.80
   0  -7   7  920.61   40.10
   0  -7  -7  958.60   45.80
   0  -7  -7  918.71   38.20
   0  -7   7  886.21   40.30
   0   7  -7  889.71   47.80
   0   7  -7  989.30   43.40
   0   7  -7  929.21   49.10
   0   7   7  875.31   44.70
   0   7  -7  989.30   43.40
   0   7   7  892.31   39.20
   0   7  -7  921.41   47.90
   1  -7   7  116.29   15.50
   1  -7   7  144.89   12.80
  -1  -7  -7  135.29   14.60
  -1  -7  -7  145.99   12.20
  -1   7  -7  164.78   22.10
  -1   7  -7  120.99   24.40
   1   7   7  121.09   19.10
  -1   7  -7  156.08   24.50
   1   7   7  161.88   14.70
  -1   7  -7  129.89   10.80
  -1   7  -7  137.59   16.40
  -1   7  -7  164.78   22.10
  -1   7  -7  158.08   19.50
  -2  -7  -7 1339.57   46.00
   2  -7   7 1231.78   55.09
  -2  -7  -7 1346.37   50.39
  -2   7  -7 1259.57   56.09
  -2   7  -7 1226.28   44.60
  -2   7  -7 1246.78   55.39
   2   7   7 1273.27   63.39
   2   7   7 1219.48   48.10
   3  -7   7  172.88   13.40
  -3  -7  -7  142.59   10.50
  -3   7  -7  144.39   17.70
  -3   7  -7  132.79   19.00
  -4  -7  -7   20.60    4.40
   4  -7   7   19.30    7.30
  -4   7  -7   30.50    9.80
  -4   7  -7   18.50    7.80
   5  -7   7   42.90    7.10
  -5   7  -7   33.10    7.10
  -5  -8   7   11.00    3.30
   5   8  -7   13.60    2.60
  -5   8   7   17.50    4.40
   5   8  -7   16.20    3.40
   4  -8  -7   27.20    7.80
  -4   8   7   32.90    8.30
   4   8  -7   31.50    7.00
  -4   8   7   23.80    5.20
   3  -8  -7  199.98   19.00
  -3  -8   7  201.68   15.10
   3   8  -7  206.58   15.30
   3   8  -7  206.58   15.30
  -3   8   7  210.58   18.10
   3   8  -7  198.48   18.70
   3   8  -7  215.58   13.20
  -2  -8   7  266.97   25.70
   2  -8  -7  323.27   33.00
   2   8  -7  255.27   17.50
   2   8  -7  230.58   21.80
   2   8  -7  255.27   17.50
   2   8  -7  262.57   28.70
  -2   8   7  288.17   42.00
  -1  -8   7  157.58   15.10
  -1  -8   7  150.58   22.70
  -1  -8   7  142.69   18.90
   1  -8  -7  114.19   21.00
   1  -8  -7  162.88   16.50
   1  -8  -7  167.18   18.20
   1  -8  -7  114.19   21.00
   1   8  -7  155.78   13.50
  -1   8   7  134.19   15.20
  -1   8   7  145.49   19.60
   1   8  -7  153.08   16.70
   1   8  -7  146.79   10.80
   1   8  -7  167.98   19.90
   1   8  -7  155.78   13.50
   1   8  -7  165.48   14.90
   0  -8  -7  181.28   23.40
   0  -8   7  179.18   16.30
   0  -8   7  184.38   17.20
   0  -8  -7  181.28   23.40
   0  -8   7  123.99   18.70
   0  -8  -7  183.28   15.40
   0  -8  -7  202.58   18.90
   0   8  -7  185.18   18.90
   0   8  -7  177.58   11.90
   0   8   7  197.88   21.40
   0   8  -7  182.68   14.40
   0   8   7  167.68   15.20
   0   8  -7  182.68   14.40
   0   8  -7  181.98   19.60
   0   8  -7  172.68   16.20
  -1  -8  -7  147.09   19.40
   1  -8   7  147.49   16.10
   1  -8   7  174.38   15.80
  -1  -8  -7  176.78   16.60
  -1  -8  -7  157.38   13.40
  -1  -8  -7  147.09   19.40
  -1   8  -7  162.78   16.80
   1   8   7  142.79   21.90
   1   8   7  152.98   14.10
  -1   8  -7  148.99   11.70
  -1   8  -7  148.99   11.70
  -1   8  -7  150.18   16.30
  -1   8  -7  167.88   18.60
  -1   8  -7  162.08   11.60
   2  -8   7  259.77   28.10
  -2  -8  -7  242.18   18.50
  -2   8  -7  300.57   30.00
   2   8   7  248.98   22.60
  -3  -8  -7  213.58   12.90
   3  -8   7  224.28   19.60
  -3   8  -7  192.18   18.40
  -3   8  -7  177.38   18.20
   3   8   7  177.48   14.50
  -4  -8  -7   23.10    5.80
   4  -8   7   32.30    7.80
  -4   8  -7   15.60    6.80
  -4   8  -7   28.00    8.80
  -5  -8  -7   14.60    2.70
  -4  -9   7   29.40    5.50
   4  -9  -7   25.90    5.70
   4   9  -7   31.80    4.10
   4   9  -7   17.90    4.10
  -4   9   7   26.10    6.10
  -3  -9   7  204.38   15.20
   3  -9  -7  216.88   18.70
  -3   9   7  145.89   11.90
   3   9  -7  170.38   12.70
   3   9  -7  168.98   12.10
  -2  -9   7  368.26   21.90
   2  -9  -7  355.26   23.90
   2   9  -7  331.37   24.00
   2   9  -7  306.67   19.10
  -2   9   7  334.07   22.20
   2   9  -7  343.57   16.40
   2   9  -7  332.37   19.70
   2   9  -7  306.77   19.10
  -1  -9   7  361.56   22.50
   1  -9  -7  370.96   25.00
   1  -9  -7  375.86   24.10
   1   9  -7  357.56   17.30
   1   9  -7  349.87   21.60
   1   9  -7  348.47   24.70
   1   9  -7  356.76   20.30
   1   9  -7  356.76   20.30
  -1   9   7  368.16   23.30
   1   9  -7  350.36   22.70
   0  -9  -7    4.30   10.30
   0  -9  -7   29.70    8.40
   0  -9  -7   13.90    7.30
   0  -9   7   26.50   14.10
   0  -9  -7    4.30   10.30
   0  -9   7   22.00    7.90
   0   9  -7   23.10    8.10
   0   9  -7   25.00    7.40
   0   9  -7   34.40    9.80
   0   9  -7   17.50    8.70
   0   9  -7   24.90    7.40
   0   9  -7   24.70    5.30
   0   9   7   37.20    9.20
  -1  -9  -7  318.37   27.00
  -1  -9  -7  350.46   22.50
  -1  -9  -7  333.07   20.20
  -1  -9  -7  318.37   27.00
   1  -9   7  355.96   24.10
   1   9   7  382.46   21.80
  -1   9  -7  350.76   16.70
  -1   9  -7  356.16   24.00
  -1   9  -7  351.76   23.20
  -2  -9  -7  330.17   18.20
   2  -9   7  336.67   23.70
  -2  -9  -7  272.37   24.90
  -2  -9  -7  272.37   24.90
  -2   9  -7  313.27   21.50
  -2   9  -7  325.77   21.90
   2   9   7  322.57   18.80
   3  -9   7  138.19   14.70
  -3  -9  -7  151.78   11.30
   3   9   7  175.18   12.50
  -3   9  -7  172.18   14.30
  -3   9  -7  175.58   15.50
  -4  -9  -7   23.80    4.20
  -4   9  -7   27.50    5.70
  -4 -10   7   35.40    5.30
   3 -10  -7   24.60    5.30
  -3 -10   7   33.20    6.40
  -3  10   7   17.10    4.80
   2 -10  -7   90.69   11.30
  -2 -10   7   92.39   10.80
   2  10  -7   87.79    8.90
   2  10  -7   92.19    7.10
  -2  10   7   65.29    9.30
  -1 -10   7   58.29   11.90
   1 -10  -7   32.50    9.90
   1  10  -7   50.29    8.90
   1  10  -7   63.19    9.80
  -1  10   7   37.70    9.00
   0 -10  -7    6.50    6.70
   0 -10   7    6.50    5.70
   0 -10  -7    4.00    5.90
   0  10  -7    1.50    4.20
   0  10  -7    2.60    5.90
   0  10   7    5.60    5.60
   0  10  -7   -3.00    5.10
  -1 -10  -7   35.20    7.10
   1 -10   7   51.29   10.50
  -1 -10  -7   36.50    7.70
   1  10   7   53.89    9.10
  -1  10  -7   39.00    8.10
  -1  10  -7   51.09    9.20
   2 -10   7   71.39   10.50
  -2 -10  -7   88.79    9.60
  -2  10  -7   89.79   10.50
   2  10   7   97.69   10.40
  -2  10  -7   75.99   11.90
  -3 -10  -7   16.10    3.70
   3 -10   7   25.20    6.20
   3  10   7   36.50    8.60
  -3  10  -7   28.20    6.60
  -4 -10  -7   64.29    7.10
  -2 -11   7  170.58   11.30
  -2  11   7  201.48   12.10
  -1 -11   7  173.78   13.70
  -1  11   7  183.98   12.80
   0 -11   7    1.40    4.60
   0  11   7    0.80    3.50
   1 -11   7  174.48   13.40
  -1 -11  -7  182.38   12.50
   1  11   7  225.68   16.70
   2  11   7  154.78   12.10
  -6   0   8   15.10    5.50
  -6   0   8   14.30    5.40
   5   0  -8    1.70    8.30
   5   0  -8    2.50    7.30
   5   0  -8    1.70    8.30
  -5   0   8    3.00    7.30
  -5   0   8    8.00    6.40
  -5   0   8    5.90    8.20
   4   0  -8 1126.79   80.39
   4   0  -8 1065.89   42.70
  -4   0   8 1034.00   45.90
  -4   0   8 1115.99   50.89
   4   0  -8 1120.59   53.49
   4   0  -8 1120.59   53.49
  -4   0   8 1059.19   51.69
  -4   0   8 1116.79   49.30
  -3   0   8  102.49   12.20
  -3   0   8  121.89   16.30
   3   0  -8  111.59   27.40
   3   0  -8  105.09   15.60
   3   0  -8  105.09   15.60
  -3   0   8  133.79   15.30
   2   0  -8  583.74   28.30
   2   0  -8  617.94   37.30
  -2   0   8  577.04   28.40
   2   0  -8  583.74   28.30
  -2   0   8  597.14   26.70
   1   0  -8    0.40    2.90
   1   0  -8    0.40    2.90
  -1   0   8    4.40    3.40
  -1   0   8    5.50    3.60
   1   0  -8    0.60    7.60
   0   0  -8   14.40    2.50
   0   0  -8   18.40    4.90
   0   0  -8   15.10    2.30
   0   0  -8   15.10    2.30
   0   0   8   17.40    2.90
   0   0  -8   14.40    2.50
   0   0   8   14.10    2.00
   0   0  -8    7.80    5.00
   0   0   8   13.00    2.90
   1   0   8    3.60    2.10
  -2   0  -8  563.44   19.40
  -2   0  -8  563.44   19.40
  -3   0  -8  120.39   15.90
   4   0   8 1075.69   45.10
  -4   0  -8 1143.19   37.40
  -5   0  -8    5.20    6.70
  -5   0  -8    3.20    2.80
   5   0   8    5.10    5.40
  -6  -1   8  323.97   16.70
  -6  -1   8  349.87   18.40
  -6   1   8  327.17   19.10
  -6   1   8  315.27   18.30
   5  -1  -8  187.88   25.10
  -5  -1   8  180.18   25.20
  -5  -1   8  231.88   18.20
   5  -1  -8  187.88   25.10
   5   1  -8  217.98   25.10
  -5   1   8  208.58   18.60
  -5   1   8  208.58   29.30
   5   1  -8  226.68   18.90
   5   1  -8  217.98   25.10
  -4  -1   8  361.56   28.00
  -4  -1   8  344.17   25.40
   4  -1  -8  352.26   28.00
  -4  -1   8  359.16   23.60
   4  -1  -8  352.26   28.00
   4  -1  -8  303.87   52.59
   4   1  -8  403.56   27.90
  -4   1   8  367.96   25.00
   4   1  -8  397.46   52.89
  -4   1   8  387.16   27.10
   4   1  -8  348.97   19.30
   4   1  -8  403.56   27.90
  -4   1   8  362.76   24.50
  -4   1   8  381.46   25.60
   3  -1  -8  667.63   53.29
  -3  -1   8  654.93   33.00
   3  -1  -8  699.63   32.30
   3  -1  -8  722.43   37.70
  -3  -1   8  699.03   36.70
   3  -1  -8  722.43   37.70
   3   1  -8  697.83   48.20
  -3   1   8  696.23   33.00
   3   1  -8  678.03   34.60
   3   1  -8  678.03   34.60
  -3   1   8  662.63   34.30
  -2  -1   8   30.80    7.00
   2  -1  -8   32.00    8.20
  -2  -1   8   26.80    7.40
   2  -1  -8   32.00    8.20
   2   1  -8    5.40   11.40
   2   1  -8   23.10    6.50
   2   1  -8   23.10    6.50
  -2   1   8   22.90    6.90
  -2   1   8   20.40    5.80
   1  -1  -8 1314.97   48.70
   1  -1  -8 1191.28   55.19
  -1  -1   8 1331.17   48.40
   1  -1  -8 1314.97   48.70
  -1  -1   8 1352.26   46.50
  -1   1   8 1453.45   48.50
  -1   1   8 1480.15   47.20
   1   1  -8 1393.56   51.19
   1   1  -8 1443.86   46.50
   1   1  -8 1385.36   46.90
   1   1  -8 1443.86   46.50
   1   1  -8 1385.26   46.90
   0  -1  -8    1.30    2.10
   0  -1  -8   -0.50    2.00
   0  -1   8    0.40    1.30
   0  -1   8   -0.10    1.60
   0  -1  -8   -0.50    2.00
   0  -1  -8    1.30    2.10
   0  -1   8    0.80    1.60
   0   1   8    1.80    2.20
  -1  -1  -8 1302.77   42.00
  -1  -1  -8 1302.77   42.00
   1   1   8 1243.78   41.10
   1   1   8 1238.08   43.00
   2  -1   8   24.90    5.20
  -3  -1  -8  626.94   33.40
  -3  -1  -8  679.73   23.30
  -3   1  -8  691.33   44.60
  -4  -1  -8  372.16   35.70
  -4   1  -8  381.26   28.10
   4   1   8  351.76   21.20
  -4   1  -8  374.56   15.60
  -5  -1  -8  209.28   20.60
  -5  -1  -8  260.77   15.60
   5   1   8  267.97   25.50
  -5   1  -8  230.38   22.80
  -6  -1  -8  299.47   12.20
   6  -1   8  334.77   17.70
  -6   1  -8  340.37   21.30
   6  -2  -8  222.88   12.40
  -6  -2   8  243.98   13.50
  -6  -2   8  254.57   17.80
  -6   2   8  244.28   15.70
  -6   2   8  252.77   16.90
  -5  -2   8  214.78   20.50
  -5  -2   8  192.08   14.70
   5  -2  -8  193.78   15.40
  -5  -2   8  156.48   25.10
  -5   2   8  215.08   22.70
  -5   2   8  207.68   18.00
  -5   2   8  202.68   21.60
  -4  -2   8  751.12   35.60
   4  -2  -8  713.13   43.90
   4  -2  -8  707.13   84.69
  -4  -2   8  733.93   39.30
   4  -2  -8  713.13   43.90
  -4  -2   8  731.73   42.90
   4  -2  -8  728.33   35.20
  -4   2   8  756.42   39.90
  -4   2   8  796.02   39.90
   3  -2  -8  582.34   33.80
  -3  -2   8  618.04   34.50
  -3  -2   8  574.84   30.50
   3  -2  -8  582.34   33.80
  -3  -2   8  533.25   28.10
   3  -2  -8  586.44   50.39
  -3   2   8  573.54   30.70
   3   2  -8  502.15   40.90
   3   2  -8  522.35   28.80
   3   2  -8  522.35   28.80
   2  -2  -8  541.25   30.10
   2  -2  -8  541.25   30.10
  -2  -2   8  591.34   28.10
  -2  -2   8  585.24   30.70
  -2   2   8  660.63   29.70
   2   2  -8  680.53   36.30
   2   2  -8  665.83   36.30
   2   2  -8  665.93   36.30
  -2   2   8  652.33   28.30
  -1  -2   8  613.34   23.30
   1  -2  -8  582.24   26.10
  -1  -2   8  593.44   25.30
   1  -2  -8  582.24   26.10
   1   2  -8  521.85   23.70
   1   2  -8  551.24   21.70
  -1   2   8  531.95   24.20
   1   2  -8  516.25   26.00
   1   2  -8  551.24   21.70
   1   2  -8  617.54   40.10
   1   2  -8  521.85   23.70
   0  -2   8   76.79    6.00
   0  -2  -8   89.99    7.40
   0  -2  -8   89.99    7.40
   0   2   8   81.39    7.20
   1  -2   8  523.75   18.00
   1   2   8  534.25   23.60
   2   2   8  585.64   28.60
  -3  -2  -8  538.35   19.80
  -3   2  -8  510.75   39.60
  -3   2  -8  562.34   32.90
  -4  -2  -8  803.82   26.80
  -4  -2  -8  731.63   35.40
  -4   2  -8  688.23   44.20
  -4   2  -8  729.53   41.70
   4   2   8  698.33   39.80
   5  -2   8  181.38   18.30
  -5  -2  -8  217.98   10.60
   5  -2   8  195.98   16.30
  -5   2  -8  237.08   26.80
   6  -2   8  232.78   14.30
  -6  -2  -8  243.28    9.10
  -6   2  -8  200.48   19.10
  -6  -3   8   93.69    8.30
   6  -3  -8   91.89    7.90
  -6   3   8   76.39    8.90
  -6   3   8   83.09    9.70
  -5  -3   8   87.09    9.80
   5  -3  -8   73.39   10.60
   5  -3  -8   84.79   20.00
  -5  -3   8   88.99   10.80
   5  -3  -8   84.79   20.00
   5   3  -8   91.79   15.60
   5   3  -8   91.79   15.60
  -5   3   8  120.19   15.70
  -5   3   8  114.59   14.80
   4  -3  -8   76.99   12.70
  -4  -3   8   67.39   11.10
   4  -3  -8   57.89   15.60
   4  -3  -8   57.89   15.60
  -4  -3   8   79.89   17.30
   4   3  -8   80.89   14.50
  -4   3   8   51.89   12.60
  -4   3   8   57.49   12.40
   4   3  -8   80.89   14.50
  -4   3   8   61.39   13.30
   3  -3  -8  664.03   39.40
  -3  -3   8  661.03   38.50
   3  -3  -8  664.03   39.40
  -3  -3   8  665.53   34.90
   3  -3  -8  686.63   33.80
  -3  -3   8  629.04   31.10
   3   3  -8  655.83   35.00
   3   3  -8  665.93   33.30
   3   3  -8  665.93   33.30
   3   3  -8  620.34   63.09
  -3   3   8  675.63   34.80
  -2  -3   8  421.96   22.40
  -2  -3   8  409.46   24.80
   2   3  -8  368.36   28.80
  -2   3   8  349.77   21.50
   2   3  -8  387.66   20.50
   2   3  -8  387.66   20.50
   1  -3  -8  409.26   22.60
   1  -3  -8  409.26   22.60
  -1  -3   8  429.96   19.50
  -1  -3   8  421.36   21.80
   1   3  -8  418.56   17.50
   1   3  -8  385.36   22.20
  -1   3   8  410.66   20.80
   1   3  -8  387.76   20.40
   1   3  -8  418.16   17.50
   1   3  -8  387.76   20.40
   0  -3   8  199.58    9.30
   0  -3  -8  191.08   12.20
   0  -3  -8  191.08   12.20
   0   3   8  193.28   12.80
   1  -3   8  424.26   14.80
   1   3   8  430.06   22.70
   2  -3   8  368.36   16.30
   2   3   8  434.16   26.30
  -2   3  -8  414.06   26.70
   3  -3   8  650.33   27.60
  -3  -3  -8  638.44   23.40
  -3   3  -8  635.14   36.10
  -3   3  -8  676.13   38.80
   4  -3   8   71.89   10.60
  -4  -3  -8   71.09    6.30
  -4   3  -8   73.69   15.80
  -4   3  -8   60.59   13.20
  -5  -3  -8  113.89    7.50
   5  -3   8  119.39   13.50
  -5   3  -8   85.19   12.30
  -5   3  -8   77.69   15.60
  -6  -3  -8   84.59    4.80
   6  -3   8   92.49    9.00
  -6   3  -8   69.89   10.70
   6  -4  -8  259.47   13.50
  -6  -4   8  298.67   14.20
  -6   4   8  262.27   15.10
  -6   4   8  286.37   15.90
   5  -4  -8   56.89    9.50
  -5  -4   8   35.90    7.40
   5   4  -8   30.50    9.50
  -5   4   8   45.30   10.50
   5   4  -8   41.00    7.50
   5   4  -8   30.50    9.50
  -5   4   8   40.70   10.40
  -4  -4   8   20.30    6.50
   4  -4  -8   40.30   15.80
  -4  -4   8   19.10   11.00
  -4  -4   8   10.40    9.20
   4  -4  -8   40.30   15.80
   4  -4  -8   38.30   10.10
  -4   4   8    8.90    7.90
   4   4  -8    8.30    8.40
  -4   4   8   12.00    7.80
  -4   4   8   14.10    7.60
   4   4  -8   13.00    7.20
   4   4  -8   13.00    7.20
  -3  -4   8   46.50   11.80
  -3  -4   8   40.40    8.20
   3  -4  -8   47.50   11.10
   3  -4  -8   46.70   12.80
  -3  -4   8   48.30   13.00
   3  -4  -8   46.70   12.80
  -3   4   8   40.90    9.80
   3   4  -8   44.60   11.10
   3   4  -8   32.00    8.40
  -3   4   8   49.10   11.60
   3   4  -8   32.80   21.40
   3   4  -8   32.00    8.40
  -2  -4   8  163.78   19.60
   2  -4  -8  171.58   20.70
   2  -4  -8  174.88   17.10
  -2  -4   8  174.88   15.70
   2  -4  -8  171.58   20.70
  -2  -4   8  185.58   17.90
  -2   4   8  196.08   15.80
   2   4  -8  193.78   14.20
   2   4  -8  175.88   16.20
   2   4  -8  171.68   18.10
   2   4  -8  161.88   21.20
   2   4  -8  193.78   14.20
   1  -4  -8  592.94   41.00
   1  -4  -8  640.24   32.50
   1  -4  -8  592.94   41.00
  -1  -4   8  627.94   27.60
  -1  -4   8  613.54   30.00
   1   4  -8  607.84   24.30
   1   4  -8  636.14   30.70
  -1   4   8  619.34   28.80
   1   4  -8  607.84   24.30
   1   4  -8  598.84   33.60
   0  -4   8    0.40    2.30
   0  -4  -8    3.80    3.50
   0  -4  -8    3.80    3.50
   0   4   8   -2.90    3.40
   0   4  -8    3.10    2.50
   0   4  -8    2.40    5.60
   0   4  -8    3.10    2.50
   0   4  -8    1.60    1.60
   0   4  -8    1.60    1.60
   1  -4   8  624.24   21.70
   1   4   8  623.34   30.80
  -1   4  -8  600.04   30.60
  -1   4  -8  629.94   31.80
  -2  -4  -8  200.88   10.10
   2  -4   8  210.48   10.60
  -2   4  -8  198.68   18.80
   2   4   8  180.58   18.80
  -2   4  -8  150.48   18.20
   3  -4   8   46.80    6.90
  -3  -4  -8   44.10    5.70
  -3   4  -8   41.40   12.20
  -3   4  -8   34.00   12.90
  -4  -4  -8   15.50    3.90
   4  -4   8   17.60    5.50
  -4   4  -8   23.60   10.60
  -4   4  -8   13.20   10.30
   5  -4   8   51.79   10.40
  -5  -4  -8   46.50    5.30
  -5   4  -8   38.40   11.10
  -5   4  -8   77.69   12.90
  -6  -4  -8  269.77   11.20
   6  -4   8  294.17   14.50
  -6   4  -8  292.87   18.10
  -6  -5   8   31.00    5.30
  -6   5   8   45.90    6.30
   5  -5  -8  140.39   13.10
  -5  -5   8  155.38   11.70
  -5   5   8  143.69   15.30
   5   5  -8  175.98   26.10
  -5   5   8  130.09   13.90
   5   5  -8  175.88   26.10
  -4  -5   8   57.89    9.20
  -4  -5   8   50.39   21.30
   4  -5  -8   89.69   21.60
  -4  -5   8   53.59   14.90
   4  -5  -8   89.59   21.60
   4  -5  -8   77.09   13.70
  -4   5   8   49.00   11.60
   4   5  -8   40.00   14.80
  -4   5   8   52.49   11.90
   4   5  -8   45.60   10.40
   4   5  -8   32.70   11.20
  -4   5   8   35.80   11.30
   4   5  -8   45.60   10.40
  -3  -5   8  817.82   48.00
   3  -5  -8  825.02   50.29
  -3  -5   8  892.81   45.50
   3  -5  -8  825.02   50.29
  -3  -5   8  806.42   35.30
   3  -5  -8  838.92   41.20
   3   5  -8  834.22   42.10
   3   5  -8  859.71   38.10
  -3   5   8  867.51   42.00
   3   5  -8  854.61   39.50
   3   5  -8  854.71   39.50
  -3   5   8  845.62   41.40
  -2  -5   8  368.36   24.50
  -2  -5   8  331.27   19.10
   2  -5  -8  340.07   23.80
  -2  -5   8  339.47   26.10
   2  -5  -8  375.76   28.80
   2  -5  -8  375.76   28.80
  -2   5   8  356.16   24.50
   2   5  -8  369.76   26.20
   2   5  -8  375.16   20.50
   2   5  -8  375.16   20.50
  -2   5   8  372.46   23.50
   2   5  -8  383.86   23.00
   2   5  -8  351.86   31.00
   1  -5  -8   49.10   10.00
   1  -5  -8   65.29   10.00
  -1  -5   8   80.89   13.90
   1  -5  -8   81.29   13.30
  -1  -5   8   78.69   10.90
   1  -5  -8   49.10   10.00
   1   5  -8   54.29   11.10
   1   5  -8   46.20    6.40
   1   5  -8   63.39   11.40
   1   5  -8   46.20   11.80
   1   5  -8   46.20    6.40
  -1   5   8   50.29   10.00
   0  -5  -8   11.50    4.60
   0  -5  -8    7.10    5.10
   0  -5  -8    7.10    5.10
   0  -5   8    8.80    4.40
   0   5  -8   14.80    6.10
   0   5  -8    8.10    7.30
   0   5  -8    8.40    8.70
   0   5  -8    7.30    3.00
   0   5  -8    3.80   11.90
   0   5   8    6.70    5.50
   0   5  -8    7.30    3.00
   1  -5   8   59.39    6.60
  -1  -5  -8   54.99    6.90
   1   5   8   73.49   12.70
  -1   5  -8   91.69   14.60
  -1   5  -8   60.99   12.50
  -1   5  -8   60.99   11.10
   2  -5   8  390.16   16.70
  -2  -5  -8  375.06   16.90
  -2   5  -8  373.46   28.00
  -2   5  -8  360.36   26.10
   2   5   8  347.87   28.40
   3  -5   8  905.11   33.90
  -3  -5  -8  853.11   31.00
  -3   5  -8  875.01   44.10
  -3   5  -8  808.72   46.10
  -4  -5  -8   36.60    5.10
   4  -5   8   37.80    6.50
  -4   5  -8   49.99   13.60
  -4   5  -8   53.69   12.40
   5  -5   8  140.19   14.10
  -5  -5  -8  137.99    8.20
  -5   5  -8  134.29   14.60
  -5   5  -8  156.68   17.80
  -6   5  -8   47.40    7.90
  -6  -6   8  115.59    7.60
   5  -6  -8  107.89   10.50
  -5  -6   8   82.69   10.00
  -5   6   8   91.49    9.50
  -5   6   8  105.99   12.20
  -4  -6   8  272.97   16.80
   4  -6  -8  255.37   20.20
   4   6  -8  263.87   19.50
   4   6  -8  263.87   19.50
   4   6  -8  243.78   19.70
  -4   6   8  252.57   20.30
  -4   6   8  245.58   20.40
  -3  -6   8  193.98   27.10
  -3  -6   8  156.88   21.30
  -3  -6   8  181.08   13.90
   3  -6  -8  188.48   18.70
   3  -6  -8  200.88   29.30
   3  -6  -8  200.98   29.30
   3   6  -8  192.38   17.50
  -3   6   8  174.28   18.40
   3   6  -8  209.88   20.30
   3   6  -8  182.58   15.90
  -3   6   8  190.18   18.80
   3   6  -8  182.58   16.00
   2  -6  -8  121.39   16.70
  -2  -6   8  109.79   18.10
   2  -6  -8   92.39   16.90
  -2  -6   8   88.09   14.60
   2  -6  -8   92.39   16.90
   2   6  -8   96.49   21.80
   2   6  -8   67.19   17.90
  -2   6   8   81.09   14.40
   2   6  -8   99.09   16.70
  -1  -6   8  153.98   17.30
  -1  -6   8  184.48   16.90
  -1  -6   8  187.18   13.80
   1  -6  -8  170.98   15.60
   1  -6  -8  207.58   23.60
   1  -6  -8  207.58   23.60
   1  -6  -8  204.18   18.30
  -1   6   8  192.48   17.50
   1   6  -8  178.38   17.50
   1   6  -8  197.08   21.60
   1   6  -8  200.78   20.80
   1   6  -8  190.98   12.40
  -1   6   8  173.68   16.30
   1   6  -8  190.98   12.40
   0  -6   8   11.00    5.40
   0  -6  -8   20.60    7.80
   0  -6  -8   18.90    7.60
   0  -6  -8   18.90    7.60
   0  -6  -8   18.50    6.00
   0   6  -8   14.00    9.20
   0   6  -8   15.10    8.10
   0   6   8   10.10    6.70
   0   6  -8   15.40    4.40
   0   6  -8   11.20    6.40
   0   6  -8   15.30    4.40
   0   6  -8   11.60    3.60
   0   6  -8   15.20   11.10
   1  -6   8  178.08   12.20
  -1  -6  -8  185.18   16.00
  -1  -6  -8  187.58   12.70
  -1   6  -8  144.89   17.30
  -1   6  -8  181.58   16.90
  -1   6  -8  196.58    9.00
   1   6   8  177.18   19.10
  -1   6  -8  196.88   19.70
  -1   6  -8  196.58    9.00
  -1   6  -8  164.68   11.00
   2  -6   8   97.89    9.00
  -2  -6  -8   90.69    8.70
  -2   6  -8   97.29   16.10
  -2   6  -8  119.19   17.70
   2   6   8   98.99   19.10
   3  -6   8  209.48   13.00
  -3  -6  -8  203.18   12.00
  -3   6  -8  183.78   20.30
  -3   6  -8  168.68   20.60
  -4  -6  -8  251.07   13.40
  -4   6  -8  296.97   23.10
  -4   6  -8  280.97   24.00
  -5  -6  -8  108.09    8.10
   5  -6   8   83.29   15.00
  -5   6  -8  115.99   12.20
  -5   6  -8  101.79   12.70
   5  -7  -8   86.69    7.30
  -5   7   8  100.39   10.10
   4  -7  -8   15.80    7.00
  -4  -7   8   15.80    5.20
   4   7  -8   16.90    7.60
  -4   7   8   20.20    7.90
  -4   7   8   12.80    6.30
   4   7  -8   16.90    7.60
  -3  -7   8  380.96   32.30
  -3  -7   8  342.77   32.00
  -3  -7   8  387.76   21.50
   3  -7  -8  378.76   41.30
   3  -7  -8  378.76   41.30
   3  -7  -8  369.46   25.60
  -3   7   8  387.36   28.20
   3   7  -8  407.16   28.00
   3   7  -8  394.76   26.80
  -3   7   8  408.96   26.40
  -2  -7   8   24.60   10.40
   2  -7  -8   30.30   12.20
  -2  -7   8   36.50   11.20
  -2  -7   8   38.70    7.70
   2  -7  -8   38.50   11.30
   2  -7  -8   30.30   12.20
   2   7  -8   45.20    8.40
  -2   7   8   33.00    9.90
   2   7  -8   45.20    8.40
   2   7  -8   38.70   11.40
   2   7  -8   29.50    8.90
  -2   7   8   39.30   11.30
   1  -7  -8  205.48   34.50
   1  -7  -8  156.68   15.70
  -1  -7   8  162.48   13.80
   1  -7  -8  149.88   17.00
   1  -7  -8  205.48   34.50
   1   7  -8  145.89   13.90
   1   7  -8  147.79   10.10
   1   7  -8  135.69   16.80
  -1   7   8  150.08   16.00
   1   7  -8  147.29   12.00
   1   7  -8  147.29   12.00
   1   7  -8  148.59   19.50
   0  -7  -8   12.50    7.50
   0  -7   8    5.50    6.40
   0  -7  -8    1.90    4.90
   0  -7  -8    6.80    8.60
   0  -7   8   -1.30    5.80
   0  -7  -8    6.80    8.60
   0  -7   8    3.40    5.20
   0   7  -8    6.40    5.50
   0   7  -8    6.40    3.80
   0   7  -8    8.10    3.40
   0   7  -8   -3.40   15.10
   0   7  -8    8.20    9.10
   0   7   8    3.10    6.40
   0   7  -8    8.90    8.30
   0   7  -8    6.40    3.80
  -1  -7  -8  151.38   15.60
  -1  -7  -8  135.69   12.40
  -1   7  -8  162.38   18.10
  -1   7  -8  187.78   16.00
   1   7   8  159.88   15.10
  -1   7  -8  177.68   18.20
  -1   7  -8  179.18   18.70
  -2  -7  -8   43.00    7.10
   2  -7   8   30.60    6.50
   2   7   8   31.50   12.40
  -2   7  -8   35.00   10.60
  -2   7  -8   36.80   10.50
  -3  -7  -8  379.16   19.00
   3  -7   8  377.56   19.90
  -3   7  -8  356.96   26.50
  -3   7  -8  380.26   26.50
  -4  -7  -8   15.90    4.10
   4  -7   8   12.60    6.90
  -4   7  -8   13.20    6.80
  -4   7  -8   18.00    7.90
  -5  -7  -8   94.89    6.50
  -5   7  -8   92.79    9.60
  -5  -8   8   68.39    6.30
   5   8  -8   67.89    5.70
   5   8  -8   70.49    5.00
  -5   8   8   77.29    6.60
  -4  -8   8   75.09    8.40
   4  -8  -8   54.49    8.10
  -4   8   8   62.49    7.70
   4   8  -8   62.79    7.80
  -4   8   8   65.29    9.10
   4   8  -8   71.69    6.60
  -3  -8   8  262.07   16.90
   3  -8  -8  249.78   19.70
   3   8  -8  262.37   16.70
   3   8  -8  264.87   16.30
   3   8  -8  259.97   14.00
   3   8  -8  246.38   19.70
  -3   8   8  255.57   20.00
   3   8  -8  264.87   16.30
   2  -8  -8   98.89   14.10
   2  -8  -8   98.89   20.70
  -2  -8   8  104.09   11.50
  -2  -8   8  140.09   21.80
   2  -8  -8   98.89   20.70
  -2  -8   8  113.59   21.30
   2   8  -8   96.39    8.60
   2   8  -8   99.29   15.60
  -2   8   8   98.69   14.10
   2   8  -8  107.49   11.90
   2   8  -8  117.89   15.00
  -2   8   8  112.29   23.10
  -1  -8   8   44.20   13.30
  -1  -8   8   48.50   12.50
   1  -8  -8   51.09   10.60
   1  -8  -8   53.49   15.10
  -1  -8   8   55.79   10.00
   1  -8  -8   54.69   11.60
   1  -8  -8   53.49   15.10
   1   8  -8   36.40    5.60
   1   8  -8   45.80    9.60
   1   8  -8   43.80    8.10
   1   8  -8   57.59   13.20
   1   8  -8   42.00   10.40
  -1   8   8   34.70   11.20
  -1   8   8   39.00    9.70
   1   8  -8   43.80    8.10
   0  -8  -8  246.98   22.90
   0  -8   8  191.98   16.80
   0  -8  -8  203.18   18.70
   0  -8  -8  246.88   22.90
   0  -8   8  197.48   18.30
   0  -8  -8  197.08   16.30
   0  -8   8  166.68   21.80
   0   8  -8  237.98   21.80
   0   8   8  198.68   25.30
   0   8  -8  217.68   13.20
   0   8  -8  203.08   12.20
   0   8  -8  198.08   17.30
   0   8   8  195.28   17.00
   0   8  -8  217.58   13.20
   0   8  -8  211.48   20.00
  -1  -8  -8   29.40    9.10
   1  -8   8   30.90    8.70
   1  -8   8   41.50    9.90
  -1  -8  -8   29.40    9.10
  -1  -8  -8   51.79    9.30
  -1  -8  -8   45.60    9.90
   1   8   8   50.39   14.70
  -1   8  -8   39.00    9.70
  -1   8  -8   60.99   12.00
   1   8   8   44.40    9.00
  -1   8  -8   50.79   11.70
  -2  -8  -8  107.39   11.00
   2  -8   8   87.29   11.50
   2  -8   8  101.99   15.20
  -2   8  -8  134.49   17.40
  -2   8  -8   82.19   13.60
   2   8   8  108.09   11.60
  -3  -8  -8  254.97   14.50
   3  -8   8  252.07   25.80
  -3   8  -8  250.17   20.30
  -3   8  -8  245.98   20.30
  -4  -8  -8   79.49    7.30
  -4   8  -8   71.69   10.20
  -4   8  -8   72.09   10.00
  -5  -8  -8   69.19    4.50
  -4  -9   8   96.79   10.00
  -4   9   8  122.19   10.20
   4   9  -8   90.19    5.30
   4   9  -8   85.49    7.20
   3  -9  -8   56.99    8.80
  -3  -9   8   50.89    7.50
  -3   9   8   51.29    7.50
   3   9  -8   66.69    8.30
  -3   9   8   54.49    9.00
   3   9  -8   58.29    6.10
   2  -9  -8  196.98   17.50
  -2  -9   8  199.28   16.20
   2   9  -8  219.48   12.00
   2   9  -8  261.27   17.20
  -2   9   8  226.58   18.00
   2   9  -8  261.27   17.20
   2   9  -8  216.48   15.70
   2   9  -8  218.18   18.80
   1  -9  -8   34.10   14.80
   1  -9  -8   34.10   14.80
   1  -9  -8   38.00    9.80
  -1  -9   8   57.79   10.30
   1  -9  -8   37.10    9.40
   1   9  -8   27.80    5.50
   1   9  -8   27.80    5.50
   1   9  -8   34.60    5.40
  -1   9   8   34.40    8.70
   1   9  -8   26.20    8.50
   1   9  -8   32.50    7.60
   1   9  -8   30.60    9.70
   0  -9  -8  128.99   21.10
   0  -9  -8  128.89   21.00
   0  -9   8  127.69   14.40
   0  -9  -8  122.49   14.40
   0  -9  -8  124.39   13.80
   0   9  -8  126.09   16.10
   0   9  -8  113.69   14.70
   0   9  -8  131.69   11.60
   0   9  -8  124.29   14.40
   0   9   8  136.29   14.70
  -1  -9  -8   23.20   10.10
  -1  -9  -8   23.20   10.10
   1  -9   8   53.99   11.30
  -1  -9  -8   31.00    7.60
  -1   9  -8   38.70    9.10
  -1   9  -8   57.29   11.60
   1   9   8   37.00    9.00
   2  -9   8  257.87   23.00
  -2  -9  -8  181.58   24.00
  -2  -9  -8  181.58   24.00
  -2  -9  -8  212.48   14.20
  -2   9  -8  181.08   17.00
  -2   9  -8  196.88   17.40
  -3  -9  -8   64.49   10.00
  -3   9  -8   62.39    9.80
  -3   9  -8   54.29    9.20
  -4  -9  -8  104.69    8.70
  -4   9  -8   92.09    9.40
  -3 -10   8   49.50   10.40
  -3  10   8   22.40    5.00
  -2 -10   8   90.89   10.30
   2 -10  -8   82.59   11.10
  -2  10   8  111.59   11.10
   2  10  -8  101.99    9.60
  -1 -10   8  208.78   16.00
   1 -10  -8  199.98   14.60
  -1  10   8  195.28   16.00
   1  10  -8  213.38   15.10
   0 -10   8   13.00    6.20
   0 -10  -8    6.70    6.40
   0  10  -8   16.30    6.50
   0  10  -8   12.80    6.00
   0  10   8   15.50    6.50
  -1 -10  -8  218.88   16.70
   1 -10   8  213.28   16.80
  -1  10  -8  186.08   15.10
   1  10   8  224.28   15.70
  -1  10  -8  185.38   14.80
  -2 -10  -8  120.29   10.10
   2 -10   8   82.09   12.50
  -2  10  -8   90.89   10.40
  -2  10  -8   95.19   12.40
  -3 -10  -8   24.60    4.80
  -3  10  -8   22.00    5.00
  -2 -11   8  192.18   10.90
  -2  11   8  176.48   10.60
  -1 -11   8   90.89    9.10
   0 -11   8   95.49    9.90
   0  11   8  100.79   10.00
  -1 -11  -8   97.49   10.60
   1 -11   8   73.99    9.80
   1  11   8   90.79    8.80
  -2 -11  -8  184.58   10.20
  -6   0   9   12.20    4.40
  -6   0   9    6.80    6.10
  -5   0   9   19.90   10.00
  -5   0   9   21.00    7.20
  -5   0   9   22.00    7.90
  -4   0   9  270.37   22.20
  -4   0   9  271.67   23.70
  -4   0   9  263.87   21.10
  -3   0   9 1938.81   70.49
   3   0  -9 1953.50   73.99
  -3   0   9 1785.22   70.19
   3   0  -9 1953.50   73.99
  -3   0   9 1884.61   73.19
   3   0  -9 1903.01   89.09
  -2   0   9  375.06   20.00
   2   0  -9  349.17   30.90
  -2   0   9  356.16   21.40
   1   0  -9 4482.45  141.59
   1   0  -9 4372.26  134.19
   1   0  -9 4372.26  134.19
   0   0  -9    1.80    1.20
   0   0   9    1.30    1.80
   0   0  -9    0.80    1.10
   0   0   9    0.80    1.40
   0   0   9    0.30    1.90
   0   0  -9    1.30    3.60
   0   0  -9    1.80    1.20
   0   0  -9    0.80    1.10
   1   0   9 4725.13  139.69
  -3   0  -9 1738.33   67.99
  -4   0  -9  278.47   23.00
  -4   0  -9  269.57   11.90
   5   0   9   30.40    7.70
  -5   0  -9   18.50    8.00
  -6  -1   9  196.78   12.20
  -6  -1   9  236.28   17.00
  -6   1   9  200.28   13.40
  -6   1   9  181.88   13.90
   5  -1  -9   23.10    7.90
  -5  -1   9   31.20    8.30
   5  -1  -9   36.40   15.10
  -5  -1   9   32.60    7.80
   5  -1  -9   36.30   15.10
  -5   1   9   35.10   11.90
  -5   1   9   45.10    9.70
  -5   1   9   43.30    9.60
  -4  -1   9  408.56   25.40
  -4  -1   9  438.66   28.50
   4  -1  -9  427.66   22.50
  -4  -1   9  411.96   30.20
  -4   1   9  383.76   28.10
   4   1  -9  413.46   33.40
  -4   1   9  378.36   26.30
   4   1  -9  413.46   33.40
  -4   1   9  389.96   27.30
  -3  -1   9   70.49   11.50
   3  -1  -9   70.99   27.60
  -3  -1   9   98.59   16.00
  -3  -1   9   91.59   14.00
   3  -1  -9   82.39   14.80
   3  -1  -9   82.39   14.80
  -3   1   9   79.99   12.40
   3   1  -9   62.09   11.50
   3   1  -9   61.09   22.30
  -3   1   9   95.79   13.90
   3   1  -9   62.09   11.50
   3   1  -9   75.29   12.60
  -3   1   9   95.19   14.90
  -2  -1   9  186.78   14.00
  -2  -1   9  166.68   14.70
   2   1  -9  176.08   13.60
   2   1  -9  176.08   13.60
  -2   1   9  169.68   13.00
   2   1  -9  178.48   22.50
  -2   1   9  177.18   14.40
   1  -1  -9  147.19   11.10
   1  -1  -9  147.19   11.10
  -1  -1   9  154.18   11.10
  -1  -1   9  135.19    9.60
   1   1  -9  124.89    8.60
  -1   1   9  132.89   10.30
   1   1  -9  123.49   14.10
   1   1  -9  121.79    8.30
  -1   1   9  117.89    9.40
   1   1  -9  121.79    8.30
   1   1  -9  124.79    8.60
   0  -1  -9  691.83   26.00
   0  -1   9  676.13   22.80
   0  -1  -9  713.03   26.00
   0  -1  -9  691.83   26.00
   0  -1   9  722.43   23.60
   0  -1   9  712.73   24.50
   0  -1  -9  713.03   26.00
   0   1   9  725.53   26.30
  -1  -1  -9  125.79    7.50
  -1  -1  -9  125.79    7.50
  -1  -1  -9  114.69   13.00
  -1  -1  -9  128.99    6.60
  -1  -1  -9  128.99    6.60
   1   1   9  128.59    9.10
   1   1   9  125.59    7.40
  -2  -1  -9  173.78   10.40
  -2  -1  -9  173.78   10.40
  -3   1  -9   70.39   13.10
  -4  -1  -9  404.66   15.60
  -4  -1  -9  363.36   25.40
  -4   1  -9  438.96   30.00
  -5  -1  -9   44.00    9.80
  -5  -1  -9   38.90    4.30
   5  -1   9   52.39    9.50
  -5   1  -9   29.60   10.00
  -6   1  -9  180.18   16.10
  -6  -2   9  352.46   17.20
  -6   2   9  286.77   17.60
  -6   2   9  329.97   17.90
   5  -2  -9  161.68   13.10
  -5  -2   9  158.38   13.50
   5  -2  -9  204.08   27.30
  -5  -2   9  161.78   14.50
   5  -2  -9  204.08   27.30
   5   2  -9  104.89   16.60
  -5   2   9  140.29   16.60
   5   2  -9  104.79   16.60
  -5   2   9  126.99   14.90
   4  -2  -9  349.17   29.80
   4  -2  -9  349.17   29.80
  -4  -2   9  321.07   21.80
  -4  -2   9  320.77   28.60
   4  -2  -9  337.17   21.20
  -4   2   9  275.77   26.40
  -4   2   9  306.47   23.80
   4   2  -9  357.36   25.50
  -4   2   9  371.16   26.20
   4   2  -9  357.36   25.50
   3  -2  -9  165.48   34.00
  -3  -2   9  156.78   16.00
   3  -2  -9  173.38   14.90
  -3  -2   9  187.48   19.00
  -3  -2   9  158.48   14.80
   3  -2  -9  138.39   18.90
   3  -2  -9  138.39   18.90
   3   2  -9  153.98   14.90
   3   2  -9  147.99   17.00
  -3   2   9  151.48   15.50
   3   2  -9  153.98   14.90
  -2  -2   9  602.04   31.90
   2  -2  -9  579.34   31.70
  -2  -2   9  589.64   28.80
   2  -2  -9  579.34   31.70
   2   2  -9  664.73   28.20
  -2   2   9  658.93   30.50
   2   2  -9  677.53   37.40
   2   2  -9  664.73   28.20
   1  -2  -9  400.86   21.60
   1  -2  -9  400.86   21.60
  -1  -2   9  405.76   20.80
  -1  -2   9  405.86   18.90
  -1   2   9  417.66   20.60
   1   2  -9  391.36   25.80
   1   2  -9  406.56   21.40
   1   2  -9  410.16   16.60
   1   2  -9  410.06   16.60
   0  -2  -9  186.38   11.50
   0  -2   9  193.68    8.40
   0  -2  -9  190.98   14.40
   0  -2   9  195.78    9.90
   0  -2  -9  190.98   14.40
   0  -2  -9  186.38   11.50
   0   2   9  196.58   11.80
  -1  -2  -9  352.96   18.00
  -1  -2  -9  352.96   18.00
   1   2   9  372.56   18.90
   2   2   9  569.74   28.60
  -3  -2  -9  150.28    8.10
  -3   2  -9  158.18   18.40
  -3   2  -9  183.18   19.40
  -4  -2  -9  353.36   22.60
  -4  -2  -9  351.16   14.20
  -4   2  -9  321.17   23.50
  -4   2  -9  301.07   26.80
   5  -2   9  117.49   12.70
  -5  -2  -9  132.09    7.60
  -5   2  -9  157.28   19.00
   6  -2   9  351.76   20.50
  -6   2  -9  331.47   21.30
  -6  -3   9  224.58   12.40
  -6   3   9  229.08   14.30
  -6   3   9  213.28   13.40
  -5  -3   9  174.88   14.00
   5  -3  -9  159.68   23.50
   5  -3  -9  176.98   13.10
   5  -3  -9  159.68   23.50
   5   3  -9  128.99   17.00
  -5   3   9  172.18   17.20
   5   3  -9  128.99   17.00
  -5   3   9  158.28   16.60
   4  -3  -9   40.40   13.70
  -4  -3   9   23.00   10.70
  -4  -3   9   33.90    8.40
  -4  -3   9   38.30   12.80
   4  -3  -9   42.80   10.10
   4  -3  -9   40.40   13.70
   4   3  -9   36.10   10.30
  -4   3   9   38.80   10.60
  -4   3   9   46.90   10.70
  -4   3   9   40.60   11.50
   4   3  -9   36.10   10.30
   3  -3  -9  485.65   27.70
   3  -3  -9  476.35   33.60
   3  -3  -9  476.35   33.60
  -3  -3   9  527.95   30.80
  -3  -3   9  488.75   26.90
  -3  -3   9  526.85   33.60
   3   3  -9  519.85   31.00
   3   3  -9  558.44   28.70
   3   3  -9  558.44   28.70
   3   3  -9  563.24   42.90
  -3   3   9  543.85   30.70
  -2  -3   9  221.38   23.70
   2  -3  -9  226.58   19.10
   2  -3  -9  226.58   19.10
  -2  -3   9  238.18   17.20
  -2   3   9  223.58   17.00
   2   3  -9  258.27   24.30
   2   3  -9  250.67   22.10
   2   3  -9  244.88   15.20
   2   3  -9  244.88   15.20
  -1  -3   9  221.18   15.50
  -1  -3   9  221.08   13.60
   1   3  -9  224.68   13.50
   1   3  -9  214.88   11.70
   1   3  -9  216.58   16.20
   1   3  -9  214.88   11.70
   1   3  -9  213.88   33.20
   1   3  -9  224.68   13.50
  -1   3   9  235.78   15.30
   0  -3   9   30.70    4.20
   0  -3   9   34.80    5.60
   0  -3  -9   33.10    6.50
   0  -3  -9   33.10    6.50
   0   3   9   28.20    6.30
   2  -3   9  246.28   11.20
  -2  -3  -9  224.88   10.40
  -2   3  -9  204.78   20.90
   2   3   9  207.58   20.30
  -2   3  -9  223.28   19.50
   3  -3   9  522.85   23.30
  -3  -3  -9  546.25   19.90
  -3   3  -9  506.65   34.10
  -3   3  -9  471.55   31.40
  -4  -3  -9   46.20    5.30
   4  -3   9   42.10    8.20
  -4   3  -9   29.50   12.30
  -4   3  -9   21.00    9.40
   5  -3   9  159.58   16.50
  -5  -3  -9  170.58    8.90
  -5   3  -9  188.98   21.20
   6  -3   9  221.78   13.40
  -6   3  -9  239.78   17.10
  -6  -4   9   38.80    5.10
  -6   4   9   54.09   10.70
  -6   4   9   39.20    4.80
   5  -4  -9   43.80   16.50
  -5  -4   9   37.70    7.50
   5  -4  -9   43.80   16.50
   5  -4  -9   39.40    7.90
  -5   4   9   42.10    9.60
  -5   4   9   39.60   10.20
   5   4  -9   26.50    6.60
   5   4  -9   34.00    8.80
   5   4  -9   34.00    8.80
   4  -4  -9   62.19   16.80
  -4  -4   9   46.00   13.50
   4  -4  -9   62.19   16.80
  -4  -4   9   40.60   13.80
   4  -4  -9   47.90   10.50
  -4  -4   9   43.30    8.40
   4   4  -9   51.49   11.50
  -4   4   9   60.59   13.40
   4   4  -9   67.09   11.00
   4   4  -9   52.29   11.00
  -4   4   9   52.79   11.10
   4   4  -9   51.49   11.50
  -4   4   9   42.40   11.10
   3  -4  -9  550.64   37.80
   3  -4  -9  550.74   37.80
  -3  -4   9  584.04   34.10
  -3  -4   9  516.45   35.50
   3   4  -9  607.84   38.50
  -3   4   9  542.25   31.80
   3   4  -9  515.35   43.80
   3   4  -9  589.64   33.30
  -3   4   9  556.74   31.80
   3   4  -9  589.64   33.30
  -2  -4   9  566.84   30.60
  -2  -4   9  576.94   33.60
   2  -4  -9  577.74   30.60
  -2  -4   9  595.94   29.40
   2  -4  -9  614.74   35.70
   2  -4  -9  614.74   35.70
   2   4  -9  673.43   40.70
   2   4  -9  592.54   29.00
   2   4  -9  604.84   33.70
   2   4  -9  628.74   27.70
  -2   4   9  633.84   31.60
   2   4  -9  628.64   27.70
   1  -4  -9    8.80    5.50
   1  -4  -9    2.90    7.40
  -1  -4   9    5.80    5.00
   1  -4  -9    8.80    5.50
   1   4  -9   -2.90    6.40
   1   4  -9    4.50    2.50
   1   4  -9    4.50    2.50
   1   4  -9    0.60    5.60
   0  -4   9  208.28   11.30
   0  -4  -9  178.68   11.90
   0  -4  -9  209.28   14.60
   0  -4  -9  209.28   14.60
   0  -4   9  209.78   13.60
   0   4  -9  190.28   16.50
   0   4  -9  184.28   18.10
   0   4  -9  206.38   14.40
   0   4   9  205.68   15.20
   1  -4   9    1.60    1.80
  -1  -4  -9   -0.10    2.50
   1   4   9    6.00    5.90
   2  -4   9  628.04   22.60
  -2  -4  -9  634.84   23.30
   2   4   9  534.75   34.50
  -2   4  -9  655.83   34.60
  -2   4  -9  558.44   34.90
   3  -4   9  558.64   23.20
  -3  -4  -9  544.75   21.20
  -3   4  -9  515.95   35.90
  -3   4  -9  581.24   35.20
  -4  -4  -9   60.59    6.00
   4  -4   9   45.10    7.20
  -4   4  -9   56.99   14.10
  -4   4  -9   43.60   13.40
  -5  -4  -9   27.80    3.70
  -5   4  -9   35.30    9.10
  -5   4  -9   16.90    8.80
  -6   4  -9   42.50    7.90
  -6  -5   9  117.69    7.40
  -6   5   9  121.29    8.40
  -5  -5   9    6.20    4.00
   5  -5  -9    8.60    4.60
   5   5  -9   10.50    8.20
   5   5  -9   10.50    8.20
  -5   5   9    7.10    5.20
  -5   5   9   14.50   11.40
   4  -5  -9   42.80    9.60
  -4  -5   9   39.70    7.90
  -4  -5   9   60.99   16.00
   4  -5  -9   35.70   21.20
  -4  -5   9   37.50   13.00
   4  -5  -9   35.70   21.20
   4   5  -9   19.30    9.30
  -4   5   9   25.10   10.40
  -4   5   9   29.20    8.90
   4   5  -9   23.40    7.20
  -4   5   9   24.00    9.60
   3  -5  -9  215.18   28.40
  -3  -5   9  155.88   22.30
   3  -5  -9  215.18   28.40
   3  -5  -9  179.18   18.10
  -3  -5   9  188.38   14.30
  -3  -5   9  218.68   24.80
  -3   5   9  165.88   17.30
  -3   5   9  199.08   19.70
   3   5  -9  171.68   16.70
   3   5  -9  176.38   15.80
   3   5  -9  176.38   15.80
   3   5  -9  173.28   20.30
   2  -5  -9  145.79   16.20
   2  -5  -9  155.28   20.90
   2  -5  -9  155.28   20.90
  -2  -5   9  126.19   16.20
  -2  -5   9  139.59   12.10
  -2  -5   9  153.18   20.40
   2   5  -9   89.69   19.80
   2   5  -9  131.29   11.50
   2   5  -9  131.29   11.50
   2   5  -9  144.49   17.00
  -2   5   9  104.79   14.70
   2   5  -9  130.69   18.50
  -1  -5   9  190.78   17.30
   1  -5  -9  190.88   18.20
   1  -5  -9  178.18   16.50
   1  -5  -9  190.98   18.20
  -1  -5   9  184.28   15.20
   1  -5  -9  169.68   14.60
   1   5  -9  219.38   25.40
   1   5  -9  202.48   11.20
   1   5  -9  202.48   11.20
  -1   5   9  170.28   15.60
   1   5  -9  190.48   20.00
   1   5  -9  173.88   16.90
   0  -5   9  111.29   13.70
   0  -5  -9   94.39   10.00
   0  -5   9  100.39    9.40
   0  -5  -9  107.89   13.50
   0  -5  -9  107.89   13.50
   0   5  -9  102.79   11.70
   0   5  -9  105.99   14.30
   0   5  -9  121.49   16.70
   0   5   9   93.19   13.40
  -1  -5  -9  186.78   11.80
   1  -5   9  179.68   10.50
  -1   5  -9  190.28   17.30
   1   5   9  179.68   17.80
  -1   5  -9  148.49   18.00
  -1   5  -9  193.68   18.60
   2  -5   9  127.29    8.90
  -2  -5  -9  137.59    9.90
   2   5   9  144.89   21.20
  -2   5  -9  141.59   17.30
  -2   5  -9  155.28   19.00
  -3  -5  -9  186.28   11.10
   3  -5   9  186.38   11.40
  -3   5  -9  193.98   22.70
  -3   5  -9  206.78   21.50
  -4  -5  -9   26.70    4.50
   4  -5   9   21.20    5.20
  -4   5  -9   41.10   12.80
  -4   5  -9   31.10   10.00
  -5  -5  -9   10.10    2.90
  -5   5  -9    9.30    7.10
  -5   5  -9   14.50    8.30
  -6   5  -9  120.59    9.00
   6   6  -9  132.29    8.10
   5  -6  -9   79.29   10.00
  -5  -6   9   91.39    8.80
  -5   6   9  103.09   11.90
  -5   6   9   83.39    9.10
   4  -6  -9  171.88   15.30
  -4  -6   9  185.08   13.30
   4  -6  -9  141.29   29.40
   4  -6  -9  141.29   29.40
  -4   6   9  159.08   16.60
   4   6  -9  160.48   14.60
   4   6  -9  160.48   14.60
   4   6  -9  153.08   16.00
   4   6  -9  138.49   14.50
  -4   6   9  156.58   16.90
   3  -6  -9  351.86   32.90
   3  -6  -9  335.67   23.90
  -3  -6   9  363.86   19.80
   3  -6  -9  351.86   32.90
  -3  -6   9  330.07   30.00
  -3  -6   9  342.57   28.20
  -3   6   9  343.37   24.80
   3   6  -9  361.36   21.50
   3   6  -9  361.46   21.50
   3   6  -9  319.37   24.90
   3   6  -9  314.57   22.30
  -3   6   9  324.27   24.60
   2  -6  -9  160.88   26.00
  -2  -6   9  112.79   11.10
   2  -6  -9  160.88   26.00
   2  -6  -9  114.99   15.50
   2   6  -9  115.19   10.30
   2   6  -9  115.09   10.30
   2   6  -9  133.39   18.90
  -2   6   9   94.59   14.50
   2   6  -9  135.09   17.10
   1  -6  -9  650.43   38.00
   1  -6  -9  540.85   40.40
   1  -6  -9  625.74   33.20
   1  -6  -9  650.53   38.00
  -1  -6   9  633.04   36.10
  -1  -6   9  622.44   28.70
  -1  -6   9  643.04   33.40
  -1   6   9  654.23   35.10
   1   6  -9  627.54   36.00
   1   6  -9  719.63   43.30
   1   6  -9  660.03   26.30
   1   6  -9  660.03   26.30
   1   6  -9  682.03   34.20
   1   6  -9  633.84   24.60
   1   6  -9  736.53   38.70
   0  -6   9  177.58   14.00
   0  -6  -9  151.88   18.10
   0  -6  -9  153.28   13.10
   0  -6  -9  151.88   18.10
   0  -6  -9  172.48   16.30
   0  -6   9  167.48   16.20
   0   6  -9  163.48    8.60
   0   6  -9  168.08   15.40
   0   6  -9  163.48    8.60
   0   6  -9  153.28   18.30
   0   6   9  161.28   17.00
   0   6  -9  193.48   18.30
   0   6  -9  160.18    9.40
   1  -6   9  652.43   27.80
  -1  -6  -9  612.14   35.80
  -1   6  -9  724.53   47.90
  -1   6  -9  627.94   34.40
   1   6   9  665.13   38.30
  -1   6  -9  686.83   46.90
  -2  -6  -9  104.19    9.30
  -2   6  -9  135.89   17.60
   2   6   9  127.99   25.50
  -2   6  -9  118.39   17.20
   3  -6   9  338.37   17.60
  -3  -6  -9  345.47   16.90
  -3   6  -9  378.46   28.90
  -3   6  -9  367.66   26.40
  -4  -6  -9  167.18   10.50
  -4   6  -9  192.98   20.10
  -4   6  -9  181.68   18.40
  -5   6  -9   50.19    8.50
  -5   6  -9   60.49    8.40
  -5   7   9    7.20    4.70
   5   7  -9    8.10    3.10
  -4  -7   9    6.50    4.40
   4  -7  -9    8.50    6.90
  -4   7   9    0.60    4.60
   4   7  -9    7.50    4.50
   4   7  -9    7.50    4.50
  -4   7   9    3.30    8.90
   3  -7  -9   63.09   12.00
   3  -7  -9   74.19   19.10
   3  -7  -9   74.19   19.10
  -3  -7   9   56.59    8.50
   3   7  -9   65.89    9.20
   3   7  -9   55.29   11.30
   3   7  -9   65.89    9.20
  -3   7   9   63.69   11.70
   3   7  -9   59.39   10.40
   2  -7  -9   98.59   19.70
  -2  -7   9   77.39   14.50
  -2  -7   9   83.19   10.30
  -2  -7   9   76.79   16.40
   2  -7  -9   98.59   19.70
   2  -7  -9   91.19   14.30
   2   7  -9   88.49   10.30
  -2   7   9   71.69   14.10
  -2   7   9   80.09   13.60
   2   7  -9   75.39    7.90
   2   7  -9   73.79   13.10
   2   7  -9   88.49   10.30
   2   7  -9   66.19   13.20
   1  -7  -9   48.60   10.30
  -1  -7   9   40.00    7.90
  -1  -7   9   48.50   13.60
   1  -7  -9   36.50   11.00
   1  -7  -9   36.50   11.00
  -1  -7   9   64.49   13.30
   1  -7  -9   45.00   11.00
  -1   7   9   34.10   10.30
   1   7  -9   38.40   11.70
  -1   7   9   42.50   10.50
   1   7  -9   33.10    5.40
   1   7  -9   43.70    9.00
   1   7  -9   36.00   11.20
   1   7  -9   42.10    6.60
   1   7  -9   42.10    6.60
   0  -7  -9   96.49   12.20
   0  -7  -9  111.79   14.20
   0  -7  -9   81.99   14.60
   0  -7  -9   81.99   14.60
   0  -7   9   80.09   11.90
   0   7  -9   98.89   16.20
   0   7   9  105.19   13.70
   0   7   9   72.89   14.40
   0   7  -9  100.29   12.60
   0   7  -9  101.09   15.70
  -1  -7  -9   43.20   10.50
  -1  -7  -9   42.70    8.00
   1  -7   9   32.40    7.70
  -1  -7  -9   43.20   10.50
  -1   7  -9   29.60   10.00
  -1   7  -9   49.10   11.20
   1   7   9   32.00   11.80
  -1   7  -9   37.40   11.50
   2  -7   9   80.29   10.10
  -2  -7  -9   83.39    9.60
  -2   7  -9  103.29   16.80
   2   7   9   65.09   15.70
  -2   7  -9   90.49   15.60
  -3  -7  -9   77.99    8.10
  -3   7  -9   63.39   12.50
  -3   7  -9   60.39   12.60
  -4  -7  -9    4.30    3.20
  -4   7  -9    4.00    5.10
  -4   7  -9    4.00    6.10
  -5  -8   9    1.20    2.30
   5   8  -9    1.50    2.30
   4  -8  -9  117.29   11.50
  -4  -8   9  131.09   10.20
   4   8  -9  131.09    7.70
   4   8  -9  129.49   10.00
  -4   8   9  115.99    9.40
  -4   8   9  127.39   12.10
  -3  -8   9  280.87   17.20
   3  -8  -9  289.07   19.50
   3   8  -9  310.37   17.80
   3   8  -9  305.67   14.30
  -3   8   9  306.87   21.00
   3   8  -9  293.97   21.20
  -2  -8   9   57.19    9.40
   2  -8  -9   66.09   19.00
   2  -8  -9   42.60    9.80
   2  -8  -9   66.09   19.00
   2   8  -9   59.19   10.50
   2   8  -9   76.39    8.90
   2   8  -9   71.39   10.30
  -2   8   9   66.59   11.80
   2   8  -9   69.59    6.90
   2   8  -9   76.39    8.90
   2   8  -9   82.49   15.10
   1  -8  -9  415.16   30.30
  -1  -8   9  502.75   48.40
  -1  -8   9  403.66   28.70
   1   8  -9  502.45   39.10
   1   8  -9  452.95   20.50
  -1   8   9  359.36   46.80
   1   8  -9  456.15   22.00
  -1   8   9  467.15   33.20
   1   8  -9  456.15   22.00
   0  -8  -9   15.80    7.10
   0  -8   9   16.60   10.70
   0  -8  -9   11.20    8.80
   0  -8   9   14.00    8.20
   0  -8  -9   11.20    8.80
   0   8   9    9.70    9.00
   0   8  -9   12.50    6.70
   0   8   9    9.80    9.50
   0   8  -9   16.60    8.80
   0   8  -9   13.40    7.90
  -1  -8  -9  455.45   35.60
  -1  -8  -9  455.45   35.60
   1  -8   9  394.66   31.10
   1   8   9  416.66   24.40
  -1   8  -9  363.46   36.50
  -1   8  -9  447.06   28.70
  -2  -8  -9   67.19    9.20
  -2  -8  -9   83.19   13.60
  -2  -8  -9   83.19   13.60
  -2   8  -9   65.39   12.90
  -2   8  -9   59.09   12.20
  -3  -8  -9  305.57   16.00
  -3   8  -9  273.47   21.20
  -3   8  -9  297.87   21.20
  -4  -8  -9  127.69    8.80
  -4   8  -9  139.09   12.40
  -4   8  -9  136.69   12.20
  -4  -9   9  163.18    9.90
   4   9  -9  134.49    8.60
  -4   9   9  154.08    9.70
   3  -9  -9  148.79   13.90
  -3  -9   9  203.48   13.70
  -3   9   9  209.08   15.20
   3   9  -9  187.48    8.80
   3   9  -9  195.68   12.80
  -3   9   9  190.98   12.80
   2  -9  -9   80.79   11.60
  -2  -9   9   87.89   10.90
   2   9  -9   96.69   13.90
   2   9  -9   78.39   10.10
  -2   9   9  113.79   20.10
   2   9  -9   94.99   10.30
   1  -9  -9   29.60   14.80
   1  -9  -9   29.60   14.80
   1  -9  -9   47.50    9.40
  -1  -9   9   72.99   11.00
   1   9  -9   52.69    8.90
   1   9  -9   79.49   13.30
  -1   9   9   60.79   10.30
   1   9  -9   82.59   12.80
   0  -9  -9   -2.80    9.30
   0  -9  -9    0.40    5.40
   0  -9   9    1.70    6.00
   0  -9  -9   -2.70    9.30
   0   9  -9    1.10    6.80
   0   9  -9   -1.20    5.10
   0   9  -9    1.80    7.20
   0   9   9    2.90    5.90
  -1  -9  -9   44.70   11.10
  -1  -9  -9   44.70   11.10
   1  -9   9   82.89   14.10
  -1  -9  -9   70.29    9.80
  -1   9  -9   52.39   10.20
  -1   9  -9   70.79   12.50
   1   9   9   47.50    9.60
  -2  -9  -9   85.09   16.00
  -2  -9  -9   86.69    9.80
  -2  -9  -9   85.09   16.00
   2   9   9   70.79   11.10
  -2   9  -9   76.89   11.50
  -2   9  -9   69.69   11.30
  -3  -9  -9  194.58   11.50
  -3   9  -9  156.38   13.10
  -3   9  -9  160.78   12.70
  -4  -9  -9  142.79    7.40
  -4   9  -9  129.69    9.10
  -3 -10   9   13.30    3.80
  -3  10   9   17.40    4.10
  -2 -10   9  203.18   13.40
   2  10  -9  166.88   16.60
  -2  10   9  189.98   13.50
  -1 -10   9   32.00    7.10
   1  10  -9   27.00    6.60
  -1  10   9   30.40    7.30
   0 -10   9  501.35   25.50
   0  10   9  502.05   24.70
   0  10  -9  484.75   24.70
   0  10  -9  508.25   24.10
  -1 -10  -9   26.70    6.80
  -1  10  -9   37.50    7.80
   1  10   9   35.70    7.10
  -1  10  -9   27.70    7.10
  -2 -10  -9  191.28   11.90
  -2  10  -9  175.88   12.80
  -2  10  -9  167.58   12.50
  -3 -10  -9   21.40    4.00
  -3  10  -9   16.70    4.00
  -1 -11   9   14.80    5.40
  -1  11   9   10.00    4.50
   0  11   9   -3.00    3.10
  -2 -11  -9    7.20    2.90
  -6   0  10  153.48   14.90
  -6   0  10  192.28   13.00
   5   0 -10  134.99   19.80
  -5   0  10   98.39   13.20
  -5   0  10  108.69   13.50
   5   0 -10  134.99   19.80
   4   0 -10   58.39   13.00
  -4   0  10   59.49   13.40
   4   0 -10   58.39   13.00
  -4   0  10   74.79   12.60
  -4   0  10   84.19   19.60
   3   0 -10  368.66   59.59
  -3   0  10  337.47   22.80
  -3   0  10  341.57   22.40
   3   0 -10  311.87   22.90
  -3   0  10  323.47   23.50
   3   0 -10  311.87   22.90
  -2   0  10  145.49   13.20
  -2   0  10  144.39   12.50
   2   0 -10  127.99   22.10
   2   0 -10  140.99   12.90
   2   0 -10  140.99   12.90
   1   0 -10  132.09   10.00
   1   0 -10  132.09   10.00
   1   0 -10  143.99    8.90
   1   0 -10  142.69   16.80
  -1   0  10  147.99   10.40
   1   0 -10  143.99    8.90
  -1   0  10  144.89   10.80
   0   0  10 3281.27   98.89
   1   0  10  135.19    7.80
   1   0  10  134.89    6.70
  -3   0 -10  329.87   23.50
  -4   0 -10   87.89   15.00
  -5   0 -10  114.89   15.40
   5   0  10   89.59   11.20
  -6  -1  10  255.67   14.80
  -6  -1  10  220.68   13.10
  -6   1  10  271.47   15.80
   5  -1 -10    5.50    8.40
  -5  -1  10    2.50    5.30
   5  -1 -10    5.50    8.40
   5   1 -10   11.30    8.60
  -5   1  10    6.80    6.30
  -5   1  10    4.80    6.20
   5   1 -10   11.30    8.60
  -4  -1  10  494.45   30.70
  -4  -1  10  471.35   32.40
  -4  -1  10  457.05   27.70
   4  -1 -10  430.06   31.50
   4  -1 -10  430.06   31.50
   4   1 -10  491.65   30.60
  -4   1  10  494.25   31.70
  -4   1  10  487.05   29.70
   4   1 -10  491.75   30.60
   3  -1 -10  328.77   44.00
   3  -1 -10  342.07   25.20
  -3  -1  10  362.06   23.30
  -3  -1  10  367.26   25.50
   3  -1 -10  342.07   25.20
  -3  -1  10  360.76   23.30
   3   1 -10  332.87   24.30
  -3   1  10  322.47   23.30
  -3   1  10  348.97   24.00
   3   1 -10  344.87   23.10
   3   1 -10  344.87   23.10
   3   1 -10  319.17   38.60
  -3   1  10  323.17   22.00
   2  -1 -10   56.79   10.10
   2  -1 -10   56.79   10.10
  -2  -1  10   57.59    9.20
  -2  -1  10   51.69   10.00
   2  -1 -10   74.09   19.40
  -2   1  10   52.39    9.00
   2   1 -10   57.89    9.20
   2   1 -10   57.89    9.20
   2   1 -10   54.29   15.90
  -2   1  10   48.90    9.20
  -1  -1  10  261.87   14.10
  -1  -1  10  246.28   14.90
   1  -1 -10  254.57   15.40
   1  -1 -10  254.57   15.40
   1   1 -10  226.38   11.60
   1   1 -10  226.38   11.60
   1   1 -10  251.57   11.60
  -1   1  10  227.98   14.40
  -1   1  10  248.28   14.20
   1   1 -10  237.48   18.70
   1   1 -10  220.48   16.60
   1   1 -10  251.57   11.60
   0  -1  10  153.58    7.90
   0  -1 -10  142.39    8.90
   0  -1 -10  152.48   10.30
   0  -1 -10  142.29    8.90
   0  -1  10  137.59    7.70
   0  -1 -10  152.48   10.30
   0  -1 -10  137.69   16.90
   0   1  10  147.29    9.40
  -1  -1 -10  220.48    8.60
  -1  -1 -10  213.38    8.30
  -1  -1 -10  220.48    8.60
  -1  -1 -10  213.38    8.30
   1   1  10  228.78   12.70
  -2  -1 -10   48.10    4.70
  -2  -1 -10   48.10    4.70
  -3  -1 -10  333.47   13.70
  -3  -1 -10  322.07   12.30
  -3  -1 -10  293.07   21.60
  -3  -1 -10  333.47   13.70
  -3   1 -10  334.67   25.10
  -4  -1 -10  482.75   17.20
  -4  -1 -10  476.25   28.50
  -4   1 -10  474.75   31.50
   5  -1  10    4.60   10.00
  -5  -1 -10    0.50    4.50
  -5   1 -10    8.70    7.10
  -6  -2  10   94.69    8.40
   6   2 -10   76.69    8.70
  -6   2  10   90.49    9.10
   5  -2 -10  140.09   21.30
   5  -2 -10  140.09   21.30
  -5  -2  10  133.69   13.40
   5   2 -10  133.29   16.90
  -5   2  10  140.49   14.70
  -5   2  10  132.19   15.50
   5   2 -10  133.19   16.90
  -4  -2  10  322.67   25.40
  -4  -2  10  340.67   22.20
   4  -2 -10  330.37   28.30
   4  -2 -10  330.37   28.30
  -4  -2  10  324.87   27.50
   4   2 -10  313.67   23.90
   4   2 -10  313.77   23.90
  -4   2  10  301.37   24.60
  -4   2  10  319.87   24.70
  -3  -2  10  541.55   33.30
  -3  -2  10  563.44   31.00
   3  -2 -10  564.34   34.30
  -3  -2  10  541.65   28.70
   3  -2 -10  564.34   34.30
   3  -2 -10  624.34   57.49
   3   2 -10  448.56   43.30
   3   2 -10  529.25   28.60
   3   2 -10  500.05   30.70
  -3   2  10  519.25   30.30
   3   2 -10  529.25   28.60
  -2  -2  10  115.99   15.60
   2  -2 -10  139.99   17.40
   2  -2 -10  139.99   17.40
  -2  -2  10  121.39   12.60
   2   2 -10  158.78   12.10
  -2   2  10  172.78   15.00
   2   2 -10  158.78   12.10
   2   2 -10  176.68   22.20
   2   2 -10  160.38   17.20
  -1  -2  10  393.46   19.40
  -1  -2  10  392.46   21.20
   1  -2 -10  403.06   22.20
   1  -2 -10  403.06   22.20
   1   2 -10  435.46   17.00
   1   2 -10  435.46   17.00
   1   2 -10  405.86   20.10
  -1   2  10  446.76   21.80
   1   2 -10  424.36   23.60
   0  -2  10    6.10    2.40
   0  -2  10    7.60    2.80
   0  -2 -10    3.90    3.20
   0  -2 -10    3.90    3.20
   0   2  10    6.50    3.60
  -1  -2 -10  387.46   18.60
  -1  -2 -10  402.76   17.00
  -1  -2 -10  387.46   18.60
  -1  -2 -10  402.86   17.00
   1   2  10  400.36   20.70
   2   2  10  113.59   14.30
  -2   2 -10  100.99   14.80
  -2   2 -10  138.79   18.90
  -3  -2 -10  513.85   18.70
  -3   2 -10  523.15   32.50
  -3   2 -10  528.45   32.10
  -4  -2 -10  308.87   12.80
  -4  -2 -10  281.07   19.80
  -4   2 -10  352.36   27.10
  -5   2 -10  130.39   19.10
  -6   2 -10  104.79   11.10
  -6  -3  10   98.79    7.70
  -6   3  10   74.69    8.00
  -6   3  10   94.79    8.60
   5  -3 -10   29.80   13.60
   5  -3 -10   29.70   13.60
  -5  -3  10   43.50    8.40
  -5   3  10   26.30    8.10
   5   3 -10   30.50    9.20
   5   3 -10   30.50    9.20
  -5   3  10   30.20    9.40
   4  -3 -10  112.59   14.50
  -4  -3  10  142.79   22.50
  -4  -3  10  121.29   13.20
  -4  -3  10  119.59   19.40
   4  -3 -10  100.49   17.90
   4  -3 -10  100.49   17.90
   4   3 -10   95.89   14.00
  -4   3  10  118.39   18.30
   4   3 -10   95.89   14.00
  -4   3  10   91.09   13.80
  -4   3  10   94.69   15.50
   4   3 -10  109.39   16.10
   3  -3 -10  624.74   38.20
  -3  -3  10  624.54   31.10
   3  -3 -10  624.74   38.20
   3  -3 -10  608.04   30.00
  -3  -3  10  598.64   34.50
  -3  -3  10  612.84   37.70
   3   3 -10  656.33   31.50
   3   3 -10  656.33   31.50
   3   3 -10  615.14   45.40
  -3   3  10  677.53   35.30
   3   3 -10  626.84   34.90
   2  -3 -10  148.89   19.10
   2  -3 -10  146.59   14.80
   2  -3 -10  148.89   19.10
  -2  -3  10  127.69   17.00
  -2  -3  10  140.49   15.90
  -2   3  10  131.39   13.90
   2   3 -10  120.39   10.90
   2   3 -10  137.39   17.60
   2   3 -10  120.39   10.90
   2   3 -10  102.19   17.90
   1  -3 -10  200.18   16.20
  -1  -3  10  197.88   14.90
   1  -3 -10  200.08   16.20
  -1  -3  10  204.78   13.60
   1   3 -10  216.38   11.00
   1   3 -10  194.58   14.10
   1   3 -10  205.88    9.60
   1   3 -10  209.58   15.40
   1   3 -10  216.38   11.00
   1   3 -10  205.88    9.60
   1   3 -10  227.88   20.80
  -1   3  10  205.48   14.80
   1   3 -10  192.68   17.80
   0  -3 -10  232.68   14.60
   0  -3 -10  232.68   14.60
   0  -3  10  201.08   10.50
   0  -3  10  220.58   12.10
   0   3  10  214.08   14.40
   0   3 -10  186.38   17.40
  -1  -3 -10  220.28   12.80
   1  -3  10  210.78    8.10
  -1  -3 -10  220.28   12.80
   1   3  10  226.08   16.30
  -1   3 -10  195.48   17.70
  -1   3 -10  184.08   16.00
   2  -3  10  128.69    9.20
  -2  -3 -10  118.49    7.70
  -2   3 -10  142.09   18.20
  -2   3 -10  139.29   18.40
   2   3  10  122.79   16.80
  -3  -3 -10  624.34   22.60
   3  -3  10  637.64   25.60
  -3   3 -10  593.64   36.00
  -3   3 -10  588.84   40.20
   4  -3  10  112.59   10.60
  -4  -3 -10  120.19    7.50
  -4   3 -10   93.19   14.80
  -4   3 -10  116.79   19.10
  -5  -3 -10   26.90    3.40
  -5   3 -10   29.50    9.80
  -6   3 -10   83.49    9.60
  -6  -4  10   60.39    6.60
  -6   4  10   52.89    5.00
  -6   4  10   65.79    6.50
  -5  -4  10  306.37   17.10
  -5   4  10  284.67   20.50
   5   4 -10  237.58   19.50
  -4  -4  10   29.60    7.80
   4  -4 -10   42.10   14.50
  -4  -4  10   18.40   10.80
   4  -4 -10   22.40   11.40
  -4  -4  10   23.60   20.50
   4  -4 -10   22.40   11.40
  -4   4  10   29.40   10.40
   4   4 -10   20.60    8.30
   4   4 -10   25.60    7.80
   4   4 -10   11.10   10.60
  -4   4  10   19.50   13.30
   4   4 -10   25.60    7.80
   3  -4 -10  330.77   29.80
   3  -4 -10  330.77   29.80
   3  -4 -10  318.17   21.20
  -3  -4  10  414.66   40.60
  -3  -4  10  336.27   20.40
  -3  -4  10  336.77   33.60
   3   4 -10  293.87   20.00
   3   4 -10  290.17   24.10
   3   4 -10  294.37   20.60
  -3   4  10  290.27   30.10
   3   4 -10  293.87   20.00
  -2  -4  10  193.88   17.20
  -2  -4  10  192.08   15.00
  -2  -4  10  227.78   20.50
   2  -4 -10  178.48   16.80
   2  -4 -10  207.48   20.40
   2  -4 -10  207.48   20.40
   2   4 -10  223.38   14.30
   2   4 -10  223.38   14.30
  -2   4  10  227.08   18.20
   2   4 -10  230.98   17.50
   2   4 -10  231.18   20.90
   2   4 -10  197.48   23.80
  -1  -4  10  571.94   29.80
   1  -4 -10  546.55   30.30
   1  -4 -10  519.15   25.90
  -1  -4  10  547.85   26.40
   1  -4 -10  546.55   30.30
   1   4 -10  585.84   20.50
  -1   4  10  572.14   28.40
   1   4 -10  552.54   32.00
   1   4 -10  568.84   29.20
   1   4 -10  559.84   24.50
   1   4 -10  585.84   20.50
   0  -4 -10    6.20    4.40
   0  -4 -10    6.20    4.40
   0  -4 -10    2.00    3.50
   0  -4  10    2.70    3.50
   0   4 -10   -0.70    6.10
   0   4  10    2.50    4.40
   0   4 -10    1.90    6.80
   0   4 -10    4.10    5.00
  -1  -4 -10  570.34   25.70
  -1  -4 -10  570.34   25.70
  -1  -4 -10  536.45   22.30
  -1   4 -10  544.35   30.40
   1   4  10  544.55   29.70
  -1   4 -10  517.65   28.90
   2  -4  10  217.68   10.20
  -2  -4 -10  226.88   11.80
  -2   4 -10  195.48   20.30
  -2   4 -10  194.28   20.50
   2   4  10  181.08   23.00
  -3  -4 -10  308.97   14.50
   3  -4  10  297.67   17.50
  -3   4 -10  362.96   29.70
  -3   4 -10  364.06   27.50
  -4  -4 -10   34.10    6.50
   4  -4  10   13.60    6.20
  -4   4 -10   26.00   16.20
  -4   4 -10   14.60   10.40
  -5  -4 -10  307.77   12.60
  -5   4 -10  272.17   23.00
  -5   4 -10  258.87   21.30
  -6   4 -10   60.19    8.20
  -6  -5  10  111.09    6.60
  -5  -5  10   17.30    5.30
  -5   5  10   12.40    6.50
  -5   5  10   18.30    8.10
   4  -5 -10   43.80   15.80
  -4  -5  10   60.99    9.50
   4  -5 -10   53.99    9.60
   4  -5 -10   43.80   15.80
  -4   5  10   53.39   10.80
   4   5 -10   65.79   11.30
  -4   5  10   44.70   10.60
   4   5 -10   49.99    9.50
   4   5 -10   65.79   11.30
   4   5 -10   42.60    9.70
   3  -5 -10  782.72   37.90
  -3  -5  10  868.21   48.60
  -3  -5  10  822.72   44.10
   3  -5 -10  805.02   48.60
  -3  -5  10  823.92   35.20
   3  -5 -10  805.02   48.60
   3   5 -10  837.72   36.70
  -3   5  10  874.21   41.80
   3   5 -10  841.22   42.60
   3   5 -10  837.72   36.70
   3   5 -10  831.92   38.60
  -3   5  10  800.42   41.40
  -2  -5  10   29.00   10.20
   2  -5 -10   21.30    8.40
   2  -5 -10   30.10   10.70
  -2  -5  10   30.40    6.80
  -2  -5  10   37.50   10.30
   2  -5 -10   30.10   10.70
   2   5 -10   34.80   12.30
  -2   5  10   27.40    8.80
   2   5 -10   33.30   10.30
   2   5 -10   29.20   13.80
   1  -5 -10   71.69   12.90
   1  -5 -10   71.69   12.90
   1  -5 -10   93.49   12.50
  -1  -5  10   68.89   10.60
  -1  -5  10   94.99   14.50
   1   5 -10   82.79    6.20
   1   5 -10   83.39   10.90
   1   5 -10   88.69   14.90
   1   5 -10   82.79    6.20
   1   5 -10   96.99   15.00
  -1   5  10   87.89   13.30
   0  -5  10   18.80    5.10
   0  -5 -10   13.40    6.00
   0  -5  10   13.50    5.70
   0  -5 -10   13.40    6.00
   0  -5 -10   10.20    5.00
   0   5 -10   27.00    8.10
   0   5 -10   16.40    8.90
   0   5  10    8.90    6.60
   0   5 -10   19.40    8.40
  -1  -5 -10  102.49   12.90
  -1  -5 -10   79.69    8.60
  -1  -5 -10  102.49   12.90
   1  -5  10   71.89    7.00
  -1   5 -10   68.69   12.90
  -1   5 -10  101.49   14.60
   1   5  10   85.69   14.60
  -1   5 -10   92.09   15.10
   2  -5  10   23.10    4.40
  -2  -5 -10   22.60    5.00
  -2   5 -10   39.30   12.00
   2   5  10   44.60   13.50
  -2   5 -10   39.40   11.30
   3  -5  10  838.02   31.60
  -3  -5 -10  865.11   31.40
  -3   5 -10  832.02   46.80
  -3   5 -10  883.21   45.20
  -4  -5 -10   59.89    6.30
  -4   5 -10   55.09   13.80
  -4   5 -10   48.00   11.40
  -5  -5 -10   12.50    2.70
  -5   5 -10   28.90   11.80
  -5   5 -10   13.40    5.70
  -6   5 -10   99.09    7.20
  -5  -6  10   20.60    4.60
  -5   6  10   19.80    5.20
  -5   6  10   23.40    6.50
   4  -6 -10    5.50   14.80
   4  -6 -10    5.50   14.80
  -4  -6  10   21.70    5.80
   4   6 -10   35.50    7.10
  -4   6  10   50.09   10.80
   4   6 -10   36.20    9.00
   4   6 -10   37.80    9.20
   4   6 -10   35.50    7.10
  -4   6  10   28.80    7.90
   3  -6 -10  345.07   40.70
   3  -6 -10  385.56   34.90
   3  -6 -10  345.07   40.70
  -3  -6  10  470.95   50.89
  -3  -6  10  407.96   44.40
   3   6 -10  445.46   22.20
   3   6 -10  444.86   42.90
   3   6 -10  445.46   22.20
  -3   6  10  415.46   39.00
   2  -6 -10  256.77   26.00
  -2  -6  10  277.37   23.40
   2  -6 -10  280.87   21.00
   2  -6 -10  256.77   26.00
  -2  -6  10  278.47   17.50
  -2  -6  10  275.07   25.50
  -2   6  10  305.97   23.30
   2   6 -10  342.47   16.90
   2   6 -10  342.37   16.90
   2   6 -10  337.17   23.80
   2   6 -10  336.37   26.30
  -2   6  10  329.37   24.70
  -1  -6  10  100.59   13.80
   1  -6 -10  122.99   15.10
  -1  -6  10  114.29   17.10
   1   6 -10  122.19    8.60
   1   6 -10  147.99    9.20
   1   6 -10  147.49   14.00
   1   6 -10  151.98   18.30
   1   6 -10  153.88   18.80
   1   6 -10  147.99    9.20
  -1   6  10  121.79   16.80
   0  -6 -10  343.07   24.20
   0  -6 -10  343.07   24.20
   0  -6  10  329.97   22.10
   0  -6  10  318.67   19.70
   0  -6 -10  332.67   19.50
   0   6  10  326.07   24.00
   0   6 -10  326.27   21.60
   0   6 -10  327.57   24.20
   0   6 -10  319.97   25.30
  -1  -6 -10  140.39   11.70
  -1  -6 -10  135.89   19.40
   1  -6  10  132.29   11.20
  -1  -6 -10  135.89   19.40
  -1   6 -10  144.99   18.70
   1   6  10   98.39   17.20
  -1   6 -10   89.39   14.20
  -1   6 -10  130.29   18.10
   2  -6  10  315.17   16.20
  -2  -6 -10  328.87   17.00
  -2   6 -10  306.17   24.80
   2   6  10  239.78   25.50
  -2   6 -10  315.77   25.60
  -3  -6 -10  462.85   25.70
  -3   6 -10  331.47   32.90
  -3   6 -10  388.56   32.40
  -4  -6 -10   23.50    4.10
  -4   6 -10   29.10    9.70
  -4   6 -10   25.10    9.50
  -5  -6 -10   21.50    3.30
  -5   6 -10   28.10    7.40
  -5   6 -10   17.90    5.60
  -5  -7  10   -0.20    2.20
  -5   7  10    1.50    3.20
   5   7 -10   -0.80    1.60
   5   7 -10   -1.40    2.60
  -4  -7  10  200.28   15.70
  -4   7  10  212.58   16.20
  -4   7  10  208.98   17.50
  -3  -7  10   70.89    9.30
   3  -7 -10   17.50   12.80
   3  -7 -10   17.50   12.80
   3  -7 -10   51.69   10.20
  -3   7  10   60.19   11.20
   3   7 -10   66.89    8.30
   3   7 -10   67.99   13.40
   3   7 -10   66.89    8.30
   3   7 -10   56.19   10.10
  -2  -7  10    5.30   12.70
  -2  -7  10    9.10    7.80
   2  -7 -10    0.40    8.20
  -2  -7  10   -3.00    8.30
   2  -7 -10    0.40    8.20
   2   7 -10   13.30   12.00
   2   7 -10    0.00    2.90
  -2   7  10    1.30    8.30
   2   7 -10   -1.70    7.80
   2   7 -10    0.00    2.90
   2   7 -10    5.30    5.90
  -1  -7  10   11.10    5.80
  -1  -7  10   13.10    7.90
   1  -7 -10    0.70    6.70
  -1  -7  10    7.30    8.70
   1  -7 -10    0.70    6.70
   1  -7 -10   19.10    8.00
   1   7 -10   10.90    8.20
  -1   7  10   14.90    8.50
   1   7 -10   10.00    7.90
  -1   7  10    8.80    6.80
   1   7 -10    4.50    2.90
   1   7 -10   13.80    7.00
   0  -7  10  353.06   22.90
   0  -7 -10  356.56   26.90
   0  -7 -10  356.56   26.90
   0  -7 -10  356.96   21.30
   0  -7  10  375.96   26.00
   0   7  10  321.27   26.20
   0   7 -10  374.26   23.60
   0   7 -10  375.96   26.50
   0   7 -10  334.07   25.90
   1  -7  10    9.20    5.40
   1  -7  10    9.90    7.60
  -1  -7 -10    8.90    5.30
  -1  -7 -10   12.80    6.80
  -1  -7 -10   12.80    6.80
  -1   7 -10    7.50    7.30
  -1   7 -10    9.00    8.30
   1   7  10   14.50    9.20
  -1   7 -10    9.50    7.90
  -2  -7 -10    4.70    4.90
  -2  -7 -10    2.80    4.30
   2  -7  10    4.70    6.80
  -2  -7 -10    4.70    4.90
  -2   7 -10    1.40    6.40
   2   7  10    6.80   10.30
  -2   7 -10   15.30    9.20
  -3  -7 -10   70.39    7.80
  -3   7 -10   76.89   13.80
  -3   7 -10   49.99   11.90
  -4   7 -10  226.58   19.00
  -4   7 -10  183.08   21.20
  -5   7 -10   -2.50    2.80
  -4  -8  10  129.79    9.60
   4   8 -10  107.59    7.40
   4   8 -10  108.09    9.00
  -4   8  10   97.19   10.60
  -3  -8  10   55.69    8.50
   3   8 -10   67.69    9.90
   3   8 -10   93.59    9.90
  -3   8  10   78.79   11.20
  -2  -8  10  111.59   11.50
   2  -8 -10   83.89   19.00
   2  -8 -10   83.89   19.00
   2  -8 -10   90.79   11.20
   2   8 -10   64.19   12.40
  -2   8  10   67.39   11.50
   2   8 -10   77.89   12.30
   2   8 -10   86.89    7.00
   2   8 -10   97.79   12.00
  -1  -8  10  274.37   25.70
  -1  -8  10  287.47   19.70
  -1   8  10  334.37   33.60
   1   8 -10  337.17   21.40
   1   8 -10  310.87   24.00
   1   8 -10  305.37   22.80
  -1   8  10  301.67   22.10
   0  -8  10  219.98   31.30
   0  -8  10  244.68   20.80
   0  -8 -10  264.77   19.40
   0   8 -10  249.97   22.00
   0   8  10  254.77   20.00
   0   8 -10  240.48   19.00
   0   8 -10  253.17   21.20
  -1  -8 -10  298.67   18.40
   1  -8  10  287.47   25.80
  -1  -8 -10  306.97   25.10
  -1  -8 -10  306.97   25.10
   1   8  10  280.67   31.30
  -1   8 -10  288.77   22.50
  -1   8 -10  287.07   22.90
  -1   8 -10  284.07   20.60
  -2  -8 -10   97.59   10.40
  -2  -8 -10   69.79   11.80
  -2  -8 -10   69.79   11.80
  -2   8 -10  134.69   17.40
  -2   8 -10   82.39   12.60
  -3  -8 -10   93.39    8.90
  -3  -8 -10   86.19   13.20
  -3  -8 -10   86.19   13.20
  -3   8 -10   60.99   10.20
  -3   8 -10   97.09   13.90
  -4  -8 -10  108.89    7.70
  -4   8 -10  130.09   11.30
  -4   8 -10  139.49   11.90
  -4  -9  10   91.69    7.10
   4   9 -10   77.29    6.10
  -3  -9  10   10.90    4.20
  -3   9  10   19.60    7.30
   3   9 -10   14.70    4.40
  -3   9  10   21.80    5.00
  -2  -9  10   55.49    8.60
  -2   9  10   42.90    9.40
   2   9 -10   36.30    8.50
   1  -9 -10   77.79   19.60
   1  -9 -10   77.89   19.60
  -1   9  10  116.49   18.20
   1   9 -10  128.19   12.80
   1   9 -10  117.69   14.60
   1   9 -10  122.39   18.60
   0  -9 -10   23.20   14.30
   0  -9 -10   27.10    7.70
   0  -9 -10   23.20   14.30
   0  -9  10   50.59   12.10
   0   9 -10   45.00   10.60
   0   9  10   25.20   14.30
   0   9 -10   29.90    7.70
   0   9 -10   36.40    9.60
  -1  -9 -10  107.19   18.90
  -1  -9 -10  107.19   18.90
  -1  -9 -10  124.69   12.00
  -1   9 -10  132.19   14.10
   1   9  10   85.99   15.60
  -1   9 -10  133.49   15.20
  -2  -9 -10   31.00    6.10
  -2   9 -10   50.29   10.70
  -2   9 -10   51.29   11.00
  -3  -9 -10   22.30    4.70
  -3   9 -10   16.50    5.60
  -3   9 -10   15.90    5.40
  -4   9 -10   79.89    6.40
  -3 -10  10  197.78   10.90
  -2 -10  10   52.39    7.20
  -2  10  10   59.79    8.30
   2  10 -10   52.89    7.70
   1  10 -10   60.49    8.30
   0 -10  10   -5.10    5.80
   0  10 -10    6.20    5.30
   0  10 -10    6.40    5.20
  -1 -10 -10   41.80    6.60
  -1  10 -10   33.50    7.10
  -1  10 -10   42.20    7.40
  -2 -10 -10   43.80    5.70
  -2  10 -10   41.90    7.70
  -2  10 -10   44.10    7.00
  -3 -10 -10  205.38    8.70
  -3  10 -10  146.89    9.20
   0 -11 -10   20.50    5.10
  -6   0  11   23.20    5.40
   5   0 -11  145.29   18.40
   5   0 -11  145.29   18.40
  -5   0  11  165.68   15.20
  -4   0  11   -3.40    7.60
  -4   0  11   -2.50    4.90
   4   0 -11    6.30    6.90
  -4   0  11   11.10    8.30
   4   0 -11    6.30    6.90
  -3   0  11   97.49   13.50
   3   0 -11   94.29   13.90
  -3   0  11  115.99   14.30
  -3   0  11  103.29   15.80
   3   0 -11  127.29   17.00
   3   0 -11  127.29   17.00
   3   0 -11  146.69   29.00
  -2   0  11  273.07   18.80
  -2   0  11  257.77   17.40
   2   0 -11  234.48   27.20
   2   0 -11  282.97   18.30
   2   0 -11  283.57   30.10
   2   0 -11  282.97   18.30
   1   0 -11  470.35   20.30
   1   0 -11  463.35   18.80
   1   0 -11  470.35   20.30
   1   0 -11  463.35   18.80
  -1   0  11  452.65   21.30
  -1   0  11  474.55   22.40
   1   0 -11  493.35   26.80
   0   0  11    0.90    2.20
   0   0  11    1.30    2.00
   1   0  11  455.65   17.60
   1   0  11  407.56   15.40
  -3   0 -11  128.79   16.90
  -4   0 -11    2.90    6.70
  -5   0 -11  166.48   15.70
  -6  -1  11    1.00    2.90
  -6   1  11    8.40    4.50
   5  -1 -11  123.09   17.70
   5  -1 -11  123.09   17.70
  -5  -1  11  137.09   14.00
   5   1 -11  106.69   15.40
  -5   1  11  145.89   15.20
   5   1 -11  106.69   15.40
  -4  -1  11  139.29   14.80
  -4  -1  11  131.39   17.90
   4  -1 -11  177.08   22.70
  -4  -1  11  154.78   21.60
   4  -1 -11  176.98   22.70
   4   1 -11  128.19   16.90
  -4   1  11  128.79   18.20
  -4   1  11  153.58   17.00
   4   1 -11  128.19   16.90
   3  -1 -11  290.67   23.40
   3  -1 -11  301.27   23.20
  -3  -1  11  289.67   21.40
  -3  -1  11  316.57   22.40
  -3  -1  11  315.87   24.30
   3  -1 -11  290.67   23.40
   3  -1 -11  292.57   41.50
  -3   1  11  339.37   22.60
  -3   1  11  324.27   23.70
   3   1 -11  335.57   24.30
  -3   1  11  329.07   23.50
   3   1 -11  356.46   22.40
   3   1 -11  356.46   22.40
   3   1 -11  313.07   38.60
   2  -1 -11  136.69   19.00
  -2  -1  11  128.79   13.40
   2  -1 -11  146.89   14.40
   2  -1 -11  146.89   14.40
  -2  -1  11  146.69   13.20
   2  -1 -11  140.69   24.10
   2   1 -11  139.79   16.20
  -2   1  11  143.29   13.00
   2   1 -11  135.59   11.60
  -2   1  11  142.89   13.50
   2   1 -11  135.59   11.60
   2   1 -11  129.89   20.20
   1  -1 -11  327.67   17.90
  -1  -1  11  346.37   18.40
   1  -1 -11  327.67   17.90
  -1  -1  11  324.07   17.20
   1   1 -11  337.67   18.60
   1   1 -11  334.27   13.80
  -1   1  11  339.27   17.70
  -1   1  11  357.56   18.70
   1   1 -11  338.57   13.30
   1   1 -11  338.67   13.30
   1   1 -11  334.27   13.80
   1   1 -11  295.27   20.80
   0  -1 -11  235.88   10.80
   0  -1  11  244.28   11.40
   0  -1  11  244.08   10.90
   0  -1 -11  235.88   10.80
   0   1  11  254.17   13.10
   1  -1  11  329.57   10.90
   1   1  11  310.97   16.10
  -2  -1 -11  134.99   13.30
  -2   1 -11  122.99   17.70
  -3  -1 -11  311.87   22.00
  -3   1 -11  295.87   23.70
  -4  -1 -11  138.59   15.50
  -4   1 -11  133.69   18.30
  -5  -1 -11  117.09   12.50
  -5   1 -11  133.89   15.80
  -6  -2  11   63.39    6.70
  -6   2  11   97.99   11.10
  -6   2  11   71.49    7.70
   6   2 -11   82.39    8.50
   5  -2 -11   55.79   14.10
  -5  -2  11   46.50    8.70
   5  -2 -11   55.79   14.10
  -5   2  11   59.59   14.40
   5   2 -11   42.50    9.60
   5   2 -11   42.50    9.60
  -5   2  11   56.89   11.60
   4  -2 -11    8.60    7.80
  -4  -2  11    0.60    8.10
   4  -2 -11    8.60    7.80
  -4  -2  11    1.50    7.20
  -4  -2  11    8.60    5.90
   4   2 -11    2.20    5.90
   4   2 -11    2.20    5.90
  -4   2  11    3.50    6.20
  -4   2  11    3.10    6.40
   3  -2 -11  727.13   40.40
  -3  -2  11  734.03   35.10
  -3  -2  11  699.83   36.70
  -3  -2  11  736.13   40.30
   3  -2 -11  727.13   40.40
   3  -2 -11  696.73   61.69
   3   2 -11  719.13   37.90
   3   2 -11  715.03   34.30
   3   2 -11  715.03   34.30
   3   2 -11  666.03   47.30
  -3   2  11  686.53   36.70
   2  -2 -11 1104.29   48.90
  -2  -2  11 1076.69   47.80
   2  -2 -11 1104.29   48.90
  -2  -2  11 1123.19   45.90
   2  -2 -11  969.70   44.30
   2   2 -11 1048.20   50.29
  -2   2  11 1145.69   46.80
   2   2 -11 1192.48   42.40
   2   2 -11 1192.48   42.40
   2   2 -11 1146.39   49.00
   1  -2 -11  810.12   34.20
   1  -2 -11  774.72   34.10
  -1  -2  11  814.52   31.10
  -1  -2  11  818.02   32.80
   1  -2 -11  810.22   34.20
   1   2 -11  707.23   32.00
   1   2 -11  692.13   23.50
  -1   2  11  753.62   32.40
   1   2 -11  692.13   23.50
   1   2 -11  685.03   35.50
   0  -2  11  586.64   21.90
   0  -2  11  596.04   21.90
   0  -2 -11  581.94   25.30
   0  -2 -11  581.94   25.30
   0   2  11  621.04   26.10
   0   2 -11  556.74   29.70
  -1  -2 -11  651.13   27.60
  -1  -2 -11  745.33   27.00
  -1  -2 -11  651.13   27.60
  -1  -2 -11  745.33   27.00
  -1   2 -11  758.02   35.70
   1   2  11  792.42   32.20
  -1   2 -11  804.62   36.20
  -2  -2 -11 1173.98   36.50
  -2  -2 -11 1130.19   40.30
  -2  -2 -11 1173.98   36.50
  -2  -2 -11 1130.19   40.30
  -2   2 -11 1019.90   48.00
  -2   2 -11  931.41   47.10
   2   2  11 1073.79   47.10
  -3  -2 -11  673.33   26.80
  -3  -2 -11  674.63   23.50
  -3  -2 -11  673.43   26.80
  -3   2 -11  703.53   37.80
  -3   2 -11  751.52   46.10
   4  -2  11   10.90    5.30
  -4   2 -11    0.00    7.40
  -5   2 -11   57.39   11.60
  -6   2 -11   68.19    8.30
  -6  -3  11  131.79    8.60
  -6   3  11  152.68   10.80
   5  -3 -11   20.80   11.20
  -5  -3  11   22.10    5.80
   5  -3 -11   20.80   11.20
  -5   3  11   18.40    7.20
  -5   3  11   31.20    8.10
   5   3 -11   24.60    6.90
   4  -3 -11   51.29   15.00
  -4  -3  11   42.90   12.60
   4  -3 -11   51.29   15.00
  -4  -3  11   36.50   12.10
  -4  -3  11   41.50    8.70
   4   3 -11   40.30    9.40
   4   3 -11   40.30    9.40
   4   3 -11   52.79   18.40
  -4   3  11   49.70   11.90
  -4   3  11   67.09   13.90
   3  -3 -11  357.86   29.30
   3  -3 -11  361.26   52.29
  -3  -3  11  376.16   22.90
  -3  -3  11  385.76   27.20
  -3  -3  11  376.16   28.50
   3  -3 -11  357.86   29.30
   3   3 -11  368.36   21.90
   3   3 -11  371.56   38.20
  -3   3  11  385.56   26.40
   3   3 -11  381.06   27.30
   3   3 -11  368.46   21.90
   2  -3 -11   88.39   14.40
  -2  -3  11   86.39   12.80
   2  -3 -11   77.49   11.60
  -2  -3  11   93.49   14.80
   2  -3 -11   88.39   14.40
   2   3 -11   63.99    8.50
  -2   3  11   76.29   12.10
   2   3 -11   67.69   14.70
   2   3 -11   63.99    8.50
   2   3 -11   59.29   12.40
  -1  -3  11   22.70    6.00
  -1  -3  11   30.30    7.50
   1  -3 -11   33.20    8.40
   1  -3 -11   33.20    8.40
   1   3 -11   21.40    9.00
   1   3 -11   25.20    7.80
  -1   3  11   21.80    6.70
   0  -3  11   67.39    6.80
   0  -3 -11   86.49   10.90
   0  -3  11   82.39    6.90
   0  -3 -11   86.49   10.90
   0  -3 -11   74.99    8.30
   0   3 -11   83.29   12.60
   0   3 -11   86.59   14.40
   0   3  11   68.39   10.30
  -1  -3 -11   28.20    7.70
   1  -3  11   23.30    2.60
  -1  -3 -11   19.30    5.10
  -1  -3 -11   19.30    5.10
   1   3  11   23.80   11.20
  -1   3 -11   28.40   14.00
  -1   3 -11   29.50    8.40
  -1   3 -11   31.10    9.20
   2  -3  11   72.99    5.20
  -2  -3 -11   71.39    6.40
  -2   3 -11  103.99   15.70
   2   3  11   73.19   13.00
  -2   3 -11   98.69   15.80
   3  -3  11  389.96   17.60
  -3  -3 -11  382.86   15.40
  -3   3 -11  322.77   26.90
  -3   3 -11  367.86   29.30
   4  -3  11   40.30    6.90
  -4  -3 -11   43.30    6.10
  -4   3 -11   49.60   13.90
  -5   3 -11   27.50   10.30
  -6   3 -11  143.89   11.30
  -6  -4  11  261.17   11.60
  -5  -4  11   53.89    8.20
  -5   4  11   45.90    9.70
  -5   4  11   49.40    9.00
   5   4 -11   30.70    6.90
  -4  -4  11  106.19   20.20
  -4  -4  11   81.39   16.90
   4  -4 -11  100.49   21.60
  -4  -4  11  100.89   11.10
   4  -4 -11  100.49   21.60
  -4   4  11   71.49   12.90
   4   4 -11  102.59   13.20
  -4   4  11   98.69   14.60
  -4   4  11   69.39   13.60
   4   4 -11   84.79   13.50
  -3  -4  11 1162.18   53.39
  -3  -4  11 1173.18   46.10
  -3  -4  11 1130.39   56.59
   3  -4 -11 1192.48   58.29
   3  -4 -11 1192.48   58.29
   3   4 -11 1156.88   47.50
   3   4 -11 1146.39   45.60
   3   4 -11 1146.39   45.60
   3   4 -11 1094.59   51.39
  -3   4  11 1048.00   50.39
  -2  -4  11 1271.77   50.79
   2  -4 -11 1392.86   61.39
   2  -4 -11 1376.46   53.79
   2  -4 -11 1392.86   61.39
  -2  -4  11 1359.96   59.69
  -2  -4  11 1376.26   56.59
   2   4 -11 1382.76   56.59
   2   4 -11 1393.76   48.10
   2   4 -11 1393.76   48.10
  -2   4  11 1382.06   56.09
  -1  -4  11   86.19   11.40
   1  -4 -11   82.99   13.90
  -1  -4  11   75.99   11.90
   1  -4 -11   82.99   13.90
  -1   4  11   79.59   12.20
   1   4 -11   92.89   16.00
   1   4 -11   94.49   14.00
   0  -4 -11 1074.59   43.70
   0  -4 -11 1074.59   43.70
   0  -4  11 1018.40   39.30
   0  -4 -11  991.90   38.80
   0  -4  11 1017.00   37.90
   0   4  11 1078.59   44.40
   0   4 -11 1065.29   46.10
   0   4 -11 1036.00   47.40
   0   4 -11 1045.70   43.00
  -1  -4 -11   73.29    7.90
  -1  -4 -11   84.79   10.90
  -1  -4 -11   84.79   10.90
   1  -4  11   70.99    5.70
  -1   4 -11   90.89   14.50
  -1   4 -11   79.69   12.90
  -1   4 -11   68.09   12.30
   1   4  11   87.99   13.60
  -2  -4 -11 1423.56   46.30
   2  -4  11 1404.86   43.80
   2   4  11 1333.87   60.89
  -2   4 -11 1208.88   67.79
   3  -4  11 1103.99   39.40
  -3  -4 -11 1177.58   39.50
  -3   4 -11 1199.38   54.59
  -3   4 -11 1171.98   57.09
   4  -4  11   91.39   11.60
  -4  -4 -11   82.89    6.60
  -4   4 -11  123.69   19.50
  -4   4 -11   74.39   14.00
  -5   4 -11   44.80    7.40
  -5   4 -11   23.50    8.10
  -6   4 -11  243.58   13.20
  -6  -5  11   78.79    6.70
  -5  -5  11   28.00    5.50
  -5   5  11   15.10    6.00
  -5   5  11   14.30    5.30
   5   5 -11   28.40    7.30
   4  -5 -11  124.19   20.80
   4  -5 -11  124.29   20.80
  -4  -5  11  135.49   11.90
   4   5 -11  150.08   12.70
   4   5 -11  153.08   14.80
  -4   5  11  164.18   17.30
   4   5 -11  150.08   12.70
   4   5 -11  146.99   16.40
  -4   5  11  151.38   16.10
  -3  -5  11   74.19    9.60
  -3  -5  11   56.99   12.60
   3  -5 -11   53.39   14.10
  -3  -5  11   70.89   15.50
   3  -5 -11   53.39   14.10
   3   5 -11   69.39    9.50
   3   5 -11   82.39   13.40
  -3   5  11   58.99   12.10
   3   5 -11   69.39    9.50
   3   5 -11   54.59   12.00
  -3   5  11   77.89   13.60
   2  -5 -11   26.50    8.00
  -2  -5  11   27.80    6.50
   2  -5 -11   26.50   11.10
   2  -5 -11   26.50   11.10
   2   5 -11   29.60    5.10
   2   5 -11   29.60    5.10
   2   5 -11   13.90    9.80
   2   5 -11   24.20    8.90
  -1  -5  11   65.09   12.30
   1  -5 -11  102.19   19.20
   1  -5 -11   75.49   13.70
  -1  -5  11   57.09   10.30
   1  -5 -11   75.49   13.70
   1   5 -11   84.29   14.60
  -1   5  11   56.19   11.60
   1   5 -11   72.19   20.90
   0  -5 -11  201.18   17.10
   0  -5 -11  201.18   17.10
   0  -5  11  207.28   15.60
   0  -5  11  205.48   14.00
   0  -5 -11  203.68   14.60
   0   5 -11  187.38   16.20
   0   5 -11  200.28   19.20
   0   5  11  228.28   19.00
   0   5 -11  201.68   20.90
   1  -5  11   65.99    7.70
  -1  -5 -11   83.59   12.20
  -1  -5 -11   83.59   12.20
   1   5  11   60.19   13.00
  -1   5 -11   78.19   14.20
  -1   5 -11   67.59   14.00
  -1   5 -11   69.69   14.80
  -2  -5 -11   27.80    5.80
  -2   5 -11   34.40   11.20
  -2   5 -11   29.60   10.80
   3  -5  11   68.99    6.90
  -3  -5 -11   75.59    7.40
  -3   5 -11   98.99   17.20
  -3   5 -11   76.39   15.80
  -4  -5 -11  157.38    9.20
  -4   5 -11  139.89   16.70
  -4   5 -11  140.39   19.70
  -5   5 -11   23.70    8.00
  -5   5 -11   19.60    5.60
  -5  -6  11   58.79    6.40
  -5   6  11   75.39   10.10
  -5   6  11   69.99    8.30
  -4  -6  11   72.39    8.50
   4   6 -11   43.00   11.90
  -4   6  11   67.19   11.60
  -4   6  11   64.89   11.30
   4   6 -11   59.99    9.80
   3  -6 -11  435.06   34.30
  -3  -6  11  446.06   58.19
   3  -6 -11  435.06   34.30
  -3  -6  11  411.86   20.90
   3   6 -11  362.26   24.40
   3   6 -11  405.56   25.20
   3   6 -11  362.26   24.40
   3   6 -11  361.76   26.20
  -3   6  11  391.26   25.70
  -3   6  11  381.96   35.20
   2  -6 -11  336.97   28.90
   2  -6 -11  352.36   22.30
  -2  -6  11  354.96   19.50
  -2  -6  11  379.96   29.30
   2  -6 -11  336.87   28.90
  -2  -6  11  376.46   26.60
   2   6 -11  358.66   15.60
   2   6 -11  355.86   27.90
   2   6 -11  358.66   15.60
  -2   6  11  327.87   25.40
   2   6 -11  361.56   25.20
   1  -6 -11  506.95   34.10
  -1  -6  11  574.34   47.60
   1  -6 -11  506.95   34.10
   1  -6 -11  499.25   28.80
  -1  -6  11  568.34   31.30
   1   6 -11  596.54   29.60
   1   6 -11  673.03   36.60
  -1   6  11  621.94   34.30
   1   6 -11  629.64   33.70
   0  -6  11   17.10    7.60
   0  -6 -11   20.90    8.20
   0  -6 -11   11.80    6.00
   0  -6 -11   20.90    8.20
   0   6 -11   17.80    7.40
   0   6 -11    3.70    8.40
   0   6 -11    9.20    8.00
  -1  -6 -11  658.73   32.70
   1  -6  11  658.13   27.30
  -1  -6 -11  658.73   32.70
  -1  -6 -11  638.04   27.60
  -1   6 -11  548.05   33.30
  -1   6 -11  558.44   34.20
  -1   6 -11  534.15   32.80
   1   6  11  518.75   35.40
   2  -6  11  348.97   17.80
  -2  -6 -11  374.56   19.00
  -2  -6 -11  366.96   22.50
  -2  -6 -11  366.96   22.50
  -2   6 -11  402.06   28.00
  -2   6 -11  387.26   28.20
   2   6  11  344.37   29.60
  -3  -6 -11  401.26   18.90
  -3   6 -11  424.26   28.10
  -3   6 -11  426.66   30.20
  -4  -6 -11   73.19    6.90
  -4   6 -11   64.19   10.60
  -4   6 -11   70.59   12.80
  -5   6 -11   45.40    7.40
  -5  -7  11   38.10    4.50
   5   7 -11   33.20    4.30
  -4  -7  11   61.69    7.40
  -4   7  11   33.00    6.50
   4   7 -11   54.99    4.80
  -4   7  11   67.29    9.60
   4   7 -11   41.60    6.20
   3  -7 -11  117.39   29.60
  -3  -7  11  139.59   11.40
   3  -7 -11  117.39   29.60
   3   7 -11  115.19   13.50
   3   7 -11  106.99    7.60
   3   7 -11  107.59   11.10
  -3   7  11   82.69   12.20
   3   7 -11   92.69   13.90
   2  -7 -11   41.50    8.60
   2  -7 -11   53.59   16.10
   2  -7 -11   53.59   16.10
  -2  -7  11   51.89   11.90
  -2  -7  11   59.49    9.00
  -2   7  11   50.79   10.30
   2   7 -11   51.89    5.60
   2   7 -11   69.39   10.90
  -2   7  11   47.90   13.40
   2   7 -11   48.60   11.60
   2   7 -11   49.20   10.90
   1  -7 -11   34.10   11.20
  -1  -7  11   58.09   12.30
  -1  -7  11   60.09   13.30
   1  -7 -11   34.10   11.20
  -1   7  11   34.30   10.10
   1   7 -11   55.69   13.30
   1   7 -11   45.20    9.40
   1   7 -11   58.69   12.70
   0  -7 -11  544.55   33.80
   0  -7 -11  517.65   27.30
   0  -7 -11  544.55   33.80
   0  -7  11  518.15   28.90
   0  -7  11  468.05   42.00
   0   7 -11  523.15   29.50
   0   7 -11  526.85   32.40
   0   7 -11  542.75   32.60
   1  -7  11   54.29    9.00
  -1  -7 -11   60.79    9.60
  -1  -7 -11   66.29   12.70
  -1  -7 -11   66.29   12.70
  -1   7 -11   43.20   10.60
  -1   7 -11   47.50   11.80
  -1   7 -11   43.80   11.80
   1   7  11   39.10   12.10
   2  -7  11   59.39   13.60
  -2  -7 -11   55.89    8.30
  -2   7 -11   50.99   12.30
  -2   7 -11   57.69   13.00
   2   7  11   48.10   13.70
  -3  -7 -11  104.99    9.50
  -3  -7 -11   99.19   11.90
  -3  -7 -11   99.19   11.90
  -3   7 -11  140.69   16.20
  -3   7 -11   94.59   14.10
  -4  -7 -11   58.39    6.30
  -4   7 -11   41.90    8.30
  -4   7 -11   58.19    9.50
  -5   7 -11   34.10    4.90
  -4  -8  11   49.50    8.50
  -4   8  11   42.20    6.50
   4   8 -11   25.20    4.40
  -4   8  11   29.80    4.60
  -3  -8  11  241.98   14.40
  -3   8  11  253.37   17.40
   3   8 -11  204.78   19.60
   3   8 -11  196.88   16.10
  -2  -8  11  103.89   10.80
   2  -8 -11   82.09   13.80
   2   8 -11   90.59   10.90
   2   8 -11   81.89   11.40
   2   8 -11   70.19   11.80
  -2   8  11   94.69   16.80
   1  -8 -11  103.79   18.60
  -1  -8  11   93.29   11.90
   1  -8 -11  103.79   18.60
   1   8 -11  108.89   15.40
   1   8 -11   98.79   14.20
   1   8 -11  102.69   12.70
  -1   8  11  106.59   14.70
   0  -8 -11  409.06   23.50
   0  -8 -11  367.76   28.90
   0  -8 -11  367.76   28.90
   0   8 -11  395.66   24.90
   0   8 -11  421.36   26.70
   0   8 -11  415.16   26.70
  -1  -8 -11   97.19   15.60
  -1  -8 -11  103.59   11.50
  -1  -8 -11   97.19   15.60
  -1   8 -11   79.19   12.90
  -1   8 -11   87.69   14.00
  -1   8 -11   71.89   11.80
  -2  -8 -11   96.29   10.10
  -2  -8 -11   83.49   12.80
  -2  -8 -11   83.49   12.80
  -2   8 -11   98.49   14.10
  -2   8 -11  126.49   15.60
  -3  -8 -11  302.47   18.20
  -3   8 -11  255.17   19.60
  -3   8 -11  266.47   23.30
  -4  -8 -11   40.60    4.30
  -4   8 -11   53.19    8.50
  -4   8 -11   51.59    7.40
  -3  -9  11   41.80    6.20
  -3   9  11   51.09    9.00
   3   9 -11   49.99    6.50
  -3   9  11   48.40    6.80
  -2  -9  11   23.20    5.80
  -2   9  11   21.00    6.40
   2   9 -11    8.60    4.60
   2   9 -11    8.60    6.00
  -1  -9  11    7.00    5.70
   1   9 -11    9.40    7.00
   1   9 -11   10.00    6.60
   1   9 -11   10.00    6.10
  -1   9  11    8.50    6.10
   0  -9 -11   33.80   13.20
   0  -9 -11   33.80   13.20
   0  -9 -11   41.60    8.40
   0   9 -11   64.39   11.40
   0   9 -11   24.50    7.00
   0   9 -11   44.40    9.40
  -1  -9 -11    6.10    5.30
  -1   9 -11   11.10    5.90
  -1   9 -11    7.10    6.40
  -2  -9 -11   14.90    4.50
  -2   9 -11   20.50    6.90
  -2   9 -11   12.80    5.70
  -3  -9 -11   65.39    6.20
  -3   9 -11   42.40    7.00
  -3   9 -11   48.20   10.60
  -2  10  11  173.68   10.00
   2  10 -11  179.38   11.10
   1 -10 -11  118.69    9.30
  -1 -10  11  116.19   12.50
  -1  10  11   99.89   10.80
   1  10 -11  111.79   12.00
   0  10 -11    8.60    5.30
   0  10 -11    3.40    4.70
  -1 -10 -11   94.99    9.10
  -1  10 -11   76.89   11.10
  -1  10 -11  113.39   12.00
  -2  10 -11  207.08   12.30
  -2  10 -11  154.28   10.30
  -6   0  12  197.28   11.60
   5   0 -12   63.69   12.40
  -5   0  12   49.50    9.30
   5   0 -12   63.69   12.40
  -4   0  12  217.08   21.30
  -4   0  12  229.18   19.50
   4   0 -12  215.58   19.90
   4   0 -12  215.58   19.90
  -4   0  12  220.48   21.40
  -3   0  12  433.26   27.90
   3   0 -12  426.06   27.70
   3   0 -12  403.86   44.70
  -3   0  12  421.56   26.20
  -3   0  12  371.06   32.50
  -2   0  12  799.62   37.10
   2   0 -12  768.22   37.90
   2   0 -12  799.52   34.50
  -2   0  12  806.52   35.40
   2   0 -12  799.52   34.50
   1   0 -12   67.99    5.70
   1   0 -12   67.39    6.20
   1   0 -12   68.09    5.70
  -1   0  12   62.29    8.90
   1   0 -12   51.29   10.90
   1   0 -12   67.49    6.20
   1   0 -12   72.19   14.70
   0   0  12   34.10    4.90
   0   0 -12   22.60    7.00
   1   0  12   61.89    5.70
  -1   0 -12   56.99   10.40
  -2   0 -12  734.33   34.00
  -4   0 -12  200.08   18.70
  -5   0 -12   62.19   10.40
  -6  -1  12   36.50    5.10
   6   1 -12   31.40    7.60
  -6   1  12   27.20    5.40
   5  -1 -12  217.38   24.60
  -5  -1  12  210.58   16.60
   5  -1 -12  217.38   24.60
   5   1 -12  194.28   17.70
  -5   1  12  196.28   17.00
   5   1 -12  194.28   17.70
  -4  -1  12   45.80   12.00
   4  -1 -12   30.90   10.80
  -4  -1  12   22.00    7.50
   4  -1 -12   30.90   10.80
  -4  -1  12   39.10   11.60
   4   1 -12   10.00    7.30
  -4   1  12    5.10    6.60
   4   1 -12   10.00    7.30
  -4   1  12   13.70    7.50
  -3  -1  12   27.50    9.40
  -3  -1  12   17.60    8.20
   3  -1 -12   21.10   12.70
  -3  -1  12   30.60    9.80
   3  -1 -12   25.90    9.40
   3  -1 -12   21.10   12.70
   3  -1 -12    8.00   26.80
   3   1 -12   10.30    6.60
  -3   1  12   11.20    6.80
   3   1 -12   25.30   22.10
  -3   1  12   13.00    8.10
   3   1 -12   10.30    6.60
  -3   1  12   18.50    8.80
  -2  -1  12  244.18   18.20
   2  -1 -12  278.47   32.80
   2  -1 -12  196.68   17.50
  -2  -1  12  232.88   16.90
   2  -1 -12  246.28   18.00
   2  -1 -12  246.28   18.00
   2   1 -12  208.18   13.90
   2   1 -12  192.68   24.80
   2   1 -12  208.18   13.90
  -2   1  12  226.68   17.40
   2   1 -12  210.98   19.90
  -2   1  12  233.78   16.80
   1  -1 -12   54.09   14.30
  -1  -1  12   68.69    9.30
   1  -1 -12   70.89    9.30
   1  -1 -12   70.99   11.60
   1  -1 -12   70.89    9.30
   1   1 -12   54.89   11.00
  -1   1  12   68.69    9.80
   0  -1  12  138.89    7.90
   0  -1  12  145.19    8.70
   0  -1 -12  154.68   18.60
   0   1  12  140.49   10.00
   0   1 -12  140.39   14.10
   0   1 -12  149.39   15.40
   1  -1  12   62.69    3.50
  -1   1 -12   68.59   14.00
   1   1  12   72.39    8.70
  -2  -1 -12  209.18   17.40
  -2   1 -12  207.28   18.80
  -2   1 -12  228.28   17.90
  -3   1 -12   30.20   10.30
  -4   1 -12   29.20    9.40
  -5   1 -12  194.18   17.30
  -6  -2  12    8.80    3.30
  -6   2  12    9.80    4.60
   6   2 -12    7.80    3.70
  -5  -2  12   84.49   10.20
   5  -2 -12  107.49   17.30
   5  -2 -12  107.49   17.30
  -5   2  12   74.29   12.00
   4  -2 -12    8.70    8.50
  -4  -2  12   24.00   11.10
  -4  -2  12    9.10    6.60
   4  -2 -12    8.70    8.50
  -4  -2  12    6.20   12.90
  -4   2  12   20.50    9.60
   4   2 -12   19.20    7.30
  -4   2  12   22.30    8.70
   4   2 -12   19.20    7.30
   3  -2 -12   20.80    8.90
   3  -2 -12   20.80    8.90
   3   2 -12   23.30   10.00
   3   2 -12   26.00    7.50
   3   2 -12   26.00    7.50
   2  -2 -12  954.00   43.60
  -2  -2  12  928.61   41.10
  -2  -2  12  948.21   43.40
   2  -2 -12  866.01   40.60
   2  -2 -12  954.10   43.60
   2  -2 -12  924.91   57.39
   2   2 -12  960.90   35.50
  -2   2  12  980.20   42.70
   2   2 -12  960.90   35.50
   2   2 -12  926.61   44.10
   2   2 -12  971.90   43.20
   1  -2 -12  495.45   25.30
   1  -2 -12  448.76   25.80
  -1  -2  12  439.66   22.30
  -1  -2  12  487.65   23.90
   1  -2 -12  495.45   25.30
   1   2 -12  470.65   25.40
  -1   2  12  496.75   24.50
   1   2 -12  456.25   28.50
   0  -2 -12 1775.12   59.29
   0  -2 -12 1775.22   59.29
   0  -2  12 1762.52   56.79
   0  -2  12 1756.12   56.29
   0   2 -12 1750.72   78.59
   0   2  12 1790.92   61.29
   0   2 -12 1677.73   66.39
   0   2 -12 1708.03   62.69
  -1  -2 -12  444.86   17.70
  -1  -2 -12  446.76   17.00
  -1  -2 -12  446.76   17.00
  -1  -2 -12  444.86   17.70
  -1   2 -12  438.46   26.40
   1   2  12  458.05   23.30
  -1   2 -12  479.85   27.20
  -1   2 -12  445.26   26.80
  -2   2 -12  881.01   42.10
  -2   2 -12  839.72   42.10
  -3   2 -12   41.50   12.30
  -3   2 -12   35.70   11.00
  -4   2 -12    8.70    8.50
  -5   2 -12   48.30    9.70
  -6  -3  12   33.00    3.80
  -6   3  12   34.20    4.50
  -5  -3  12  140.09   11.60
   5   3 -12  128.69   19.90
   5   3 -12  116.29   15.80
  -5   3  12  118.49   12.50
   5   3 -12  128.69   19.90
  -5   3  12  137.09   14.30
  -4  -3  12  287.37   30.90
  -4  -3  12  224.88   24.20
  -4  -3  12  261.17   18.00
   4   3 -12  211.58   19.80
  -4   3  12  224.38   20.70
  -4   3  12  201.88   19.80
   3  -3 -12  370.66   28.00
  -3  -3  12  335.37   25.40
  -3  -3  12  383.46   28.40
  -3  -3  12  354.06   22.00
   3  -3 -12  370.66   28.00
   3   3 -12  329.07   26.10
   3   3 -12  364.06   21.00
  -3   3  12  317.17   23.90
   3   3 -12  364.06   21.00
  -2  -3  12   18.50    7.00
   2  -3 -12   17.40    8.10
   2  -3 -12   25.70    7.80
   2  -3 -12   17.40    8.10
  -2  -3  12   24.80    8.70
   2   3 -12   14.40    4.10
   2   3 -12   24.40   21.90
   2   3 -12   14.40    4.10
   2   3 -12   12.20   11.30
  -2   3  12   14.40    6.50
   2   3 -12   10.70    8.50
   2   3 -12   11.70    8.50
   1  -3 -12  182.38   16.00
  -1  -3  12  182.68   26.00
  -1  -3  12  167.28   13.50
   1  -3 -12  182.38   16.00
   1   3 -12  192.38   16.70
  -1   3  12  189.68   15.20
   1   3 -12  173.58   18.70
   1   3 -12  190.58   14.60
   0  -3 -12 1033.40   39.60
   0  -3 -12 1146.69   43.60
   0  -3  12 1074.39   38.00
   0  -3 -12 1146.69   43.60
   0   3 -12 1077.09   44.00
   0   3 -12 1048.30   46.40
   0   3  12 1153.08   44.60
   0   3 -12 1026.60   47.50
  -1  -3 -12  171.68   11.70
  -1  -3 -12  159.68   10.50
  -1  -3 -12  171.68   11.70
  -1   3 -12  157.48   16.40
  -1   3 -12  176.78   17.60
  -1   3 -12  158.98   17.70
   1   3  12  160.78   14.80
   2  -3  12   12.30    2.30
  -2  -3 -12   14.30    3.80
  -2  -3 -12   12.30    3.60
  -2  -3 -12   14.30    3.80
   2   3  12   15.40    8.20
  -2   3 -12   20.20    9.40
  -2   3 -12   18.50    9.80
  -3  -3 -12  332.27   14.20
  -3  -3 -12  334.17   15.00
   3  -3  12  328.47   14.90
  -3  -3 -12  334.07   15.00
  -3  -3 -12  333.47   13.20
  -3  -3 -12  333.47   13.20
  -3   3 -12  347.27   28.20
  -3   3 -12  315.47   25.70
   4  -3  12  205.28   15.20
  -4   3 -12  148.39   23.50
  -4   3 -12  264.77   23.70
  -5   3 -12  134.39   15.80
  -6   3 -12   30.10    4.90
  -6  -4  12   22.10    3.50
  -5  -4  12  257.87   14.40
  -5   4  12  237.68   17.00
   5   4 -12  233.18   15.40
   4  -4 -12  405.66   31.80
  -4  -4  12  421.46   22.70
   4  -4 -12  405.66   31.80
   4   4 -12  416.06   22.60
   4   4 -12  439.86   24.50
   4   4 -12  442.36   26.60
   4   4 -12  416.06   22.60
  -4   4  12  461.65   28.80
  -3  -4  12  435.56   23.70
   3  -4 -12  444.76   32.40
   3  -4 -12  444.76   32.40
  -3  -4  12  482.95   32.90
  -3  -4  12  489.95   31.00
   3   4 -12  440.16   29.70
   3   4 -12  452.95   22.80
  -3   4  12  442.66   28.70
   3   4 -12  449.06   26.20
   3   4 -12  453.05   22.80
  -2  -4  12   45.70   10.00
   2  -4 -12   65.19   13.60
   2  -4 -12   43.00    9.80
  -2  -4  12   58.39   12.70
  -2  -4  12   59.69   10.90
   2  -4 -12   65.19   13.60
   2   4 -12   45.60   15.10
   2   4 -12   53.99   13.30
  -2   4  12   61.09   11.80
   2   4 -12   55.39    5.50
   2   4 -12   50.89   10.90
   2   4 -12   55.39    5.50
   1  -4 -12  309.47   22.60
   1  -4 -12  309.47   22.60
  -1  -4  12  315.17   20.50
  -1  -4  12  312.47   19.40
  -1   4  12  300.07   20.70
   1   4 -12  299.67   22.30
   1   4 -12  292.17   25.00
   1   4 -12  281.47   18.60
   0  -4 -12  525.85   25.30
   0  -4 -12  589.24   29.40
   0  -4  12  581.54   24.60
   0  -4 -12  589.24   29.40
   0   4 -12  586.04   29.50
   0   4 -12  555.84   31.50
   0   4 -12  557.34   32.90
   0   4  12  538.95   29.20
  -1  -4 -12  292.67   18.40
  -1  -4 -12  292.67   18.40
   1  -4  12  290.47   13.30
  -1  -4 -12  287.47   15.70
  -1   4 -12  305.57   23.60
  -1   4 -12  334.77   24.40
  -1   4 -12  328.57   23.70
   1   4  12  370.86   24.10
  -2  -4 -12   52.79    7.80
  -2  -4 -12   52.79    7.80
   2  -4  12   49.40    4.60
  -2  -4 -12   48.60    6.60
   2   4  12   43.80   12.10
  -2   4 -12   60.09   13.50
  -2   4 -12   47.90   12.20
   3  -4  12  419.36   17.80
  -3  -4 -12  466.75   20.20
  -3  -4 -12  466.75   20.20
  -3  -4 -12  444.56   18.70
  -3   4 -12  483.55   33.50
  -3   4 -12  480.65   31.80
  -4  -4 -12  435.16   17.90
  -4   4 -12  436.66   27.40
  -4   4 -12  441.86   30.80
  -5   4 -12  260.87   19.90
  -5  -5  12   90.19    7.80
  -5   5  12  105.89   10.10
  -5   5  12   88.59    9.50
   5   5 -12   83.39    8.50
   4  -5 -12   40.90   17.00
  -4  -5  12   34.00    6.60
   4  -5 -12   40.90   17.00
   4   5 -12   29.00    8.80
  -4   5  12   23.70    8.30
   4   5 -12   30.30    5.80
   4   5 -12   30.80    8.40
  -4   5  12   38.60   10.70
   4   5 -12   30.30    5.80
  -3  -5  12  108.09   12.20
   3  -5 -12  131.89   23.00
   3  -5 -12  131.89   23.00
  -3  -5  12  130.19   26.20
   3   5 -12  157.78   24.80
   3   5 -12  152.28   10.60
  -3   5  12   84.19   20.10
   3   5 -12  152.28   10.60
  -2  -5  12   71.69   14.50
   2  -5 -12   82.29   12.70
  -2  -5  12   92.09   14.60
   2  -5 -12  102.99   18.60
  -2  -5  12   77.89    9.90
   2  -5 -12  102.99   18.60
   2   5 -12   80.49   15.10
  -2   5  12   82.09   13.80
   2   5 -12  107.79   15.70
   1  -5 -12   32.00   10.00
   1  -5 -12   32.00   10.00
  -1  -5  12   29.20    8.30
  -1  -5  12   40.80    9.90
   1   5 -12   54.79   10.10
   1   5 -12   60.89   13.00
   1   5 -12   45.20   12.90
  -1   5  12   40.50   10.10
   0  -5  12  483.75   23.40
   0  -5 -12  462.45   23.70
   0   5  12  451.85   28.20
   0   5 -12  452.15   28.80
   0   5 -12  449.26   30.30
   0   5 -12  443.66   26.10
  -1  -5 -12   44.70    9.30
  -1  -5 -12   49.40    7.80
  -1  -5 -12   44.70    9.30
   1  -5  12   49.00    6.90
  -1   5 -12   48.30   12.80
  -1   5 -12   34.80   10.40
   1   5  12   27.70    9.60
  -1   5 -12   23.20    9.90
  -2  -5 -12   88.19    8.90
  -2  -5 -12  105.99   12.30
   2  -5  12   99.79    7.40
  -2  -5 -12  105.99   12.30
   2   5  12   97.99   18.60
  -2   5 -12   92.69   16.40
  -2   5 -12   93.29   15.80
  -3  -5 -12  139.19   11.30
   3  -5  12  137.99   12.50
  -3  -5 -12  139.19   11.30
  -3  -5 -12  177.68   14.00
  -3   5 -12  170.58   28.20
  -3   5 -12  116.89   24.70
  -4  -5 -12   25.40    4.00
  -4   5 -12   21.40    7.80
  -4   5 -12   31.40   11.00
  -5   5 -12  107.19   12.20
  -5  -6  12    2.20    2.60
   5   6 -12    5.40    3.90
  -5   6  12    1.00    2.40
  -4  -6  12  203.48   14.00
  -4   6  12  232.28   17.60
   4   6 -12  197.08   15.00
  -4   6  12  232.28   17.10
   4   6 -12  220.28   15.10
   3  -6 -12   98.59   18.80
   3  -6 -12   98.59   18.80
  -3  -6  12   73.49    9.00
   3   6 -12  101.19   14.40
  -3   6  12   90.39   15.10
   3   6 -12   51.99   10.80
   2  -6 -12  545.15   34.50
   2  -6 -12  503.95   34.40
   2  -6 -12  503.95   34.40
  -2  -6  12  442.16   30.00
  -2  -6  12  389.76   41.30
  -2  -6  12  475.75   30.30
   2   6 -12  456.75   25.30
  -2   6  12  460.35   30.40
   2   6 -12  498.55   29.70
   2   6 -12  497.45   32.40
   1  -6 -12   52.09   12.10
  -1  -6  12   52.39   12.30
   1  -6 -12   52.09   12.10
  -1  -6  12   80.69   13.30
  -1   6  12   37.20   10.90
   1   6 -12   45.80   12.00
   1   6 -12   50.99   13.50
   1   6 -12   60.09   11.30
   0  -6 -12  421.86   28.30
   0  -6 -12  411.46   23.10
   0  -6  12  417.96   23.60
   0  -6 -12  421.86   28.30
   0   6 -12  400.56   27.90
   0   6  12  391.46   27.70
   0   6 -12  425.56   25.70
   0   6 -12  420.56   29.00
   1  -6  12   51.19    8.00
  -1  -6 -12   42.60   10.00
  -1  -6 -12   52.59    8.70
  -1  -6 -12   42.60   10.00
  -1   6 -12   51.39   11.80
  -1   6 -12   73.89   14.80
  -1   6 -12   43.80   11.80
   1   6  12   63.69   14.60
  -2  -6 -12  467.45   25.50
  -2  -6 -12  467.35   25.50
  -2  -6 -12  477.75   22.20
   2  -6  12  467.55   28.70
   2   6  12  439.66   33.80
  -2   6 -12  493.95   30.90
  -2   6 -12  486.75   31.40
  -3  -6 -12   64.79    7.70
  -3  -6 -12   80.29    9.90
  -3  -6 -12   80.29    9.90
  -3   6 -12   65.59   14.10
  -3   6 -12   68.39   12.10
  -4  -6 -12  228.08   10.90
  -4   6 -12  237.88   21.70
  -4   6 -12  222.28   19.40
   5   7 -12   29.60    3.60
  -4  -7  12   82.99    7.90
   4   7 -12   82.49    8.30
  -4   7  12   96.79    9.70
  -4   7  12   87.39   10.30
   3  -7 -12   18.30   12.50
  -3  -7  12   16.20    7.30
   3  -7 -12   18.30   12.50
   3   7 -12   32.10    9.70
  -3   7  12   24.90    7.90
   3   7 -12   20.30    5.90
   2  -7 -12   65.69   14.60
   2  -7 -12  118.59   13.70
   2  -7 -12   65.69   14.50
  -2  -7  12  112.19   11.40
   2   7 -12  126.19   15.50
   2   7 -12   84.59   13.50
   2   7 -12  128.89   13.20
  -1  -7  12   25.20    9.20
   1   7 -12   30.70    8.60
   1   7 -12   28.40    9.70
   1   7 -12   33.60   11.80
   0  -7 -12   29.60   11.10
   0  -7 -12   44.40   11.10
   0  -7 -12   44.40   11.10
   0   7 -12   44.20   12.10
   0   7 -12   72.59   19.50
   0   7  12   46.90   21.70
   1  -7  12   34.00    7.80
  -1  -7 -12   23.60    6.70
   1   7  12   13.20    9.30
  -1   7 -12   21.00   10.00
  -1   7 -12   27.10    9.30
  -1   7 -12   38.80   10.90
  -2  -7 -12  128.19   10.90
  -2  -7 -12   96.29   13.10
  -2  -7 -12   96.29   13.10
  -2   7 -12  125.89   16.30
  -2   7 -12  113.49   16.30
  -3  -7 -12   28.60    5.30
  -3   7 -12   20.10    8.70
  -3   7 -12   15.10    7.00
  -4   7 -12   57.79    8.50
  -4  -8  12   11.20    3.30
  -4   8  12   10.80    3.20
   4   8 -12    6.40    2.70
  -3  -8  12   24.20    5.30
  -3   8  12   26.00    8.10
   3   8 -12   31.50    6.90
   3   8 -12   46.10    7.30
   2  -8 -12  201.38   35.40
   2  -8 -12  216.78   14.90
  -2  -8  12  220.48   15.30
   2  -8 -12  201.38   35.40
   2   8 -12  201.48   20.60
   2   8 -12  201.68   18.50
   2   8 -12  219.48   15.70
  -2   8  12  183.68   17.60
   1  -8 -12   22.40   10.10
   1  -8 -12   22.40   10.10
   1   8 -12   20.80    9.10
   1   8 -12   11.20    6.00
   1   8 -12   10.60    7.80
   0  -8 -12    3.60    6.80
   0  -8 -12   -2.20    5.20
   0  -8 -12    3.60    6.80
   0   8 -12    4.20    6.90
   0   8 -12    5.00    7.10
   0   8 -12    6.50    6.50
  -1  -8 -12    6.00    6.60
  -1  -8 -12    6.00    6.60
  -1  -8 -12   10.70    5.70
  -1   8 -12   19.50    9.60
  -1   8 -12   16.90    8.70
  -1   8 -12   23.40    9.00
  -2  -8 -12  214.08   13.60
  -2  -8 -12  191.78   16.60
  -2  -8 -12  191.78   16.60
  -2   8 -12  232.58   18.40
  -2   8 -12  212.18   18.80
  -3   8 -12   20.20    6.10
  -3   8 -12   20.00    6.40
  -4   8 -12   13.30    4.10
  -4   8 -12    7.90    3.30
  -3  -9  12   35.50    6.50
  -3   9  12   35.50    5.00
   3   9 -12   38.70    5.40
  -2  -9  12   18.20    5.40
   2   9 -12    9.90    4.30
   2   9 -12   25.20    7.40
  -2   9  12   28.40    8.20
   1  -9 -12   20.50    6.20
   1   9 -12   15.50    5.80
   1   9 -12   24.80    8.10
   1   9 -12   16.70    7.10
   0   9 -12   17.30    7.00
   0   9 -12   22.90    7.70
  -1  -9 -12    5.60    6.10
  -1   9 -12   10.00    5.70
  -1   9 -12   22.00    7.10
  -2  -9 -12   17.80    5.00
  -2   9 -12   20.00    6.60
  -2   9 -12   15.40    6.10
  -3  -9 -12   39.80    4.20
  -3  -9 -12   41.40    5.80
  -3   9 -12   35.50    5.70
  -3   9 -12   35.00    6.80
   2  10 -12   50.09    6.30
  -2  10  12   65.89    6.30
   1  10 -12  132.99   10.30
   0  10 -12    0.00    4.10
   0  10 -12   -1.00    3.10
  -1  10 -12  122.49    9.70
  -1  10 -12  126.19    9.80
  -2  10 -12   51.49    5.50
  -6   0  13    0.60    2.40
   6   0 -13    1.60    3.00
   5   0 -13  100.09   13.80
   5   0 -13  100.09   13.80
  -5   0  13  120.29   12.50
   4   0 -13   69.89   16.20
  -4   0  13   64.19   15.20
  -4   0  13  100.39   14.80
   4   0 -13   69.89   16.20
  -3   0  13  343.47   24.10
   3   0 -13  344.17   22.50
  -3   0  13  339.47   23.80
   3   0 -13  344.27   22.50
   3   0 -13  329.97   24.80
  -3   0  13  347.67   24.80
   2   0 -13   29.80    6.90
   2   0 -13   29.80    6.90
   2   0 -13   11.00   26.60
  -2   0  13   25.00    7.00
   2   0 -13   14.20   15.60
   2   0 -13   24.00    9.40
  -2   0  13   17.70    7.10
  -2   0  13   18.60    7.70
   1   0 -13  226.88   18.70
  -1   0  13  238.38   15.10
  -1   0  13  231.28   21.70
   0   0 -13   -0.80    5.30
   0   0  13    1.20    2.30
   0   0 -13   -0.90    5.80
  -1   0 -13  235.98   18.50
  -2   0 -13   25.20    7.90
  -2   0 -13   26.80    8.70
  -3   0 -13  314.27   22.60
  -4   0 -13  105.39   15.10
  -5   0 -13   92.39   10.20
  -6   1  13   24.40    4.20
   6   1 -13   28.20    4.90
   5  -1 -13  185.78   24.70
   5  -1 -13  185.78   24.70
  -5  -1  13  174.78   14.30
   5   1 -13  157.28   14.70
   5   1 -13  157.28   14.70
  -5   1  13  169.58   14.80
  -4  -1  13  156.98   15.30
  -4  -1  13  133.69   19.30
  -4  -1  13  114.19   17.20
  -4   1  13  156.48   16.50
  -4   1  13   90.59   15.30
  -3  -1  13   21.00    7.90
   3  -1 -13   32.30    9.60
  -3  -1  13   33.50    9.00
   3  -1 -13   33.20   10.30
   3  -1 -13   32.30    9.60
  -3  -1  13   41.80   11.20
  -3   1  13   14.20    7.90
   3   1 -13   22.50    9.40
   3   1 -13   17.60    6.70
  -3   1  13   23.30    8.90
   3   1 -13   17.60    6.70
   2  -1 -13  149.69   13.60
   2  -1 -13  149.79   13.60
   2  -1 -13  106.29   14.70
  -2  -1  13  137.49   13.60
  -2  -1  13  130.29   13.70
   2  -1 -13  132.19   25.00
   2   1 -13   93.49   16.70
  -2   1  13  118.69   15.10
   2   1 -13  113.39    9.60
   2   1 -13  113.39    9.60
   2   1 -13  122.39   17.20
   1  -1 -13   30.00    9.10
   1  -1 -13   23.30   13.10
   1  -1 -13   13.60    4.40
  -1  -1  13   19.40    5.50
   1  -1 -13   13.60    4.40
   1   1 -13   14.30    7.90
   1   1 -13   10.00    6.40
  -1   1  13    6.60    4.70
   0  -1 -13 1135.19   47.40
   0  -1  13 1134.79   46.10
   0   1 -13 1115.99   46.10
   0   1 -13 1067.69   47.40
   0   1  13 1144.69   41.20
   1  -1  13    9.10    2.40
  -1  -1 -13    8.20    6.80
   1   1  13   24.20    5.60
  -1   1 -13   20.60    9.00
  -1   1 -13   11.40    6.80
  -1   1 -13   16.60    7.70
  -2  -1 -13  105.39   13.70
  -2   1 -13  143.59   15.70
  -2   1 -13  140.19   17.80
  -3   1 -13   40.30   10.70
  -4   1 -13  150.78   17.20
  -6  -2  13  113.19    6.70
   6   2 -13   92.29    7.80
  -6   2  13  107.99    6.80
  -5  -2  13   33.70    7.70
   5   2 -13   46.30   10.00
  -5   2  13   50.39    9.70
   4  -2 -13   46.20   14.30
  -4  -2  13   44.80    9.10
   4  -2 -13   46.20   14.30
   4   2 -13   48.30   13.10
   4   2 -13   42.60   13.60
  -4   2  13   63.09   12.70
   4   2 -13   42.60   13.60
  -4   2  13   42.10   12.50
  -3  -2  13   35.60    8.40
  -3  -2  13   35.30   10.40
   3  -2 -13   36.70   10.30
  -3  -2  13   31.30    9.90
   3  -2 -13   36.70   10.30
   3  -2 -13   28.10    9.50
   3   2 -13   13.60    9.40
  -3   2  13   23.40    8.60
  -3   2  13   15.90    8.20
   2  -2 -13  131.69   16.40
  -2  -2  13   90.49   12.60
  -2  -2  13  102.49   14.60
   2  -2 -13  135.09   28.40
   2  -2 -13  118.19   15.40
   2  -2 -13  131.69   16.40
   2   2 -13  109.79    7.70
  -2   2  13  100.09   14.50
   2   2 -13  109.79    7.70
   2   2 -13   77.39   14.30
   1  -2 -13  301.27   21.60
  -1  -2  13  289.07   17.00
  -1  -2  13  290.27   17.10
   1  -2 -13  293.57   17.90
   1  -2 -13  293.67   17.90
   1   2 -13  272.87   22.50
  -1   2  13  252.27   17.60
   1   2 -13  268.37   19.30
   1   2 -13  264.47   17.10
   0  -2 -13   93.99    7.80
   0  -2 -13   93.99    7.80
   0  -2 -13   86.59    7.10
   0  -2 -13   96.99   13.60
   0  -2  13   88.19    7.30
   0  -2 -13   86.59    7.10
   0   2 -13   98.79   15.20
   0   2 -13  108.49   11.90
   0   2  13   93.49   10.10
   0   2 -13   98.99   13.90
   1   2  13  298.67   18.60
  -1   2 -13  286.97   22.00
  -1   2 -13  321.67   22.00
  -1   2 -13  302.67   22.60
   2  -2  13   99.89    5.10
  -2  -2 -13   90.19   14.10
  -2   2 -13   83.49   14.40
  -2   2 -13  124.29   17.70
  -2   2 -13   98.29   14.00
   3  -2  13   25.30    4.90
  -3   2 -13   23.90   10.00
  -4   2 -13   49.10   11.90
  -5   2 -13   42.20   11.40
  -6  -3  13   27.60    3.80
  -6   3  13   24.70    3.70
  -5  -3  13  101.49    9.10
   5   3 -13   88.79   10.50
  -5   3  13   84.49   10.60
  -4  -3  13  221.28   16.20
   4  -3 -13  226.48   21.60
   4  -3 -13  226.48   21.60
   4   3 -13  201.58   14.40
   4   3 -13  201.58   14.40
   4   3 -13  208.48   17.50
   4   3 -13  217.38   19.80
  -4   3  13  205.88   19.20
   3  -3 -13  128.09   19.40
  -3  -3  13  124.89   17.90
   3  -3 -13  102.69   15.90
   3  -3 -13  128.09   19.40
  -3  -3  13  137.59   20.60
  -3  -3  13  128.09   13.40
   3   3 -13  136.79   10.90
   3   3 -13  147.09   15.10
   3   3 -13  162.68   19.20
  -3   3  13  126.59   16.80
   3   3 -13  136.79   10.90
   2  -3 -13  760.82   39.20
  -2  -3  13  758.92   38.40
  -2  -3  13  755.32   37.00
   2  -3 -13  760.82   39.20
   2  -3 -13  728.33   36.60
   2   3 -13  761.22   36.10
  -2   3  13  781.52   37.80
   2   3 -13  757.22   40.90
   1  -3 -13  403.16   24.70
  -1  -3  13  393.66   22.00
   1  -3 -13  403.76   25.10
  -1  -3  13  395.56   22.20
   1  -3 -13  403.16   24.70
   1   3 -13  470.85   26.90
  -1   3  13  423.26   24.10
   1   3 -13  441.56   23.00
   1   3 -13  426.76   28.50
   0  -3 -13  164.28   13.00
   0  -3 -13  164.18   13.00
   0  -3  13  157.48   10.50
   0   3 -13  174.78   17.70
   0   3 -13  181.98   15.60
   0   3  13  161.48   14.20
   0   3 -13  154.08   17.50
  -1  -3 -13  437.46   18.90
  -1  -3 -13  438.06   19.40
  -1  -3 -13  438.06   19.40
  -1   3 -13  425.76   27.30
  -1   3 -13  408.46   27.70
  -1   3 -13  406.46   27.10
   1   3  13  398.46   24.70
   2  -3  13  742.43   23.10
   2   3  13  711.93   38.00
  -2   3 -13  733.93   39.40
  -2   3 -13  760.32   39.70
   3  -3  13  136.79    7.60
  -3  -3 -13  159.58   15.20
  -3   3 -13  126.29   18.90
  -3   3 -13  105.79   16.50
  -4   3 -13  213.38   20.90
  -5   3 -13   80.49   11.50
  -5  -4  13   57.09    6.60
   5   4 -13   57.59    8.00
  -5   4  13   83.89   10.10
   4  -4 -13   47.00   12.20
  -4  -4  13   71.59    9.30
   4  -4 -13   47.00   12.20
   4   4 -13   80.09   13.00
  -4   4  13   77.79   12.40
   4   4 -13   88.19    8.00
   4   4 -13   88.19    8.00
   4   4 -13   79.99   11.60
  -3  -4  13   20.30   14.40
   3  -4 -13    2.20    6.90
  -3  -4  13    4.10    8.10
  -3  -4  13   17.20    9.70
   3  -4 -13    2.20    6.90
   3   4 -13    1.60    6.40
   3   4 -13   14.30    3.80
   3   4 -13   16.20   10.50
   3   4 -13   14.30    3.80
  -3   4  13   10.50    7.20
  -2  -4  13  527.65   30.80
   2  -4 -13  580.44   34.80
   2  -4 -13  521.55   29.00
   2  -4 -13  580.44   34.80
  -2  -4  13  539.35   32.30
   2   4 -13  556.64   31.10
  -2   4  13  531.55   30.80
   2   4 -13  538.45   33.60
   1  -4 -13  407.66   31.40
  -1  -4  13  361.46   22.40
  -1  -4  13  383.16   22.60
   1  -4 -13  407.66   31.40
  -1   4  13  403.46   24.90
   1   4 -13  375.96   22.30
   1   4 -13  404.46   26.60
   1   4 -13  404.16   29.10
   0  -4  13   17.50    5.20
   0  -4 -13   30.20    8.50
   0  -4 -13   30.20    8.50
   0   4  13   10.00    6.50
   0   4 -13   14.10    7.10
   0   4 -13   16.30    8.80
   0   4 -13   21.00    9.60
  -1  -4 -13  380.46   18.70
  -1  -4 -13  376.56   30.00
   1  -4  13  377.76   15.80
  -1  -4 -13  376.56   30.00
  -1   4 -13  361.36   26.70
  -1   4 -13  394.16   26.90
  -1   4 -13  367.96   26.00
   1   4  13  402.56   26.30
  -2  -4 -13  552.14   23.10
  -2  -4 -13  521.95   21.80
   2  -4  13  541.45   20.40
  -2  -4 -13  552.14   23.10
  -2   4 -13  545.25   33.70
   2   4  13  474.35   32.70
  -2   4 -13  549.74   33.30
  -3   4 -13   15.00   11.60
  -3   4 -13    8.40    8.70
  -4   4 -13   86.39   12.70
  -4   4 -13   79.89   14.60
  -5   4 -13   49.10    8.50
  -5  -5  13   10.40    3.60
   5   5 -13   18.80    5.70
  -5   5  13   11.60    4.40
  -4  -5  13  179.98   13.30
   4  -5 -13  134.99   27.60
   4  -5 -13  134.99   27.60
   4   5 -13  161.58   15.70
   4   5 -13  166.58   15.50
  -4   5  13  151.08   15.20
   3  -5 -13  253.17   28.40
   3  -5 -13  253.17   28.40
  -3  -5  13  250.17   15.60
   3   5 -13  235.08   21.60
   3   5 -13  245.08   19.90
  -2  -5  13  506.25   32.30
  -2  -5  13  586.64   32.30
   2  -5 -13  493.75   28.20
   2  -5 -13  522.65   34.30
   2  -5 -13  522.75   34.30
   2   5 -13  486.45   30.50
   2   5 -13  557.14   34.30
  -2   5  13  491.35   30.70
   2   5 -13  534.85   27.10
   1  -5 -13  146.09   18.90
   1  -5 -13  146.09   18.90
  -1  -5  13  172.48   15.50
   1   5 -13  157.68   15.10
   1   5 -13  169.18   21.60
  -1   5  13  169.08   17.50
   1   5 -13  168.68   18.90
   0  -5 -13 1094.29   48.20
   0  -5 -13 1094.29   48.20
   0  -5 -13 1107.29   43.20
   0  -5  13 1065.69   53.49
   0   5 -13 1079.59   51.09
   0   5  13 1115.49   49.90
   0   5 -13 1112.89   50.39
   0   5 -13 1074.59   47.00
  -1  -5 -13  154.98   14.70
  -1  -5 -13  154.98   12.40
  -1  -5 -13  154.98   14.70
   1  -5  13  142.19   10.40
   1   5  13  179.68   22.50
  -1   5 -13  175.38   18.20
  -1   5 -13  162.18   19.20
  -1   5 -13  188.78   19.70
   2  -5  13  496.75   20.00
  -2  -5 -13  504.55   22.20
  -2  -5 -13  503.05   24.80
  -2  -5 -13  503.05   24.80
   2   5  13  510.25   35.00
  -2   5 -13  525.55   32.10
  -2   5 -13  543.85   33.40
  -3  -5 -13  220.58   12.00
  -3   5 -13  239.38   21.60
  -3   5 -13  235.68   22.90
  -4   5 -13   83.89   12.30
  -5   5 -13    8.90    4.60
  -5  -6  13  114.49    7.00
   5   6 -13  123.89    7.90
  -5   6  13  111.59    7.60
  -4  -6  13   17.70    4.40
   4   6 -13   19.80    5.70
   4   6 -13    7.30    5.10
   4   6 -13   14.00    4.40
  -4   6  13   13.20    5.40
   3  -6 -13  181.68   22.60
   3  -6 -13  181.78   22.60
   3   6 -13   99.59   13.30
   3   6 -13   77.19   12.10
   3   6 -13  105.29   11.40
   2  -6 -13   66.49   10.60
  -2  -6  13   92.59   10.00
  -2  -6  13  100.19   16.10
  -2   6  13   71.39   13.70
   2   6 -13   88.99   11.20
   2   6 -13   99.19   14.90
   2   6 -13   94.49   16.70
   1  -6 -13  233.38   21.90
   1  -6 -13  233.38   21.90
  -1  -6  13  229.78   18.70
  -1   6  13  234.98   21.50
   1   6 -13  210.48   17.70
   1   6 -13  200.08   20.20
   1   6 -13  213.38   22.00
   0  -6  13   20.30    7.00
   0  -6 -13   31.60    9.20
   0  -6 -13   31.60    9.20
   0  -6 -13   33.70    7.80
   0   6 -13   24.50   10.10
   0   6  13   21.80    8.90
   0   6 -13   23.40   10.00
   0   6 -13   26.80    8.60
  -1  -6 -13  234.58   18.90
  -1  -6 -13  234.58   18.90
   1  -6  13  224.08   14.60
  -1  -6 -13  201.98   14.70
  -1   6 -13  238.08   20.80
  -1   6 -13  237.38   21.60
  -1   6 -13  207.28   20.60
   1   6  13  207.18   22.00
  -2  -6 -13   95.39    9.40
  -2   6 -13   94.89   15.80
  -2   6 -13   79.09   13.90
   2   6  13   95.29   19.70
  -3  -6 -13  108.89    8.70
  -3  -6 -13  108.89    8.70
  -3  -6 -13  114.89    8.90
  -3   6 -13  146.79   16.20
  -3   6 -13  163.08   18.10
  -4   6 -13   17.70    7.50
  -4   6 -13   15.70    5.90
  -5   6 -13  105.19    7.90
  -4  -7  13  164.78    9.90
   4   7 -13  182.48   11.60
  -4   7  13  176.78   11.70
  -3  -7  13   11.30    4.40
   3   7 -13   10.10    6.00
   3   7 -13    8.10    4.90
   3   7 -13   10.90    8.60
  -2  -7  13   26.90   10.00
   2  -7 -13   22.10    6.60
   2  -7 -13   30.40   11.10
   2  -7 -13   30.40   11.10
   2   7 -13   33.30    9.60
   2   7 -13   47.30    8.90
   2   7 -13   30.30    9.60
   1  -7 -13   10.10    8.20
   1  -7 -13   10.10    8.20
   1   7 -13   15.10    6.50
   1   7 -13   21.60   10.30
   1   7 -13   18.10    8.50
   0  -7 -13   23.10    9.00
   0  -7 -13   41.20    9.10
   0  -7 -13   23.10    9.00
   0   7 -13   29.00   10.40
   0   7 -13   31.00   11.30
   0   7 -13   47.40   10.70
  -1  -7 -13   16.40    6.20
  -1  -7 -13   21.70    7.60
  -1  -7 -13   21.70    7.60
  -1   7 -13   12.00    8.40
  -1   7 -13   26.60    9.80
  -1   7 -13   15.00    8.60
  -2  -7 -13   24.40    5.40
  -2  -7 -13   43.50    8.80
  -2  -7 -13   43.50    8.80
  -2   7 -13   15.40    7.80
  -2   7 -13   24.80    8.80
  -3  -7 -13    9.60    3.60
  -3   7 -13   10.00    6.70
  -3   7 -13    9.20    6.50
  -4   7 -13  178.98   13.30
  -4   7 -13  143.39   12.50
   4   8 -13   39.00    4.70
  -3  -8  13  109.69    9.20
  -3   8  13  144.89   11.60
   3   8 -13  140.59   11.70
  -2  -8  13   28.80    6.50
   2   8 -13   31.80    7.80
   2   8 -13   31.80   10.90
   2   8 -13   37.80   10.10
   1  -8 -13   21.50    6.90
   1  -8 -13   34.30   11.90
   1  -8 -13   34.30   11.90
   1   8 -13   27.70    7.50
   1   8 -13   32.30    9.50
   0  -8 -13   18.00    9.30
   0  -8 -13   18.00    9.30
   0   8 -13   20.30    8.40
   0   8 -13   13.80    6.80
   0   8 -13   20.80    8.80
  -1  -8 -13   23.90    6.40
  -1   8 -13   20.40    7.60
  -1   8 -13   23.80    8.20
  -2  -8 -13   20.80    5.50
  -2   8 -13   51.89   12.20
  -2   8 -13   27.90    8.90
  -3   8 -13  134.99   12.70
  -3   8 -13  106.69   11.00
  -4   8 -13   40.80    4.60
  -4   8 -13   45.70    5.20
  -3   9  13   34.70    5.10
   3   9 -13   33.20    5.00
   2   9 -13   23.00    5.30
   2   9 -13   17.90    5.80
   1  -9 -13   11.40    5.10
   1   9 -13    4.40    5.10
   1   9 -13    4.50    4.90
   1   9 -13    7.80    4.40
   0   9 -13  134.29   12.10
   0   9 -13  135.69   13.50
   0   9 -13  111.89   12.20
  -1   9 -13    9.90    5.10
  -1   9 -13   13.20    6.10
  -2   9 -13   28.30    6.40
  -2   9 -13   14.90    5.10
  -3   9 -13   28.50    5.20
  -3   9 -13   33.10    4.90
   1  10 -13   25.40    4.50
   0 -10 -13   26.90    4.90
   0  10 -13   24.80    5.40
  -1 -10 -13   37.30    5.40
  -1  10 -13   35.50    5.50
  -1  10 -13   36.00    5.70
  -2 -10 -13   28.50    5.30
   6   0 -14   -0.70    2.40
  -6   0  14    0.10    1.80
  -5   0  14    8.00    5.60
   4   0 -14   77.99   11.80
   4   0 -14   77.99   11.80
  -4   0  14   77.49   12.00
  -3   0  14  213.98   19.60
  -3   0  14  249.38   19.80
   3   0 -14  211.28   16.10
  -3   0  14  226.98   19.50
   3   0 -14  211.28   16.10
   3   0 -14  228.38   20.60
   2   0 -14  363.76   28.90
   2   0 -14  325.67   24.30
  -2   0  14  325.87   21.20
  -2   0  14  306.07   22.40
  -2   0  14  339.37   21.90
   1   0 -14  124.29   15.20
  -1   0  14  127.29   11.40
  -1   0  14  131.69   11.50
   0   0  14  649.04   25.10
   0   0 -14  634.24   31.60
   0   0 -14  672.73   34.00
  -1   0 -14  118.09   14.20
  -2   0 -14  387.16   31.10
  -4   0 -14   70.19   15.80
   6  -1 -14   16.80    3.30
  -6  -1  14   21.30    3.30
   6   1 -14   22.80    5.20
  -6   1  14   15.30    2.80
  -5  -1  14  122.99   11.00
  -5   1  14  132.39   12.30
   4  -1 -14   93.19   13.90
   4  -1 -14   93.19   13.90
  -4  -1  14   88.09   12.70
  -4   1  14   64.39   11.10
   4   1 -14   62.09    9.90
   4   1 -14   62.09    9.90
  -3  -1  14  227.58   18.60
   3  -1 -14  193.08   17.10
   3  -1 -14  197.58   19.60
  -3  -1  14  196.08   18.80
  -3  -1  14  186.98   18.80
   3  -1 -14  193.08   17.10
   3   1 -14  241.68   22.00
   3   1 -14  250.27   15.60
  -3   1  14  225.68   19.60
  -3   1  14  261.57   21.10
   3   1 -14  250.27   15.60
   2  -1 -14   39.40   10.30
  -2  -1  14   45.30    9.50
  -2  -1  14   52.79   10.20
   2  -1 -14   44.10    8.40
   2  -1 -14   44.10    8.40
   2  -1 -14   49.20   20.10
   2   1 -14   35.90   11.60
  -2   1  14   39.80    9.10
  -1  -1  14  528.45   25.10
   1  -1 -14  523.95   29.80
   1  -1 -14  517.05   18.40
  -1  -1  14  546.65   24.80
   1  -1 -14  517.05   18.40
   1   1 -14  536.05   31.40
   1   1 -14  561.74   28.40
  -1   1  14  574.24   26.70
   0  -1 -14  724.13   36.00
   0   1  14  771.52   31.00
   0   1 -14  767.52   37.90
   0   1 -14  778.22   36.40
  -1  -1 -14  540.55   29.10
  -1   1 -14  555.04   30.30
  -1   1 -14  514.95   28.80
  -1   1 -14  509.15   29.50
   1   1  14  469.85   23.50
  -2  -1 -14   40.60   10.00
  -2   1 -14   45.30   12.40
  -2   1 -14   52.19   15.40
  -3   1 -14  209.28   20.10
  -4   1 -14   46.00   10.00
  -5   1 -14  120.69   11.00
   6  -2 -14   10.80    3.00
  -6  -2  14    7.40    2.10
  -5  -2  14   58.69    7.60
   5   2 -14   39.50    6.50
  -5   2  14   48.50    7.50
  -4  -2  14  120.29   12.90
   4  -2 -14   97.19   14.80
   4  -2 -14   97.19   14.80
   4   2 -14  106.99   10.30
   4   2 -14  108.19   14.40
   4   2 -14  106.99   10.30
  -4   2  14  115.99   14.20
  -3  -2  14  335.77   24.30
   3  -2 -14  357.76   24.50
   3  -2 -14  357.76   24.50
  -3  -2  14  313.87   24.40
   3  -2 -14  332.67   24.20
  -3  -2  14  340.87   21.40
   3   2 -14  309.07   16.30
  -3   2  14  313.77   23.70
   3   2 -14  309.07   16.30
   3   2 -14  333.87   26.30
  -3   2  14  308.57   23.50
   2  -2 -14   49.90   11.00
  -2  -2  14   33.50    8.90
   2  -2 -14   39.10    9.20
   2  -2 -14   39.10    9.20
   2   2 -14   50.29   12.40
   2   2 -14   51.19    9.00
   2   2 -14   48.70   10.60
  -1  -2  14  594.54   26.80
  -1  -2  14  607.24   28.00
   1  -2 -14  646.94   27.50
   1  -2 -14  646.94   27.50
   1  -2 -14  619.24   38.20
   1   2 -14  586.14   29.40
  -1   2  14  630.54   30.10
   0  -2  14   17.00    4.00
   0  -2 -14   20.10    8.90
   0   2 -14    7.30    7.30
   0   2  14   13.40    5.40
   0   2 -14   12.60    6.70
   0   2 -14   12.30    8.70
  -1   2 -14  597.94   33.40
  -1   2 -14  636.94   33.30
   1   2  14  614.84   29.60
  -1   2 -14  574.84   33.00
  -2  -2 -14   56.69   11.20
  -2   2 -14   42.90   11.30
  -2   2 -14   53.59   11.60
  -2   2 -14   52.39   12.40
  -3   2 -14  319.17   25.20
  -4   2 -14   92.29   14.30
  -5   2 -14   70.29    9.80
  -5  -3  14   -0.40    2.80
   5   3 -14   -0.70    3.60
   5   3 -14    5.00    3.90
  -5   3  14    0.60    3.90
   4  -3 -14  539.15   31.40
   4  -3 -14  539.15   31.40
  -4  -3  14  577.54   26.60
  -4   3  14  579.14   30.90
   4   3 -14  504.65   20.50
   4   3 -14  515.35   28.60
   4   3 -14  542.15   27.70
   4   3 -14  504.65   20.50
  -3  -3  14  122.09   25.40
   3  -3 -14   92.89   15.40
  -3  -3  14  104.39   18.30
   3  -3 -14   92.89   15.40
   3   3 -14   58.39   10.60
  -3   3  14   48.70   12.90
   3   3 -14   90.89   17.50
  -2  -3  14  138.69   17.10
   2  -3 -14  112.29   15.60
   2  -3 -14  112.29   15.60
   2  -3 -14  126.69   16.20
  -2  -3  14  117.39   15.10
   2   3 -14   90.59   11.70
  -2   3  14   78.79   13.10
   2   3 -14   69.49   12.20
   2   3 -14   62.89   13.50
   1  -3 -14  606.34   33.10
  -1  -3  14  607.74   28.60
   1  -3 -14  642.04   31.70
   1  -3 -14  642.04   31.70
   1   3 -14  556.54   29.10
   1   3 -14  601.14   32.80
  -1   3  14  566.54   30.50
   1   3 -14  575.54   35.10
   0  -3 -14  775.02   31.20
   0  -3 -14  777.12   38.20
   0  -3 -14  775.02   31.20
   0  -3  14  757.52   29.20
   0   3 -14  767.72   40.10
   0   3  14  778.32   35.90
   0   3 -14  773.02   38.80
  -1   3 -14  559.04   32.60
  -1   3 -14  550.94   31.90
  -1   3 -14  598.84   33.30
   1   3  14  559.44   30.70
  -2  -3 -14  102.39   15.40
  -2   3 -14  108.79   15.70
  -2   3 -14  106.59   16.10
  -3   3 -14   93.49   17.50
  -3   3 -14  123.99   24.30
  -4   3 -14  512.05   30.70
  -5   3 -14    1.70    4.70
  -5  -4  14   21.00    4.40
  -5   4  14   30.80    5.90
   5   4 -14   32.00    6.10
   5   4 -14   16.90    4.00
  -4  -4  14  121.79   10.60
   4  -4 -14  131.79   17.70
   4  -4 -14  131.79   17.70
   4   4 -14  113.09   13.20
   4   4 -14  116.69   14.00
  -4   4  14  124.49   14.10
   3  -4 -14   37.10   12.30
  -3  -4  14   29.10    6.60
   3  -4 -14   37.10   12.30
  -3  -4  14   48.20   16.00
   3   4 -14   46.30   11.00
  -3   4  14   53.99   14.20
   3   4 -14   34.90   11.10
   2  -4 -14  255.07   21.70
   2  -4 -14  255.07   21.70
  -2  -4  14  253.77   21.10
  -2  -4  14  243.78   20.20
   2  -4 -14  235.28   19.90
   2   4 -14  268.37   21.90
   2   4 -14  275.77   18.30
  -2   4  14  247.78   20.90
   2   4 -14  282.47   24.50
   1  -4 -14  276.47   21.30
   1  -4 -14  253.57   20.00
  -1  -4  14  252.07   17.80
   1  -4 -14  253.57   20.00
   1   4 -14  252.77   24.20
  -1   4  14  232.58   19.50
   1   4 -14  240.28   18.30
   1   4 -14  246.78   21.80
   0  -4 -14  259.27   17.50
   0  -4 -14  259.27   17.50
   0  -4  14  214.58   16.20
   0   4 -14  245.88   19.30
   0   4 -14  223.68   20.60
   0   4 -14  250.37   23.00
  -1  -4 -14  244.38   14.50
  -1  -4 -14  232.88   14.30
  -1  -4 -14  232.88   14.30
  -1   4 -14  270.47   21.80
   1   4  14  266.77   22.00
  -1   4 -14  269.57   22.40
  -1   4 -14  265.07   22.70
  -2   4 -14  268.27   23.20
  -2   4 -14  245.58   21.90
  -3  -4 -14   53.19   10.70
  -3   4 -14   33.50   10.30
  -3   4 -14   28.30    9.60
  -4   4 -14  125.99   12.10
  -4   4 -14   98.19   14.20
  -5   4 -14   11.20    4.50
  -5  -5  14    5.70    2.60
  -5   5  14   11.80    3.40
   5   5 -14   11.00    3.10
  -4  -5  14  668.73   27.30
   4   5 -14  743.13   29.40
  -4   5  14  725.43   39.60
   4   5 -14  660.93   30.30
   3  -5 -14   -6.30    5.80
   3  -5 -14   -6.30    5.80
  -3  -5  14   -2.00    3.40
   3   5 -14    6.30    6.70
   3   5 -14    4.90    7.90
   3   5 -14    0.90    4.70
  -2  -5  14   59.79   17.40
   2  -5 -14   49.50   13.00
   2  -5 -14   49.50   13.00
   2  -5 -14   67.89   12.00
   2   5 -14   91.59   18.10
  -2   5  14   83.69   18.20
   1  -5 -14  785.52   41.30
  -1  -5  14  857.21   38.40
   1  -5 -14  819.72   40.00
   1  -5 -14  785.52   41.30
   1   5 -14  863.01   44.70
   1   5 -14  917.21   39.70
  -1   5  14  865.81   42.60
   1   5 -14  878.81   43.30
   0  -5 -14  106.79   14.50
   0  -5  14   80.59   10.30
   0  -5 -14  106.79   14.50
   0   5  14   71.59   12.90
   0   5 -14   63.99   13.10
   0   5 -14   78.09   14.20
   0   5 -14   81.39   12.80
  -1  -5 -14  887.51   36.60
  -1  -5 -14  887.51   36.60
  -1  -5 -14  838.32   33.40
  -1   5 -14  833.32   42.10
  -1   5 -14  842.22   42.90
  -1   5 -14  824.02   42.00
   1   5  14  792.82   43.70
  -2  -5 -14   85.19    8.30
  -2   5 -14   67.59   19.30
  -2   5 -14   65.79   18.00
  -3  -5 -14    5.90    5.90
  -3   5 -14    4.40    7.00
  -3   5 -14    5.60    7.40
  -4   5 -14  648.44   30.00
  -4   5 -14  779.22   38.70
  -5   5 -14    4.60    3.40
  -4  -6  14   33.80    5.80
  -4   6  14   24.30    5.30
   4   6 -14   41.30    7.50
   4   6 -14   28.40    5.20
   4   6 -14   37.70    9.30
   3  -6 -14   14.60    8.80
  -3  -6  14   23.80    5.70
   3  -6 -14   14.60    8.80
   3   6 -14   38.90    7.80
   3   6 -14   23.30    7.50
   3   6 -14   25.40    8.50
   2  -6 -14  384.96   23.20
   2  -6 -14  474.15   30.70
   2  -6 -14  474.15   30.70
   2   6 -14  403.26   27.90
   2   6 -14  389.76   23.30
   2   6 -14  377.26   25.40
   1  -6 -14   77.29   12.70
  -1  -6  14   80.29   13.10
   1   6 -14   71.69   11.40
  -1   6  14   53.19   12.50
   1   6 -14   68.79   13.40
   1   6 -14   94.59   16.00
   0  -6 -14   83.79   15.70
   0  -6 -14   83.79   15.70
   0  -6  14   70.49   11.00
   0   6  14   77.49   21.90
   0   6 -14   66.69   18.10
   0   6 -14  128.49   26.40
   0   6 -14   95.39   19.70
  -1  -6 -14   74.99    9.40
  -1   6 -14   66.09   12.20
   1   6  14   62.99   14.10
  -1   6 -14   59.89   11.70
  -1   6 -14   82.79   14.70
  -2  -6 -14  361.16   18.00
  -2  -6 -14  361.16   18.00
  -2  -6 -14  348.77   17.60
  -2   6 -14  380.36   26.00
  -2   6 -14  432.56   27.50
  -3  -6 -14   36.40   13.00
  -3   6 -14   15.20    7.20
  -3   6 -14   17.60    7.70
  -4   6 -14   37.00    6.80
  -4   6 -14   30.90    7.30
  -4   7  14   28.80    4.70
   4   7 -14   26.00    4.30
  -3  -7  14  105.59   11.80
  -3   7  14  105.69   11.30
   3   7 -14  111.59   13.10
   3   7 -14  112.89   11.70
   3   7 -14  126.19   11.00
   2  -7 -14  175.18   21.50
   2  -7 -14  175.18   21.50
   2  -7 -14  190.18   14.90
   2   7 -14  184.18   18.40
   2   7 -14  192.78   15.00
   2   7 -14  179.68   16.20
   1  -7 -14  136.89   14.70
   1  -7 -14  142.89   19.00
   1  -7 -14  142.89   19.00
   1   7 -14   97.29   14.00
   1   7 -14  133.89   14.00
   0  -7 -14  125.09   16.80
   0  -7 -14  124.99   16.80
   0   7 -14  134.39   15.70
   0   7 -14  137.99   16.80
  -1  -7 -14  114.49   13.90
  -1  -7 -14  114.49   13.90
  -1  -7 -14  128.69   11.90
  -1   7 -14  120.29   14.60
  -1   7 -14  134.29   16.20
  -1   7 -14  121.69   15.50
  -2  -7 -14  189.58   12.10
  -2  -7 -14  171.48   14.90
  -2  -7 -14  171.58   14.90
  -2   7 -14  189.28   17.50
  -2   7 -14  181.18   17.80
  -3  -7 -14  110.99   10.80
  -3   7 -14  105.69   11.40
  -3   7 -14  127.99   13.60
  -4   7 -14   39.10    4.90
  -4   7 -14   38.60    6.30
   3   8 -14   63.69    8.00
  -3   8  14   77.29    9.20
   2   8 -14  164.18   13.60
   2   8 -14  179.98   13.60
   1  -8 -14   97.79   11.60
   1   8 -14  111.69   14.90
   1   8 -14  110.99   19.70
   1   8 -14   97.49   11.70
   0   8 -14  198.98   20.50
   0   8 -14  236.68   18.80
   0   8 -14  235.48   17.80
  -1   8 -14   76.99   12.00
  -1   8 -14  106.69   13.60
  -2   8 -14  169.08   14.80
  -2   8 -14  188.08   16.00
  -3  -8 -14   84.89    7.90
  -3   8 -14   63.49    9.70
   2   9 -14   53.89    6.90
   2   9 -14   75.49    8.80
   1  -9 -14   35.40    5.60
   1   9 -14   26.80    5.80
   1   9 -14   31.10    7.20
   1   9 -14   38.90    7.10
   0  -9 -14  118.49   10.90
   0   9 -14  112.89   11.50
   0   9 -14  101.79   10.80
  -1  -9 -14   41.10    7.00
  -1   9 -14   49.50    8.70
  -1   9 -14   36.90    7.00
  -2   9 -14   45.70    6.70
  -2   9 -14   33.20    5.70
   0  10 -14   17.30    5.00
  -1 -10 -14   86.89    6.60
  -5   0  15   19.70    5.90
   4   0 -15  155.18   12.30
  -4   0  15  166.18   15.10
   4   0 -15  155.18   12.30
   3   0 -15   -0.50    3.80
   3   0 -15   -0.50    3.80
  -3   0  15    3.90    5.50
  -3   0  15    4.20    6.90
   3   0 -15    3.70    9.20
  -2   0  15  303.77   20.80
  -2   0  15  292.07   20.50
   2   0 -15  288.47   23.70
  -1   0  15  321.27   18.30
   1   0 -15  314.57   20.90
   1   0 -15  330.77   24.40
   0   0 -15   -2.50    6.10
   0   0 -15    0.40    6.60
  -1   0 -15  305.67   22.30
  -2   0 -15  268.17   21.20
  -5  -1  15   65.79    7.60
  -5   1  15   71.99    8.80
   4  -1 -15  315.07   18.80
   4  -1 -15  315.07   18.80
  -4  -1  15  274.37   19.10
   4   1 -15  285.47   14.60
  -4   1  15  284.67   20.60
   4   1 -15  285.57   14.60
   3  -1 -15  349.17   19.70
   3  -1 -15  349.17   19.70
  -3  -1  15  359.86   30.30
  -3   1  15  329.27   33.40
  -3   1  15  275.77   30.40
   3   1 -15  291.37   13.80
   3   1 -15  291.47   13.80
   3   1 -15  385.16   36.70
   2  -1 -15  208.68   20.30
   2  -1 -15  211.48   12.50
  -2  -1  15  234.08   17.90
  -2  -1  15  215.38   17.40
   2  -1 -15  211.48   12.50
   2   1 -15  223.18   21.40
   2   1 -15  251.07   18.50
  -2   1  15  230.98   18.40
   1  -1 -15  355.16   25.40
   1  -1 -15  335.97   22.10
  -1  -1  15  358.86   19.30
  -1  -1  15  403.26   21.10
  -1   1  15  409.66   21.40
   1   1 -15  393.96   27.50
   1   1 -15  398.36   24.00
   0  -1 -15   99.29   14.40
   0   1  15   86.19    9.30
   0   1 -15  113.79   16.80
  -1  -1 -15  390.36   25.40
  -1   1 -15  354.86   25.30
  -2  -1 -15  222.38   18.80
  -2   1 -15  218.88   19.60
  -2   1 -15  179.68   18.40
  -3   1 -15  257.37   30.40
  -4   1 -15  255.47   19.00
  -5   1 -15   61.69    7.60
  -5  -2  15  121.99    9.30
   5   2 -15  118.39   10.50
  -5   2  15  121.49   10.30
   4  -2 -15  101.69   12.80
   4  -2 -15  101.69   12.80
  -4  -2  15  100.09   11.00
   4   2 -15   84.59   12.90
  -4   2  15   81.79   11.90
   4   2 -15   68.39   10.50
  -3  -2  15   11.40    8.20
  -3  -2  15    3.40    7.40
  -3  -2  15    6.50    5.60
   3  -2 -15    7.00    7.80
  -3   2  15   13.60    7.40
   3   2 -15    6.10    8.20
  -3   2  15   11.20    7.60
   3   2 -15   12.40    9.60
   3   2 -15   15.40    6.00
   2  -2 -15   48.40   11.40
   2  -2 -15   51.49    8.90
  -2  -2  15   32.60    8.60
   2  -2 -15   51.49    8.90
  -2  -2  15   35.90    8.50
  -2   2  15   23.90    7.90
   2   2 -15   22.30    9.40
   2   2 -15   29.70    9.00
   2   2 -15   35.50    7.70
  -1  -2  15  269.77   19.80
   1  -2 -15  297.57   22.40
  -1   2  15  271.27   18.80
   1   2 -15  279.67   24.10
   1   2 -15  257.97   20.70
   1   2 -15  263.87   18.60
   0  -2  15   -1.40    2.50
   0  -2 -15   -3.80    6.30
   0   2 -15   11.30    7.60
   0   2 -15    0.30    7.40
   0   2  15   -1.20    4.50
   0   2 -15   -2.60    6.30
  -1  -2 -15  267.57   21.80
  -1   2 -15  292.57   23.70
  -1   2 -15  300.37   22.90
  -1   2 -15  308.77   23.00
   1   2  15  270.67   18.90
  -2  -2 -15   37.50    9.30
  -2   2 -15   30.50    9.20
  -2   2 -15   38.10   10.20
  -2   2 -15   39.90   10.60
  -3   2 -15   12.40    7.60
  -4   2 -15  106.39   14.50
  -5   2 -15  110.49   13.20
  -5  -3  15   76.69    9.10
  -5   3  15  100.69    8.90
   5   3 -15  102.69   11.00
   4  -3 -15  121.49   15.20
   4  -3 -15  121.49   15.20
   4   3 -15  126.59   11.30
  -4   3  15  117.99   13.50
   4   3 -15  129.29   13.40
   4   3 -15  112.09   13.90
   3  -3 -15  157.98   18.20
   3  -3 -15  157.98   18.20
   3  -3 -15  156.18   16.90
  -3  -3  15  152.78   13.20
   3   3 -15  188.48   19.70
  -3   3  15  174.88   17.50
   3   3 -15  163.88   13.20
   3   3 -15  153.88   16.20
   2  -3 -15   86.09   12.60
   2  -3 -15   86.09   12.60
  -2  -3  15   78.39   12.00
   2  -3 -15   68.99   12.00
  -2  -3  15   94.39   13.20
   2   3 -15   81.59   10.30
   2   3 -15   71.59   12.90
  -2   3  15   67.69   11.90
   2   3 -15   66.49   13.80
   1  -3 -15  661.03   29.40
  -1  -3  15  678.43   30.60
   1  -3 -15  661.03   29.40
   1  -3 -15  649.64   34.80
   1   3 -15  718.73   33.30
   1   3 -15  680.63   35.80
   1   3 -15  663.53   38.60
  -1   3  15  667.53   33.70
   0  -3 -15  218.68   20.40
   0   3 -15  233.58   18.90
   0   3 -15  224.78   20.80
   0   3 -15  203.08   21.00
  -1  -3 -15  686.53   35.10
   1   3  15  638.14   34.00
  -1   3 -15  665.13   36.80
  -1   3 -15  667.23   36.20
  -1   3 -15  692.13   36.50
  -2  -3 -15   98.79   15.50
  -2   3 -15   89.29   14.90
  -2   3 -15   94.59   15.70
  -3  -3 -15  168.98   15.30
  -3   3 -15  137.69   22.30
  -3   3 -15  153.48   18.50
  -4   3 -15  130.59   15.20
  -5   3 -15   82.89   10.20
  -5  -4  15  252.87   11.00
  -5   4  15  241.68   12.70
   5   4 -15  216.58   12.30
  -4  -4  15   21.90    5.00
   4   4 -15   17.70    4.90
  -4   4  15   18.10    9.30
   4   4 -15   20.90    6.90
   4   4 -15   11.20    6.50
   3  -4 -15   61.59   11.90
   3  -4 -15   61.59   11.90
  -3  -4  15   70.59    8.70
   3   4 -15   56.89    9.10
   3   4 -15   46.90   10.80
   3   4 -15   51.89   12.20
   2  -4 -15   41.40    9.70
   2  -4 -15   41.40    9.70
   2  -4 -15   41.90   14.70
   2   4 -15   39.40   16.30
   2   4 -15   27.70   10.20
   2   4 -15   48.30   13.00
  -1  -4  15  122.29   14.10
   1  -4 -15  122.09   14.60
   1  -4 -15  122.09   14.60
   1  -4 -15   92.59   14.00
   1   4 -15  102.39   13.00
   1   4 -15  112.89   16.00
  -1   4  15  112.39   16.10
   1   4 -15   92.09   15.60
   0  -4 -15  229.88   20.10
   0  -4  15  205.88   12.70
   0  -4 -15  214.18   13.80
   0  -4 -15  214.18   13.80
   0   4 -15  224.08   18.80
   0   4 -15  213.18   22.10
   0   4 -15  229.58   20.90
   0   4  15  222.88   19.50
  -1  -4 -15  106.39   15.00
  -1   4 -15  111.69   17.10
   1   4  15   92.79   15.50
  -1   4 -15  110.79   15.90
  -1   4 -15   83.59   13.90
  -2   4 -15   73.19   21.10
  -3  -4 -15   40.00    8.70
  -3   4 -15   56.39   12.50
  -3   4 -15   47.60   10.60
  -4   4 -15   27.70    9.00
  -5   4 -15  229.58   12.80
  -5   5  15   30.80    4.20
  -4  -5  15  320.87   15.40
   4   5 -15  363.16   23.20
   4   5 -15  294.97   18.10
   4   5 -15  328.77   16.60
  -4   5  15  310.67   18.70
  -3  -5  15   29.10    5.50
   3   5 -15   17.00    7.30
   3   5 -15   28.10    8.80
   3   5 -15   34.10    7.20
   2  -5 -15  127.59   17.00
   2  -5 -15  127.59   17.00
   2  -5 -15  123.29   13.90
   2   5 -15  106.09   12.40
   2   5 -15   77.79   13.90
   2   5 -15   86.39   13.50
   1  -5 -15  522.75   30.60
   1  -5 -15  465.05   39.10
  -1  -5  15  522.65   37.50
   1  -5 -15  522.75   30.60
   1   5 -15  622.94   36.60
   0  -5 -15    3.90    5.20
   0  -5 -15    5.00    7.30
   0  -5 -15    4.00    5.20
   0   5 -15    3.60    8.40
   0   5 -15    1.30    7.70
   0   5  15    1.40    6.70
   0   5 -15    3.70    6.00
  -1   5 -15  640.34   42.40
  -1   5 -15  546.15   48.00
  -1   5 -15  531.25   33.10
  -2   5 -15  146.39   17.50
  -2   5 -15  148.69   17.40
  -3  -5 -15   32.40    8.70
  -3   5 -15   27.30    8.10
  -3   5 -15   24.90    9.20
  -4   5 -15  316.17   19.10
  -4   5 -15  332.57   20.60
  -5   5 -15   18.30    3.90
  -4  -6  15   52.79    5.30
   4   6 -15   67.79    7.20
  -4   6  15   70.49    7.60
  -3  -6  15   60.49    8.00
   3   6 -15   70.89   11.50
  -3   6  15   73.69   12.80
   3   6 -15   63.29    9.50
   3   6 -15   45.20    8.20
   2  -6 -15  231.88   19.70
   2  -6 -15  231.98   19.80
   2  -6 -15  218.98   16.30
   2   6 -15  217.98   20.80
   2   6 -15  217.68   19.00
   2   6 -15  218.68   16.40
   1  -6 -15  120.29   15.90
   1  -6 -15  120.29   15.90
   1  -6 -15  125.19   15.50
   1   6 -15  142.69   16.80
   1   6 -15  153.08   15.10
   1   6 -15  157.78   19.00
   0  -6 -15   65.09   11.20
   0  -6 -15   64.99   11.20
   0   6 -15   70.29   13.80
   0   6 -15   47.80   10.10
   0   6 -15   48.70   11.00
  -1  -6 -15  123.49   10.20
  -1  -6 -15  123.49   10.20
  -1   6 -15  105.79   15.10
  -1   6 -15  136.69   16.40
  -1   6 -15  115.09   15.60
  -2   6 -15  225.58   19.90
  -2   6 -15  234.28   20.20
  -3   6 -15   44.00   12.30
  -3   6 -15   46.50    9.00
  -4   6 -15   58.99    6.10
  -4   6 -15   60.09    8.40
   4   7 -15  263.47   12.70
  -4   7  15  221.28   11.70
   3   7 -15   33.30    7.50
  -3   7  15   22.10    6.00
   3   7 -15   24.30    7.80
   3   7 -15   21.40    5.10
   2  -7 -15  143.49   12.20
   2   7 -15  132.09   14.20
   2   7 -15  174.48   20.50
   2   7 -15  121.99   13.20
   1  -7 -15  101.69   21.90
   1  -7 -15  116.99   14.20
   1  -7 -15  101.69   21.90
   1   7 -15  124.79   15.20
   1   7 -15  119.89   13.10
   1   7 -15  116.89   15.40
   0  -7 -15   78.39   13.90
   0  -7 -15   70.19   11.00
   0  -7 -15   78.39   13.90
   0   7 -15   90.89   13.80
   0   7 -15   74.89   12.70
   0   7 -15   82.29   13.20
  -1  -7 -15  132.89   15.80
  -1  -7 -15  132.89   15.80
  -1   7 -15  123.89   14.90
  -1   7 -15  115.19   13.80
  -1   7 -15  107.19   14.10
  -2  -7 -15  162.58   17.50
  -2   7 -15  183.18   19.40
  -3   7 -15   22.80    6.20
  -3   7 -15   19.10    6.30
  -4   7 -15  151.78    9.90
   3   8 -15    5.40    3.10
  -3   8  15    8.00    3.20
   2   8 -15   46.50   10.20
   2   8 -15   53.19    8.00
   2   8 -15   31.10    6.50
   1  -8 -15   55.69    8.10
   1   8 -15   52.29    9.00
   1   8 -15   85.99   11.60
   1   8 -15   84.59   11.30
   0  -8 -15    1.20    4.40
   0   8 -15   -0.40    5.50
   0   8 -15    0.10    5.10
   0   8 -15    2.30    5.20
  -1  -8 -15   68.09   10.00
  -1   8 -15   65.49   10.30
  -1   8 -15   42.60    8.20
  -2  -8 -15   36.70    6.70
  -2   8 -15   38.80    6.90
  -2   8 -15   61.29    9.30
  -3   8 -15    6.30    3.10
  -3   8 -15    4.50    3.40
  -2   9  15   68.89    6.00
   2   9 -15   55.49    6.00
   1   9 -15  143.19   11.50
   1   9 -15  127.39    9.70
   1   9 -15  113.99    9.10
   0  -9 -15   -1.20    3.30
   0   9 -15    1.50    4.50
   0   9 -15   -2.70    4.50
  -1   9 -15  111.49    9.40
  -1   9 -15  113.59   10.40
  -2   9 -15   60.89    7.30
  -2   9 -15   52.19    5.40
  -5   0  16  276.77   14.70
   5   0 -16  292.17   15.60
  -4   0  16   -1.80    4.00
  -3   0  16    6.10    5.30
   3   0 -16   11.10    8.50
   2   0 -16   50.59   11.60
  -2   0  16   54.59   10.50
   2   0 -16   69.59   11.40
   1   0 -16   14.70    9.10
   1   0 -16    3.60    6.70
   0   0 -16    5.40    6.80
   0   0 -16   -3.10    6.60
  -1   0 -16   11.60    7.90
  -2   0 -16   62.49   12.20
  -5  -1  16   73.29    9.50
   5  -1 -16   76.99    8.00
  -5   1  16  108.79    9.00
  -4   1  16  137.09   13.20
   4   1 -16  131.19   13.50
   3  -1 -16  308.07   14.20
  -3  -1  16  302.17   20.00
   3  -1 -16  323.07   23.20
   3  -1 -16  308.07   14.20
   3   1 -16  351.96   22.00
  -3   1  16  311.27   21.90
   3   1 -16  334.87   25.10
  -2  -1  16  508.05   27.50
   2  -1 -16  508.55   31.40
  -2  -1  16  460.05   26.60
  -2   1  16  468.65   28.40
   2   1 -16  547.05   32.70
  -2   1  16  531.25   28.50
   2   1 -16  555.24   28.80
   1  -1 -16  766.02   35.90
   1  -1 -16  773.62   39.80
  -1   1  16  804.82   34.80
   1   1 -16  839.12   42.80
   1   1 -16  831.92   38.80
   0  -1 -16  235.48   21.10
   0   1 -16  243.68   20.30
   0   1 -16  274.97   23.40
  -1  -1 -16  790.32   38.70
  -1   1 -16  750.22   38.50
  -1   1 -16  791.62   40.20
  -2  -1 -16  484.25   28.30
  -2   1 -16  482.95   29.50
   5  -2 -16   44.80    6.90
  -5  -2  16   49.90    5.30
  -5   2  16   56.59    9.60
   5   2 -16   54.39    9.00
  -4  -2  16   35.20    6.10
  -4   2  16   27.90    8.30
   4   2 -16   48.00    9.20
   4   2 -16   31.80    9.30
  -3  -2  16   27.90    6.90
   3  -2 -16   25.20    5.90
   3  -2 -16   25.20    5.90
   3  -2 -16   38.20   10.70
   3   2 -16   25.60    8.30
   3   2 -16   24.00    9.50
  -3   2  16   14.60    7.30
   2  -2 -16   83.59    9.90
   2  -2 -16   83.59    9.90
  -2  -2  16   90.99   13.70
   2  -2 -16   92.29   15.30
  -2   2  16   80.79   12.90
   2   2 -16  107.69   15.10
   2   2 -16   84.39   15.10
   1  -2 -16  187.58   19.10
  -1  -2  16  181.28   14.00
   1   2 -16  189.98   18.10
   1   2 -16  167.88   20.00
  -1   2  16  202.88   16.30
   0  -2 -16   -2.10    6.10
   0   2 -16    6.50    7.80
   0   2 -16    1.40    6.00
   0   2 -16   -0.90    6.50
   0   2  16    4.10    5.20
  -1  -2 -16  190.58   17.80
  -1   2 -16  164.88   17.80
  -1   2 -16  190.08   18.00
  -1   2 -16  161.38   18.70
  -2  -2 -16   74.99   12.50
  -2   2 -16   86.29   14.20
  -2   2 -16   94.19   15.70
  -3   2 -16   33.20    9.70
  -4   2 -16   39.80    8.40
   5  -3 -16   49.50    5.40
  -5  -3  16   46.00    4.40
  -5   3  16   53.49    5.90
   5   3 -16   53.59    6.50
  -4  -3  16  403.36   18.60
  -4   3  16  396.36   22.10
   4   3 -16  363.36   24.10
   4   3 -16  388.36   29.00
   4   3 -16  391.16   18.30
   3  -3 -16   62.49    9.50
   3  -3 -16   62.49    9.50
  -3  -3  16   72.99    9.00
   3  -3 -16   54.69   10.60
   3   3 -16   83.19   13.40
   3   3 -16   79.29   13.20
   3   3 -16   82.59    9.80
  -3   3  16   86.79   13.80
   2  -3 -16  311.47   24.40
  -2  -3  16  345.87   25.90
   2   3 -16  331.37   20.40
   2   3 -16  327.97   28.20
   2   3 -16  424.66   35.50
  -2   3  16  293.77   22.90
  -1  -3  16   85.19   11.20
   1  -3 -16   77.19   13.60
  -1   3  16   81.19   13.30
   1   3 -16   87.19   14.50
   1   3 -16   66.39   14.20
   1   3 -16   85.99   12.40
   0  -3 -16  386.26   26.00
   0   3 -16  385.06   26.10
   0   3 -16  384.86   27.70
   0   3  16  356.06   23.40
   0   3 -16  397.26   25.50
  -1  -3 -16   69.69   12.40
  -1   3 -16   59.99   12.10
  -1   3 -16   70.39   13.00
   1   3  16   78.79   20.40
  -1   3 -16   74.79   13.80
  -2  -3 -16  338.37   24.10
  -2   3 -16  371.96   26.60
  -2   3 -16  361.66   24.90
  -3  -3 -16   56.49   14.20
  -3   3 -16   53.39   10.90
  -4   3 -16  390.46   22.70
  -5   4  16   34.80    4.80
  -4  -4  16    8.20    3.90
  -4   4  16    3.20    3.80
   4   4 -16   -6.20    4.70
   4   4 -16    2.90    3.60
   4   4 -16    7.10    5.60
  -3  -4  16    2.50    3.90
   3   4 -16    3.10    5.90
   3   4 -16    8.00    7.70
  -3   4  16    9.00    6.00
   3   4 -16    5.80    4.70
   2  -4 -16   89.09   11.50
   2  -4 -16   80.19   12.60
   2  -4 -16   89.09   11.50
   2   4 -16   58.49   12.10
   2   4 -16   82.59   11.50
   2   4 -16   57.99   13.20
   1  -4 -16   20.10    7.20
   1  -4 -16   20.10    7.20
  -1  -4  16   14.20   10.20
   1   4 -16   20.20   11.30
   1   4 -16   20.80    9.50
   1   4 -16   15.10   16.00
  -1   4  16   30.90   15.10
   0  -4 -16   14.20    8.20
   0   4 -16    9.30    8.70
   0   4 -16   22.10   10.10
   0   4  16   15.10    8.50
   0   4 -16    8.30    6.60
  -1   4 -16   22.80   14.30
   1   4  16   19.10   10.70
  -1   4 -16   28.70   14.80
  -1   4 -16   23.90   12.20
  -2  -4 -16   85.99   14.30
  -2   4 -16   74.89   12.70
  -2   4 -16   81.39   14.00
  -3  -4 -16    8.20    7.50
  -3   4 -16    3.60    6.70
  -3   4 -16    6.70    7.60
  -4   4 -16    7.30    5.30
  -4  -5  16  212.98   10.70
  -4   5  16  232.08   13.70
   4   5 -16  205.78   11.90
   3   5 -16  166.18   16.70
   3   5 -16  137.79   12.30
   3   5 -16  149.19   17.90
   2  -5 -16   52.89    9.50
   2  -5 -16   52.89    9.50
   2  -5 -16   50.29    9.60
   2   5 -16   52.59   11.10
   2   5 -16   45.50   10.70
   2   5 -16   38.40    7.60
   1  -5 -16   59.89    9.00
   1  -5 -16   59.89    9.00
   1  -5 -16   42.80    9.40
   1   5 -16   35.30   10.10
   1   5 -16   62.39   14.40
   1   5 -16   35.50    8.60
   0  -5 -16  197.98   18.60
   0   5 -16  221.28   21.80
   0   5 -16  219.68   19.40
   0   5 -16  215.18   20.10
  -1  -5 -16   50.09   11.50
  -1   5 -16   56.09   11.70
  -1   5 -16   56.59   12.20
  -1   5 -16   61.79   12.60
  -2  -5 -16   43.00    9.60
  -2   5 -16   48.70   10.50
  -2   5 -16   72.69   12.40
  -3  -5 -16  134.69   12.20
  -3   5 -16  118.69   12.80
  -3   5 -16  111.99   15.50
  -4   5 -16  210.68   14.60
   4   6 -16    4.90    3.30
  -4   6  16    6.60    2.90
   3   6 -16    0.80    3.30
   3   6 -16   -3.20    4.20
  -3   6  16    0.00    4.10
   3   6 -16    3.70    5.20
   2  -6 -16   68.89    9.60
   2   6 -16   85.89   10.70
   2   6 -16   81.89   13.60
   2   6 -16   58.19   10.30
   1  -6 -16   64.69    9.80
   1  -6 -16   64.69    9.80
   1  -6 -16   52.49    9.90
   1   6 -16   75.99   14.10
   1   6 -16   84.29   14.00
   1   6 -16   47.90    9.00
   0  -6 -16    3.00    6.20
   0   6 -16    1.50    6.60
   0   6 -16   -0.40    6.10
   0   6 -16    7.60    7.20
  -1  -6 -16   69.49   12.00
  -1   6 -16   34.20    9.20
  -1   6 -16   50.09   10.50
  -1   6 -16   49.30    9.90
  -2  -6 -16   80.39   11.20
  -2   6 -16   56.39   10.30
  -2   6 -16   57.69   10.30
  -3  -6 -16    3.70    5.30
  -3   6 -16    3.90    5.00
  -3   6 -16    3.40    4.60
  -4   6 -16    9.50    3.90
   3   7 -16  129.19   10.90
   3   7 -16  119.59   10.00
  -3   7  16  132.29   11.90
   3   7 -16  116.69    9.40
   2   7 -16   75.89    9.10
   2   7 -16  102.79   13.00
   2   7 -16   90.09   11.10
   1  -7 -16 1036.10   40.40
   1   7 -16  925.41   45.40
   0  -7 -16    5.80    6.50
   0   7 -16    0.00    5.10
   0   7 -16    3.20    7.50
   0   7 -16    9.20    6.70
  -1  -7 -16  813.72   42.00
  -1   7 -16  955.40   36.50
  -1   7 -16  977.60   48.30
  -2  -7 -16   96.09   11.60
  -2   7 -16   96.39   12.00
  -3   7 -16  116.79    9.10
  -3   7 -16  113.79   14.80
   2   8 -16   43.10    7.00
   2   8 -16   70.79   10.70
   2   8 -16   44.40    5.90
   1  -8 -16  119.49   12.00
   1   8 -16  110.89   10.70
   1   8 -16  105.99   10.90
   1   8 -16  111.59   11.40
   0  -8 -16   17.80    6.40
   0   8 -16   10.00    6.70
   0   8 -16   16.70    5.60
   0   8 -16   24.40    7.30
  -1  -8 -16  110.49   10.70
  -1   8 -16   85.99   10.40
  -1   8 -16   91.89   10.60
  -2  -8 -16   64.39    7.30
  -2   8 -16   38.20    7.00
  -2   8 -16   54.29    7.60
   1   9 -16   30.40    4.60
   0   9 -16   75.29    6.80
   0   9 -16   87.49    7.90
  -1  -9 -16   31.20    4.60
  -1   9 -16   27.70    4.80
  -1   9 -16   28.70    5.20
   5   0 -17   13.70    4.20
  -5   0  17    7.40    2.60
   4   0 -17   53.19    7.90
   3   0 -17    7.10    6.30
  -3   0  17   14.80    6.40
   3   0 -17    3.70    7.60
   2   0 -17   59.29   11.50
   2   0 -17   33.50   12.00
   1   0 -17  359.56   26.90
   1   0 -17  313.27   22.20
   0   0 -17   -5.00    6.20
  -1   0 -17  313.87   24.10
  -2   0 -17   34.90   10.40
  -5  -1  17  153.68    8.40
   5  -1 -17  180.78   10.40
   5   1 -17  183.18   10.70
  -5   1  17  174.78    9.60
   4  -1 -17  162.28   12.90
  -4  -1  17  157.98   11.50
  -4   1  17  139.99   12.20
   4   1 -17  143.49   13.20
  -3  -1  17  196.58   14.80
   3  -1 -17  205.08   18.30
  -3   1  17  176.58   15.50
   3   1 -17  186.38   19.20
   3   1 -17  178.98   16.00
   2  -1 -17  822.42   40.10
   2   1 -17  702.83   39.40
  -2   1  17  633.14   42.60
   2   1 -17  723.83   35.70
   1  -1 -17  110.89   13.50
   1  -1 -17  105.29   15.50
   1   1 -17   97.79   16.70
   1   1 -17  101.49   14.50
   0  -1 -17  442.96   28.50
   0   1 -17  451.05   30.00
   0   1 -17  472.55   28.10
  -1  -1 -17   99.49   14.30
  -1   1 -17  104.09   15.90
  -2  -1 -17  721.33   37.10
  -2   1 -17  796.12   38.30
   5  -2 -17  280.37   14.10
  -5   2  17  288.87   12.70
   5   2 -17  273.87   13.20
  -4  -2  17   93.19    8.20
   4   2 -17   98.29   11.60
  -4   2  17  110.09   10.90
   3  -2 -17   46.60   10.10
  -3  -2  17   61.29   10.60
   3   2 -17   60.29   11.20
  -3   2  17   36.10    8.00
   3   2 -17   48.00   10.70
   2  -2 -17  158.68   14.30
   2  -2 -17  160.48   17.50
   2   2 -17  164.08   17.20
  -2   2  17  146.19   15.20
   2   2 -17  116.79   17.40
   1  -2 -17  180.08   18.80
  -1   2  17  178.48   25.00
   1   2 -17  200.68   19.40
   1   2 -17  203.78   21.00
   0  -2 -17    1.90    7.10
   0   2 -17    2.40    7.00
   0   2 -17    1.30    7.00
  -1  -2 -17  197.28   18.80
  -1   2 -17  181.28   24.10
  -1   2 -17  189.28   19.90
  -2  -2 -17  136.79   15.60
  -2   2 -17  143.29   16.50
  -2   2 -17  164.48   20.00
  -3   2 -17   37.30    8.70
  -4   2 -17   97.49   12.90
  -5   3  17   11.90    3.60
   4  -3 -17    2.80    4.10
  -4  -3  17    4.90    3.30
  -4   3  17    5.00    4.20
   4   3 -17    9.90    5.50
   3  -3 -17  213.78   17.00
   3   3 -17  195.08   18.60
   3   3 -17  202.18   17.20
  -3   3  17  177.08   15.80
   2  -3 -17   46.00   10.70
   2   3 -17   65.19   12.80
   2   3 -17   35.20    7.60
   2   3 -17   41.80   11.00
  -1  -3  17  170.08   14.00
   1  -3 -17  185.58   19.10
   1   3 -17  198.18   20.00
   1   3 -17  211.88   17.00
   1   3 -17  200.88   22.00
  -1   3  17  201.98   18.20
   0  -3 -17   69.99   13.30
   0   3 -17   71.49   17.60
   0   3 -17   69.09   21.40
   0   3 -17   72.59   17.90
   0   3  17   79.69   14.90
  -1  -3 -17  202.38   18.40
  -1   3 -17  187.08   18.00
  -1   3 -17  197.28   19.00
  -1   3 -17  171.08   19.60
  -2  -3 -17   48.10   10.40
  -2   3 -17   47.20   10.10
  -2   3 -17   64.29   12.90
  -3   3 -17  207.48   18.90
  -4   3 -17    5.70    5.90
  -4  -4  17   14.70    5.20
  -4   4  17   13.10    4.30
   4   4 -17   24.70    6.20
   3   4 -17   22.50    5.70
   3   4 -17   19.20    9.50
   3   4 -17   26.60    8.60
  -3   4  17   12.50    5.70
   2  -4 -17    1.40    6.10
   2   4 -17   -5.30    7.00
   2   4 -17   -5.60    6.40
   2   4 -17    2.50    4.70
   1  -4 -17  185.58   18.20
   1   4 -17  164.38   19.70
   1   4 -17  204.28   19.00
   1   4 -17  179.68   16.10
   0  -4 -17   26.10    8.40
   0   4 -17   30.80    9.90
   0   4 -17   31.80   10.10
   0   4 -17   31.40    8.80
  -1  -4 -17  189.38   17.90
  -1   4 -17  157.28   17.00
  -1   4 -17  199.98   19.40
  -1   4 -17  185.68   19.00
  -2  -4 -17    1.20    5.70
  -2   4 -17    1.10    6.60
  -2   4 -17    2.10    6.40
  -3  -4 -17   19.00    5.70
  -3   4 -17   17.50    7.70
  -3   4 -17   26.40    6.70
  -4   4 -17   13.90    5.60
   4   5 -17  160.88   10.80
  -4   5  17  196.78   11.10
  -3   5  17  115.89   11.70
   3   5 -17  107.39    9.70
   3   5 -17  129.09   12.80
   3   5 -17  105.49   12.40
   2  -5 -17  131.89   15.30
   2   5 -17  142.69   13.20
   2   5 -17  125.99   14.10
   2   5 -17  136.59   16.40
   1  -5 -17  150.68   15.50
   1   5 -17  131.99   17.70
   1   5 -17  145.79   16.60
   1   5 -17  146.39   14.40
   0  -5 -17   40.00    9.30
   0   5 -17   37.20   10.30
   0   5 -17   52.19   11.00
   0   5 -17   48.00   11.60
  -1  -5 -17  148.49   15.90
  -1   5 -17  176.68   17.80
  -1   5 -17  153.08   16.60
  -1   5 -17  156.88   16.60
  -2  -5 -17  155.38   14.80
  -2   5 -17  122.59   15.00
  -2   5 -17  121.39   14.40
  -3  -5 -17  132.99   16.80
  -3   5 -17   90.09    9.90
  -3   5 -17  102.69   12.20
  -4   5 -17  149.79    9.90
   3   6 -17    6.50    7.00
   3   6 -17   11.90    6.50
  -3   6  17    7.70    3.90
   3   6 -17   14.90    5.80
   2  -6 -17   52.29    8.20
   2   6 -17   34.60    7.70
   2   6 -17   33.00    6.30
   2   6 -17   40.50    8.30
   1  -6 -17  183.68   21.20
   1   6 -17  167.08   17.80
   1   6 -17  191.48   16.30
   1   6 -17  169.28   16.90
   0  -6 -17    0.00    5.40
   0   6 -17   -2.80    4.70
   0   6 -17    2.30    6.70
   0   6 -17    3.10    7.10
  -1  -6 -17  158.78   16.00
  -1   6 -17  166.48   16.10
  -1   6 -17  180.78   15.60
  -1   6 -17  189.38   16.80
  -2  -6 -17   64.49   10.10
  -2   6 -17   69.89   11.60
  -2   6 -17   45.00    8.30
  -3  -6 -17   13.30    5.30
  -3   6 -17   13.00    5.60
  -3   6 -17    5.70    4.00
  -3   7  17    2.70    2.50
   3   7 -17    4.10    3.50
   3   7 -17    4.30    3.20
   2   7 -17  120.19   11.50
   2   7 -17  118.89   10.50
   2   7 -17  124.29   11.50
   1  -7 -17    2.00    4.20
   1   7 -17   10.30    6.10
   1   7 -17    3.70    5.10
   1   7 -17    4.30    4.60
   0  -7 -17  270.67   17.20
   0   7 -17  250.07   17.40
   0   7 -17  249.78   17.30
   0   7 -17  256.97   18.40
  -1  -7 -17    5.80    5.40
  -1   7 -17    7.70    6.00
  -1   7 -17    5.50    4.90
  -2   7 -17   89.19    9.50
  -2   7 -17   79.59    9.50
  -3   7 -17    1.90    3.00
  -2   8  17   64.59    6.30
   2   8 -17   54.39    6.20
   2   8 -17   52.89    5.70
   1   8 -17   20.40    5.00
   1   8 -17   15.30    4.50
   1   8 -17   17.20    4.70
   0  -8 -17   16.40    6.00
   0   8 -17   13.70    5.10
   0   8 -17   17.00    4.60
   0   8 -17   14.50    6.00
  -1  -8 -17   25.00    6.10
  -1   8 -17   19.80    5.50
  -1   8 -17   24.40    5.90
  -2  -8 -17   60.29    6.10
  -2   8 -17   63.39    6.90
  -2   8 -17   50.19    5.50
   4   0 -18  284.77   16.50
  -3   0  18   11.20    5.20
   3   0 -18    4.50    5.50
   2   0 -18  158.08   18.10
   2   0 -18  157.18   14.90
   1   0 -18   24.30    7.90
   1   0 -18   33.60   11.20
   0   0 -18  678.73   48.00
  -1   0 -18   25.50    9.20
  -2   0 -18  154.48   16.90
  -4  -1  18   27.70    4.90
   4  -1 -18   45.00    7.40
   4   1 -18   19.20    5.10
  -4   1  18   34.60    7.40
  -3  -1  18  414.26   20.90
   3  -1 -18  431.26   26.20
   3  -1 -18  412.26   22.10
   3   1 -18  441.76   34.40
   3   1 -18  395.26   23.10
  -3   1  18  395.86   22.50
   2  -1 -18   15.50    6.30
   2  -1 -18    8.50    7.70
   2   1 -18    8.10    7.00
   2   1 -18    7.90    8.20
   1  -1 -18   21.60    9.00
   1   1 -18   38.80    9.90
   1   1 -18   48.60   12.60
   0  -1 -18  191.88   29.80
   0   1 -18  215.68   18.60
  -1  -1 -18   41.90   10.20
  -1   1 -18   21.50   10.00
  -2  -1 -18    8.20    8.00
  -2   1 -18   12.90    7.60
  -4  -2  18  121.29    7.90
   4  -2 -18  127.99   12.60
  -4   2  18  117.29   13.30
   3  -2 -18  102.49   12.80
   3  -2 -18  107.39   10.90
   3   2 -18  118.19   14.60
   3   2 -18  134.09   18.80
  -3   2  18  102.99   11.50
   2  -2 -18   60.39   11.70
  -2   2  18   32.40    8.20
   2   2 -18   25.00    8.10
   2   2 -18   54.39   12.80
   1  -2 -18  106.89   15.80
   1   2 -18   87.89   14.00
   1   2 -18   68.49   12.70
   0  -2 -18  319.27   24.10
   0   2 -18  327.47   25.20
   0   2 -18  367.16   24.40
  -1  -2 -18  119.69   16.80
  -1   2 -18  107.59   15.90
  -1   2 -18   74.39   11.90
  -2  -2 -18   34.60    8.50
  -4   3  18  117.19    9.20
   4   3 -18   99.89    9.90
   3  -3 -18   12.90    4.50
   3   3 -18    6.80    6.80
  -3   3  18   16.50    5.90
   3   3 -18   15.90    7.10
   2  -3 -18  259.47   20.60
  -2   3  18  266.57   20.60
   2   3 -18  318.57   22.10
   2   3 -18  284.17   22.80
   1  -3 -18  327.67   23.40
   1   3 -18  342.57   26.50
   1   3 -18  338.37   23.80
   0  -3 -18  926.21   43.10
   0   3 -18  871.21   41.00
   0   3 -18  963.40   45.80
   0   3 -18  951.40   43.40
  -1  -3 -18  305.27   22.00
  -1   3 -18  294.27   21.60
  -1   3 -18  316.17   23.80
  -1   3 -18  318.37   22.70
  -2  -3 -18  273.37   19.60
  -2   3 -18  265.57   20.00
  -2   3 -18  255.87   25.40
  -3   3 -18   14.00    6.00
  -4   4  18   26.30    4.30
   4   4 -18   34.50    5.60
   3   4 -18   24.20    6.50
   3   4 -18   30.70    8.30
  -3   4  18   24.20    6.20
   3   4 -18   18.60    6.50
   2  -4 -18   37.50   12.70
   2   4 -18   30.10    8.30
   2   4 -18   52.99   12.20
   2   4 -18   57.19    8.90
   1  -4 -18   44.70   10.00
   1   4 -18   47.60    8.90
   1   4 -18   56.69   12.20
   1   4 -18   42.80   10.10
   0  -4 -18    3.60    6.40
   0   4 -18    8.60    8.60
   0   4 -18   15.90    8.60
   0   4 -18   19.30    8.30
  -1  -4 -18   48.40   10.20
  -1   4 -18   65.39   12.80
  -1   4 -18   48.90   10.20
  -1   4 -18   63.09   11.40
  -2  -4 -18   49.00    9.60
  -2   4 -18   57.19   10.40
  -2   4 -18   39.30   10.80
  -3  -4 -18   11.90    7.50
  -3   4 -18   18.10    6.40
   3   5 -18  113.59   11.10
   3   5 -18   98.19    8.40
  -3   5  18  108.49   12.40
   3   5 -18  131.89   15.30
   2  -5 -18   20.90    6.40
   2   5 -18   28.60    8.40
   2   5 -18   18.40    5.80
   2   5 -18   24.20    8.30
   1  -5 -18  257.87   18.60
   1   5 -18  243.78   18.80
   1   5 -18  177.28   18.10
   1   5 -18  235.98   20.10
   0  -5 -18  235.58   18.90
   0   5 -18  232.68   18.60
   0   5 -18  222.08   18.80
   0   5 -18  221.28   20.00
  -1  -5 -18  242.58   18.60
  -1   5 -18  256.47   18.40
  -1   5 -18  293.37   23.40
  -1   5 -18  240.58   19.00
  -2  -5 -18   30.60    8.10
  -2   5 -18   23.00    7.30
  -2   5 -18   24.60    7.30
  -3   5 -18   79.29   11.60
   3   6 -18   27.20    5.10
  -3   6  18   30.20    4.70
   3   6 -18   31.70    7.10
   3   6 -18   37.40    5.60
   2  -6 -18   78.89    9.60
   2   6 -18  101.59   11.00
  -2   6  18  100.69    9.90
   2   6 -18  110.89   12.20
   2   6 -18   98.29    9.70
   1  -6 -18   34.40    7.60
   1   6 -18   36.70    8.90
   1   6 -18   27.50    6.90
   1   6 -18   28.70    7.90
   0  -6 -18  264.87   18.40
   0   6 -18  246.08   17.40
   0   6 -18  251.07   18.40
   0   6 -18  240.18   18.00
  -1  -6 -18   40.80    8.70
  -1   6 -18   31.20    7.20
  -1   6 -18   24.90    7.20
  -2  -6 -18   95.39   10.50
  -2   6 -18  101.99   11.20
  -2   6 -18   82.79    9.70
  -3   6 -18   39.40    5.60
   2   7 -18   22.90    4.70
   2   7 -18   15.50    4.20
  -2   7  18   20.90    4.30
   2   7 -18   25.80    5.40
   1   7 -18   71.69    8.90
   1   7 -18   78.59    9.50
   0  -7 -18  172.38   12.70
   0   7 -18  172.58   18.30
   0   7 -18  180.38   13.20
   0   7 -18  156.08   13.00
  -1  -7 -18   80.89    9.60
  -1   7 -18  101.79   11.50
  -1   7 -18  100.69   10.20
  -2  -7 -18   27.30    5.10
  -2   7 -18   26.40    5.00
  -2   7 -18   27.00    5.40
   1   8 -18  113.49    7.40
   1   8 -18   84.99    8.20
   0   8 -18  226.78   12.30
  -1  -8 -18  123.99    9.70
  -1   8 -18  115.59    8.60
  -1   8 -18  150.78    9.60
   4   0 -19  261.67   15.60
   3   0 -19  282.77   18.40
   3   0 -19  283.07   18.00
   2   0 -19   62.39   11.10
   1   0 -19   30.80    9.60
   1   0 -19   34.20    9.10
   0   0 -19   -1.00    7.30
  -1   0 -19   35.00   10.70
  -2   0 -19   67.69   10.40
   4  -1 -19   71.29    7.30
  -4   1  19   77.39    7.30
   4   1 -19   84.29    9.00
   3  -1 -19   26.20    7.60
   3  -1 -19   16.80    5.40
  -3   1  19   23.70    7.80
   3   1 -19   25.30    7.70
   3   1 -19   34.50    7.90
   2  -1 -19   31.00    9.40
   2  -1 -19   27.90    8.90
   2   1 -19   44.10   11.50
   2   1 -19   20.10    7.30
   1  -1 -19   39.40   10.60
   1   1 -19   47.60   11.20
   1   1 -19   40.60   11.10
   0  -1 -19  702.23   36.70
   0   1 -19  676.53   36.80
   0   1 -19  643.44   33.90
  -1  -1 -19   41.60   10.40
  -1   1 -19   24.00    8.30
  -2  -1 -19   29.90    8.30
  -2   1 -19   20.30   11.40
  -4   2  19  139.09    9.60
   4   2 -19  129.29    9.80
   3  -2 -19   47.10    8.20
   3  -2 -19   42.90   12.30
   3   2 -19   37.00    8.80
  -3   2  19   42.00    9.10
   2  -2 -19   50.59    9.60
   2   2 -19   90.39   14.70
   2   2 -19   66.79   11.10
   1  -2 -19    9.40    7.20
   1   2 -19    5.80    7.30
   1   2 -19    8.50    7.00
   0  -2 -19   -0.20    6.10
   0   2 -19    2.40    6.70
   0   2 -19    1.20    6.10
  -1  -2 -19   14.90    8.10
  -1   2 -19   10.90    7.50
  -2  -2 -19   85.09   13.70
   4   3 -19   71.29    6.90
  -4   3  19   79.09    8.00
   3   3 -19  341.67   20.20
  -3   3  19  362.76   24.20
   3   3 -19  357.26   20.20
   2  -3 -19    7.00    7.20
  -2   3  19    6.80    4.90
   2   3 -19    2.40    7.00
   2   3 -19    7.10    6.10
   1  -3 -19   48.60    9.70
   1   3 -19   94.69   16.20
   1   3 -19   59.09   11.00
   0  -3 -19  208.78   18.50
   0   3 -19  212.38   18.70
   0   3 -19  186.68   19.00
  -1  -3 -19   57.19   10.20
  -1   3 -19   83.39   13.90
  -1   3 -19   52.09    9.30
  -2  -3 -19    8.00    6.40
   3   4 -19   69.89    9.20
   3   4 -19   75.49   10.20
  -3   4  19   55.59    7.10
   2  -4 -19  407.26   22.30
  -2   4  19  383.66   20.60
   2   4 -19  431.46   25.30
   2   4 -19  393.76   23.20
   2   4 -19  357.06   21.80
   1  -4 -19   12.50    6.30
   1   4 -19   20.50    6.80
   1   4 -19   33.30   10.30
   1   4 -19   14.80    7.20
   0  -4 -19  268.87   20.40
   0   4 -19  287.67   20.80
   0   4 -19  330.07   23.10
   0   4 -19  306.77   19.60
  -1  -4 -19   17.40    7.70
  -1   4 -19    9.60    6.00
  -1   4 -19   26.70    8.90
  -1   4 -19   12.30    7.80
  -2  -4 -19  372.26   20.60
  -2   4 -19  354.26   19.30
  -2   4 -19  359.46   20.80
  -3   4 -19   61.59   11.90
   3   5 -19  111.89    9.10
  -3   5  19  116.89    8.50
   3   5 -19  106.59    9.00
   2  -5 -19   45.70    7.60
  -2   5  19   46.90    9.60
   2   5 -19   43.10    8.30
   2   5 -19   54.89    8.50
   2   5 -19   50.09    7.00
   1  -5 -19   99.39   12.20
   1   5 -19  114.59   11.40
   1   5 -19  103.09   12.70
   1   5 -19   74.79   10.80
   0  -5 -19   84.39   12.50
   0   5 -19  120.59   14.30
   0   5 -19  105.79   13.10
   0   5 -19  110.89   12.10
  -1  -5 -19   93.59   11.30
  -1   5 -19  100.49   12.20
  -1   5 -19   86.89   10.70
  -1   5 -19  101.39   11.70
  -2  -5 -19   62.19    8.90
  -2   5 -19   38.10    7.90
  -2   5 -19   37.10    9.70
   2   6 -19   11.90    4.40
   2   6 -19   14.10    5.50
   2   6 -19   20.00    4.90
  -2   6  19   13.40    3.80
   1  -6 -19    4.40    5.70
   1   6 -19   14.20    6.10
   1   6 -19   14.10    6.20
   0  -6 -19    2.60    4.90
   0   6 -19    2.90    4.40
   0   6 -19    1.20    4.80
   0   6 -19    3.60    5.00
  -1  -6 -19    7.60    5.30
  -1   6 -19   -2.90    4.70
  -1   6 -19    4.60    4.20
  -2  -6 -19   13.80    4.50
  -2   6 -19   12.50    4.30
  -2   6 -19   10.20    3.60
   1   7 -19   71.59    7.40
  -1   7  19   76.49    8.80
   1   7 -19   79.29    8.50
   1   7 -19   71.99    7.10
   0  -7 -19  175.58   11.10
   0   7 -19  163.78   10.80
   0   7 -19  150.68   10.80
  -1  -7 -19   91.39    8.00
  -1   7 -19   66.99    6.80
  -1   7 -19   77.29    7.60
   3   0 -20   12.80    4.90
   3   0 -20   14.70    5.90
   2   0 -20   52.29    8.30
   2   0 -20  102.59   20.40
   1   0 -20   36.50   10.90
   0   0 -20   -8.00    5.10
  -1   0 -20   35.70   10.20
  -2   0 -20   95.79   12.30
   4   1 -20   47.90    5.30
   3  -1 -20    3.30    4.90
   3  -1 -20    7.40    4.10
   3   1 -20   23.60    7.20
   3   1 -20   19.10    6.10
   2  -1 -20   20.70    5.90
   2  -1 -20   25.90    7.50
   2   1 -20   13.00    5.90
   2   1 -20   16.50    9.00
   1  -1 -20   24.70    9.70
   1   1 -20    9.50    6.90
   1   1 -20   10.70    7.50
   0  -1 -20   79.89   13.10
   0   1 -20   54.99   10.40
  -1  -1 -20   25.60    8.20
  -1   1 -20   20.10    8.70
  -2  -1 -20   31.90    8.10
  -2   1 -20   25.10    7.30
   3   2 -20  229.08   14.50
   2  -2 -20  285.17   19.40
   2   2 -20  325.37   21.50
   2   2 -20  274.27   18.60
   1  -2 -20  307.67   21.90
   1   2 -20  319.67   23.60
   0  -2 -20  395.56   25.10
   0   2 -20  386.26   26.80
   0   2 -20  380.96   25.80
  -1  -2 -20  317.47   21.90
  -1   2 -20  315.87   30.30
  -2  -2 -20  295.27   18.70
   3   3 -20   60.59    9.60
   3   3 -20   70.19    8.10
   2  -3 -20   13.70    5.90
   2   3 -20   20.60    6.80
   2   3 -20   10.40    6.50
   1  -3 -20    1.70    7.30
   1   3 -20   -1.00    4.90
   1   3 -20    2.90    8.00
   0  -3 -20   19.20    6.80
   0   3 -20   15.70    8.90
   0   3 -20   18.30    6.60
  -1  -3 -20   -3.00    8.50
  -1   3 -20    5.80    6.10
  -1   3 -20    6.00    5.20
  -2  -3 -20   17.00    6.30
   3   4 -20  330.37   20.10
   3   4 -20  336.07   16.00
   2  -4 -20   63.79    8.70
   2   4 -20   55.19    8.10
  -2   4  20   59.29    7.70
   2   4 -20   42.30    7.80
   1  -4 -20  119.49   13.10
   1   4 -20  127.19   14.20
   1   4 -20  106.29   11.80
   0  -4 -20    9.80    6.10
   0   4 -20    4.90    6.50
   0   4 -20    3.20    5.50
  -1  -4 -20  107.29   12.70
  -1   4 -20  113.79   11.40
  -1   4 -20  117.79   13.40
  -1   4 -20  113.29   12.40
  -2  -4 -20   79.29   15.40
   2   5 -20   20.10    5.60
   2   5 -20   18.50    5.20
   1  -5 -20   98.39   10.80
   1   5 -20   85.49    9.40
   1   5 -20  107.09   12.20
   1   5 -20   83.79   10.00
   0  -5 -20  160.18   13.70
   0   5 -20  125.69   11.10
   0   5 -20  139.89   13.00
   0   5 -20  150.58   13.00
  -1  -5 -20  104.19   10.60
  -1   5 -20   85.49    8.80
  -2  -5 -20   28.20    5.50
   2   6 -20  152.38    8.80
   2   6 -20  158.18    9.30
   1  -6 -20  103.19    8.90
   1   6 -20   83.49    8.20
   1   6 -20  103.39    9.30
   0  -6 -20  483.65   21.20
   0   6 -20  372.56   19.30
   0   6 -20  454.95   20.90
   0   6 -20  423.56   18.60
  -1   6 -20   78.89    7.40
   3   0 -21  134.29   10.00
   2   0 -21    4.40    4.00
   2   0 -21    4.40    5.30
   1   0 -21  720.63   36.90
   0   0 -21   -2.10    7.10
  -1   0 -21  662.13   32.00
  -2   0 -21    1.20    5.00
   3   1 -21   21.90    4.40
   2  -1 -21    7.80    6.20
   2   1 -21    7.80    5.30
   2   1 -21    5.50    5.50
   1  -1 -21   74.29   12.50
   1   1 -21   55.89   10.40
   1   1 -21   54.29    8.00
   0   1 -21  226.48   27.00
  -1  -1 -21   50.29    9.70
  -1   1 -21   65.09   10.10
  -2  -1 -21    3.00    7.60
   3   2 -21  138.59    9.30
   2  -2 -21  153.88   13.40
   2   2 -21  130.69   13.50
   2   2 -21  111.99   11.00
   1  -2 -21  116.59   13.70
   1   2 -21   98.39   11.20
   1   2 -21  116.49   14.00
   0  -2 -21   15.70    7.30
   0   2 -21   14.10    6.60
   0   2 -21    8.10    5.70
  -1  -2 -21  131.49   13.80
  -1   2 -21  121.09   13.20
  -2  -2 -21  127.89   11.70
   3   3 -21   44.70    6.10
   2  -3 -21   -0.90    4.40
   2   3 -21   -0.20    4.50
   2   3 -21    1.70    4.70
   1  -3 -21   73.39   10.00
   1   3 -21   68.29    9.10
   1   3 -21   98.19   12.60
   0  -3 -21    0.30    5.60
   0   3 -21   -2.70    4.30
   0   3 -21   -5.10    5.00
  -1  -3 -21  106.99   12.80
  -1   3 -21  103.59   13.40
  -2  -3 -21    3.70    4.30
   2   4 -21  280.67   15.40
   2   4 -21  239.48   13.90
   1  -4 -21   77.69   11.30
   1   4 -21   69.89    9.70
   1   4 -21   48.90    8.60
   0  -4 -21  170.88   13.80
   0   4 -21  167.88   13.50
   0   4 -21  159.58   15.00
  -1  -4 -21   73.69    9.90
  -1   4 -21   59.39   11.40
  -2  -4 -21  245.78   18.30
   2   5 -21    1.10    2.70
   2   5 -21    1.00    4.70
   1  -5 -21    9.70    4.10
   1   5 -21    5.70    3.60
   1   5 -21    8.20    4.60
   0  -5 -21    8.80    4.70
   0   5 -21    9.70    4.70
   0   5 -21    8.20    4.10
  -1  -5 -21   15.60    4.60
   0  -6 -21    9.10    3.90
   2   0 -22  102.29   10.00
   1   0 -22  190.18   15.60
   0   0 -22   15.50    7.10
  -1   0 -22  193.28   14.80
   2  -1 -22   32.70    6.20
   2   1 -22   32.50    6.70
   1  -1 -22    3.30    4.70
   1   1 -22    2.10    4.90
   0  -1 -22    7.10    5.90
   0   1 -22    3.70    5.20
  -1  -1 -22   -2.90    4.10
  -1   1 -22   -0.50    7.20
   2  -2 -22   83.79   10.30
   2   2 -22   99.69    9.90
   1  -2 -22  410.66   21.00
   1   2 -22  355.76   20.40
   0  -2 -22   39.90    7.50
   0   2 -22   55.79    9.20
  -1  -2 -22  471.65   25.00
  -1   2 -22  405.66   20.30
   2   3 -22    0.50    4.00
   2   3 -22    2.60    4.20
   1  -3 -22   41.40    7.30
   1   3 -22   28.20    5.20
   0  -3 -22    1.30    4.50
   0   3 -22   -0.20    6.80
  -1  -3 -22   33.10    6.20
   1  -4 -22   74.99    8.20
   1   4 -22   81.99    8.20
   1   4 -22   67.39    7.50
   0  -4 -22   44.00    7.10
   0   4 -22   37.30    5.70
  -1  -4 -22   92.29    8.30
   1   0 -23  563.94   24.70
   0   0 -23   -1.70    3.70
  -1   0 -23  570.84   24.80
   1  -1 -23    2.10    4.10
   1   1 -23    1.10    4.00
   0  -1 -23   32.40    6.80
   0   1 -23   37.00    6.50
  -1  -1 -23    4.00    4.00
   1  -2 -23   81.79    8.00
   1   2 -23  100.49    9.80
   0  -2 -23  206.78   13.10
   0   2 -23  205.18   12.70
  -1  -2 -23   70.39    8.40
   1   3 -23   23.00    4.50
   0  -3 -23   -1.30    3.10
   0   3 -23   -6.10    4.20
   0   0   0    0.00    0.00
_computing_structure_solution     'SHELXT 2018/2 (Sheldrick, 2018)'
;
_shelx_hkl_checksum     43251
_shelx_res_file
;
TITL Uppu54 in P2(1)2(1)2(1)
    Uppu54_a.res
    created by SHELXL-2019/1 at 10:29:40 on 02-May-2025
CELL  1.54184   5.9287   9.8523  18.7766   90.000   90.000   90.000
ZERR    4.000   0.0002   0.0003   0.0005    0.000    0.000    0.000
LATT -1
SYMM 1/2-X, -Y, 1/2+Z
SYMM -X, 1/2+Y, 1/2-Z
SYMM 1/2+X, 1/2-Y, -Z
SFAC C H N S
UNIT 48 48 8 4
ACTA
LIST 4
TEMP -173
SIZE 0.04 0.06 0.34
L.S. 20
BOND $H
EQIV $1 x+1/2, -y+1/2, -z+1
HTAB N1 S1_$1
EQIV $2 -x+3/2, -y+1, z+1/2
HTAB N2 N1_$2
[truncated: 3,915 more chars]
