# Supplementary material for: 4-[(4-Amino­phen­yl)sulfan­yl]aniline
Source: IUCrdata. 2025 Sep 16;10(Pt 9):x250795. doi: 10.1107/S2414314625007953 (PMC12498029; doi:10.1107/S2414314625007953)
Supplement: Supplementary file 2 [file x-10-x250795-Isup2.hkl]

data_I                                                                          
_shelx_title ' Uppu54 in P2(1)2(1)2(1)'                                         
_shelx_refln_list_code          4                                               
_shelx_F_calc_maximum      102.87                                               
_exptl_crystal_F_000       456.00                                               
_reflns_d_resolution_high  0.7845                                               
                                                                                
loop_                                                                           
 _space_group_symop_operation_xyz                                               
 'x, y, z'                                                                      
 '-x+1/2, -y, z+1/2'                                                            
 '-x, y+1/2, -z+1/2'                                                            
 'x+1/2, -y+1/2, -z'                                                            
                                                                                
_cell_length_a     5.9287                                                       
_cell_length_b     9.8523                                                       
_cell_length_c    18.7766                                                       
_cell_angle_alpha  90.000                                                       
_cell_angle_beta   90.000                                                       
_cell_angle_gamma  90.000                                                       
                                                                                
_shelx_F_squared_multiplier     1.000                                           
                                                                                
loop_                                                                           
 _refln_index_h                                                                 
 _refln_index_k                                                                 
 _refln_index_l                                                                 
 _refln_F_squared_calc                                                          
 _refln_F_squared_meas                                                          
 _refln_F_squared_sigma                                                         
 _refln_observed_status                                                         
   2   0   0       2504.22       2402.43        78.82 o                         
   4   0   0        142.55        110.83         5.95 o                         
   6   0   0         42.09         54.49         6.83 o                         
   1   1   0       3640.95       3491.87        54.43 o                         
   2   1   0        101.39         94.32         3.62 o                         
   3   1   0       1225.50       1198.09        22.18 o                         
   4   1   0        294.03        298.96         6.46 o                         
   5   1   0          0.41         -0.19         1.86 o                         
   6   1   0          8.96          7.66         2.82 o                         
   7   1   0         36.31         45.11         3.26 o                         
   0   2   0       1293.86       1273.06        21.03 o                         
   1   2   0          3.69          4.28         1.05 o                         
   2   2   0        200.68        210.51         4.67 o                         
   3   2   0        944.08        869.75        14.84 o                         
   4   2   0       1193.90       1180.06        16.09 o                         
   5   2   0        868.99        899.52        15.26 o                         
   6   2   0          1.50          1.97         2.37 o                         
   7   2   0        130.01        126.12         7.40 o                         
   1   3   0        358.95        345.35         5.66 o                         
   2   3   0         47.12         44.76         2.72 o                         
   3   3   0          0.59          1.07         2.59 o                         
   4   3   0         15.26         16.19         2.13 o                         
   5   3   0         22.51         20.58         2.73 o                         
   6   3   0         17.07         13.71         3.17 o                         
   7   3   0        318.62        315.86        10.97 o                         
   0   4   0         39.68         41.59         3.09 o                         
   1   4   0       2231.54       2040.13        25.89 o                         
   2   4   0        216.62        222.96         5.41 o                         
   3   4   0        215.32        201.18         5.21 o                         
   4   4   0         11.95          5.54         2.23 o                         
   5   4   0        366.03        366.12         9.14 o                         
   6   4   0         98.58        107.20         5.96 o                         
   7   4   0         31.03         30.11         2.98 o                         
   1   5   0        162.26        189.09         4.88 o                         
   2   5   0        113.41        112.02         4.25 o                         
   3   5   0        271.32        250.35         5.39 o                         
   4   5   0         66.04         68.17         3.86 o                         
   5   5   0         30.94         30.19         3.34 o                         
   6   5   0          0.38         -0.61         2.02 o                         
   0   6   0       2117.16       2131.53        34.44 o                         
   1   6   0         89.18        106.06         3.54 o                         
   2   6   0        235.68        218.10         5.19 o                         
   3   6   0        684.44        681.04        11.76 o                         
   4   6   0        221.05        213.05         6.01 o                         
   5   6   0        205.99        204.16         6.70 o                         
   6   6   0         23.41         23.78         2.70 o                         
   1   7   0        208.91        211.61         4.76 o                         
   2   7   0         37.51         39.08         3.60 o                         
   3   7   0         33.30         31.12         2.76 o                         
   4   7   0        195.12        197.49         7.26 o                         
   5   7   0         70.24         69.50         7.65 o                         
   6   7   0         70.34         69.77         3.67 o                         
   0   8   0       3317.15       3271.09        45.97 o                         
   1   8   0        260.93        265.63         7.29 o                         
   2   8   0        120.41        111.62         4.27 o                         
   3   8   0         36.12         54.45         6.91 o                         
   4   8   0        301.29        303.32         8.41 o                         
   5   8   0          1.98          3.45         1.48 o                         
   1   9   0        290.66        306.82         7.09 o                         
   2   9   0         40.01         32.94         3.04 o                         
   3   9   0         47.41         41.86         3.32 o                         
   4   9   0        367.23        352.02         8.92 o                         
   5   9   0        144.83        126.04        10.80 o                         
   0  10   0        181.06        154.54        16.60 o                         
   1  10   0          2.62          5.99         2.20 o                         
   2  10   0         97.88        110.98         5.37 o                         
   3  10   0        601.14        634.14        15.96 o                         
   4  10   0          5.21          5.05         1.63 o                         
   1  11   0          2.17         -0.47         2.51 o                         
   2  11   0         79.19         83.13         4.20 o                         
   3  11   0         39.61         44.63         2.93 o                         
   0  12   0          0.28         -3.09         3.09 o                         
   1  12   0        138.87        149.20         6.22 o                         
   2  12   0         84.78        101.86         5.99 o                         
   1   0   1         39.60         37.63         2.49 o                         
   2   0   1        245.34        257.56         6.01 o                         
   3   0   1        930.46        841.65        14.62 o                         
   4   0   1          0.61          1.23         1.70 o                         
   5   0   1        734.50        716.07        13.51 o                         
   6   0   1         63.91         58.89         4.75 o                         
   7   0   1        241.40        246.59        11.29 o                         
  -7   1   1        218.76        228.37         7.63 o                         
  -6   1   1        295.94        316.44         9.83 o                         
  -5   1   1        306.18        314.36         7.79 o                         
  -4   1   1        205.12        214.49         5.16 o                         
  -3   1   1        233.70        217.36         6.57 o                         
  -2   1   1       1361.73       1285.64        15.27 o                         
  -1   1   1       2189.31       2079.29        29.86 o                         
   0   1   1        386.36        378.96         5.39 o                         
   1   1   1       2222.46       2088.44        30.52 o                         
   2   1   1       1350.87       1304.94        26.38 o                         
   3   1   1        204.44        191.93         5.93 o                         
   4   1   1        176.57        192.64         5.89 o                         
   5   1   1        322.65        330.20         8.26 o                         
   6   1   1        309.44        327.34         9.94 o                         
   7   1   1        203.09        200.94         8.74 o                         
  -7   2   1         66.96         75.13         3.80 o                         
  -6   2   1        110.32        113.25         6.80 o                         
  -5   2   1        126.93        123.32         4.75 o                         
  -4   2   1        119.33        112.28         4.05 o                         
  -3   2   1        993.26       1073.28        28.55 o                         
  -2   2   1        936.80        854.47        12.18 o                         
  -1   2   1       4842.20       4700.62        83.45 o                         
   0   2   1      10582.34      10398.13       260.86 o                         
   1   2   1       5169.57       4971.88       154.99 o                         
   2   2   1        937.44        865.69        11.18 o                         
   3   2   1       1082.61       1075.75        18.23 o                         
   4   2   1        159.76        150.54         4.94 o                         
   5   2   1        137.92        131.58         5.56 o                         
   6   2   1         89.13         96.69         6.14 o                         
   7   2   1         71.14         71.69         3.56 o                         
  -7   3   1         24.54         27.66         3.89 o                         
  -6   3   1        213.03        233.16        12.53 o                         
  -5   3   1         97.17         99.67         4.72 o                         
  -4   3   1        218.79        227.69         5.30 o                         
  -3   3   1          2.15          3.14         1.85 o                         
  -2   3   1        342.73        381.32         7.08 o                         
  -1   3   1        467.85        471.07         6.84 o                         
   0   3   1       4433.38       4495.64        69.40 o                         
   1   3   1        482.73        476.86         6.74 o                         
   2   3   1        354.88        385.04         6.27 o                         
   3   3   1          2.93         -0.11         1.52 o                         
   4   3   1        213.36        221.17         5.93 o                         
   5   3   1        104.55        110.84         4.86 o                         
   6   3   1        210.05        213.03         9.28 o                         
   7   3   1         23.49         27.19         3.80 o                         
  -7   4   1         32.51         32.35         2.19 o                         
  -6   4   1         97.94        104.92         6.00 o                         
  -5   4   1        144.00        139.35         5.64 o                         
  -4   4   1        318.53        322.59         7.58 o                         
  -3   4   1          4.89          5.87         1.59 o                         
  -2   4   1         93.20         78.22         3.73 o                         
  -1   4   1        110.19        116.18         3.99 o                         
   0   4   1       1357.51       1339.98        15.93 o                         
   1   4   1         95.74         96.71         3.09 o                         
   2   4   1         74.03         51.29         3.08 o                         
   3   4   1          9.07         11.61         2.13 o                         
   4   4   1        286.31        276.50        10.11 o                         
   5   4   1        145.11        152.35         6.32 o                         
   6   4   1         84.72         89.24         6.34 o                         
   7   4   1         39.69         41.43         3.00 o                         
  -6   5   1        131.83        131.80         8.97 o                         
  -5   5   1         42.19         48.53         4.01 o                         
  -4   5   1        224.42        215.03         6.52 o                         
  -3   5   1         74.01         72.35         3.24 o                         
  -2   5   1        200.87        218.98         5.39 o                         
  -1   5   1        370.67        375.77         6.90 o                         
   0   5   1         23.74         26.01         2.12 o                         
   1   5   1        345.52        338.69         6.16 o                         
   2   5   1        211.41        222.35         6.09 o                         
   3   5   1         72.92         69.87         3.27 o                         
   4   5   1        229.43        223.24         6.54 o                         
   5   5   1         37.78         41.29         3.81 o                         
   6   5   1        134.57        141.84         6.11 o                         
  -6   6   1         15.20         10.82         2.06 o                         
  -5   6   1         97.62         94.08         7.60 o                         
  -4   6   1         83.27         84.52         4.28 o                         
  -3   6   1        449.11        420.58         9.16 o                         
  -2   6   1         88.43         77.08         3.36 o                         
  -1   6   1       1412.18       1374.29        17.11 o                         
   0   6   1        142.26        128.48         4.37 o                         
   1   6   1       1286.42       1302.85        15.51 o                         
   2   6   1         96.25         87.36         3.92 o                         
   3   6   1        421.82        420.51         8.54 o                         
   4   6   1         72.56         75.75         4.15 o                         
   5   6   1         75.78         76.17         4.50 o                         
   6   6   1         18.70         18.41         2.23 o                         
  -6   7   1         40.70         36.70         2.18 o                         
  -5   7   1        338.66        347.14        11.70 o                         
  -4   7   1         78.56         70.53         4.87 o                         
  -3   7   1        251.11        264.45         6.70 o                         
  -2   7   1        257.19        257.91         6.69 o                         
  -1   7   1        109.05        110.27         3.63 o                         
   0   7   1        417.34        428.46         6.83 o                         
   1   7   1        112.25        111.47         3.96 o                         
   2   7   1        261.50        268.41         6.77 o                         
   3   7   1        287.89        300.43         6.80 o                         
   4   7   1         87.89         78.98         4.68 o                         
   5   7   1        324.57        343.58        14.73 o                         
   6   7   1         44.90         38.40         3.34 o                         
  -5   8   1        150.11        171.80         5.72 o                         
  -4   8   1        269.28        272.10         8.50 o                         
  -3   8   1        626.82        609.44        22.67 o                         
  -2   8   1        132.93        140.42         4.52 o                         
  -1   8   1          8.58         12.59         2.89 o                         
   0   8   1         26.43         35.20         2.74 o                         
   1   8   1         18.40         28.66         2.82 o                         
   2   8   1        161.65        177.99         5.21 o                         
   3   8   1        670.78        681.64        22.24 o                         
   4   8   1        257.39        266.09         7.73 o                         
   5   8   1        147.07        163.47         4.93 o                         
  -5   9   1        124.29        130.03         4.64 o                         
  -4   9   1         52.35         52.13         3.46 o                         
  -3   9   1        200.15        204.01         6.58 o                         
  -2   9   1         18.06         20.26         2.74 o                         
  -1   9   1         53.50         54.84         3.47 o                         
   0   9   1        606.77        618.27        10.84 o                         
   1   9   1         62.57         60.50         3.22 o                         
   2   9   1         14.26         11.16         2.39 o                         
   3   9   1        181.98        181.54         5.54 o                         
   4   9   1         53.86         51.19         4.82 o                         
   5   9   1        118.81        116.83         9.96 o                         
  -4  10   1         48.35         52.26         3.29 o                         
  -3  10   1         14.15         12.91         2.28 o                         
  -2  10   1        197.65        217.52         6.81 o                         
  -1  10   1        117.11        117.28         5.75 o                         
   0  10   1        608.44        614.91        11.32 o                         
   1  10   1        118.78        123.37         5.48 o                         
   2  10   1        186.74        192.20        10.45 o                         
   3  10   1         12.28         11.97         2.39 o                         
   4  10   1         45.93         46.73         3.72 o                         
  -3  11   1         51.22         55.63         3.83 o                         
  -2  11   1          6.26          5.26         1.95 o                         
  -1  11   1          4.27          3.58         2.57 o                         
   0  11   1        139.53        149.93         8.14 o                         
   1  11   1          4.53          5.33         2.76 o                         
   2  11   1          9.10          6.67         2.22 o                         
   3  11   1         47.84         51.69         3.88 o                         
  -2  12   1         19.12         15.14         5.17 o                         
  -1  12   1         10.75         12.57         1.96 o                         
   0  12   1         22.66         15.73         3.06 o                         
   1  12   1          5.09          4.32         1.60 o                         
   2  12   1         11.73          5.98         2.62 o                         
   0   0   2        195.14        197.48         5.10 o                         
   1   0   2       1630.62       1517.45        22.05 o                         
   2   0   2        249.07        212.25         5.87 o                         
   3   0   2        336.26        371.94         9.65 o                         
   4   0   2        802.04        754.95        11.58 o                         
   5   0   2         20.83         26.61         3.36 o                         
   6   0   2          1.53          3.37         2.51 o                         
   7   0   2         61.00         68.33         4.17 o                         
  -7   1   2          1.32          2.71         1.67 o                         
  -6   1   2        378.25        395.31        10.81 o                         
  -5   1   2         46.96         44.12         4.15 o                         
  -4   1   2        358.85        348.07         6.70 o                         
  -3   1   2        534.81        519.74        15.47 o                         
  -2   1   2        661.61        622.72         8.99 o                         
  -1   1   2       5292.59       4901.93        76.76 o                         
   0   1   2        102.35        105.28         2.16 o                         
   1   1   2       5441.01       5235.81        89.40 o                         
   2   1   2        669.41        628.88        13.95 o                         
   3   1   2        604.32        598.43        13.33 o                         
   4   1   2        344.12        340.61         7.82 o                         
   5   1   2         43.65         45.83         3.90 o                         
   6   1   2        343.50        346.96         8.91 o                         
   7   1   2          2.01          0.75         1.51 o                         
  -7   2   2         37.17         36.10         3.36 o                         
  -6   2   2         45.39         38.32         4.18 o                         
  -5   2   2        326.04        321.39         8.78 o                         
  -4   2   2        236.64        226.57         5.06 o                         
  -3   2   2        409.24        384.31        11.05 o                         
  -2   2   2        203.84        188.56         5.03 o                         
  -1   2   2       2326.95       2168.53        24.60 o                         
   0   2   2       4666.23       4833.63       114.24 o                         
   1   2   2       2172.76       2109.01        22.68 o                         
   2   2   2        186.93        173.10         4.64 o                         
   3   2   2        378.29        332.70         9.93 o                         
   4   2   2        199.25        184.69         5.93 o                         
   5   2   2        361.60        355.41         8.74 o                         
   6   2   2         43.37         40.18         3.59 o                         
   7   2   2         50.05         50.26         3.87 o                         
  -7   3   2         12.69         15.72         2.28 o                         
  -6   3   2        144.02        153.78         7.31 o                         
  -5   3   2        179.30        181.17         6.53 o                         
  -4   3   2         66.92         72.26         3.47 o                         
  -3   3   2         59.24         55.65         4.01 o                         
  -2   3   2        629.29        616.82        10.67 o                         
  -1   3   2       1313.48       1324.49        15.81 o                         
   0   3   2       3863.57       3826.18        59.91 o                         
   1   3   2       1265.62       1261.58        16.89 o                         
   2   3   2        600.57        602.35         8.04 o                         
   3   3   2         71.28         72.32         4.63 o                         
   4   3   2         91.67        100.54         4.42 o                         
   5   3   2        182.34        187.73         6.43 o                         
   6   3   2        128.35        123.07         5.52 o                         
   7   3   2          7.98          5.03         2.66 o                         
  -7   4   2         11.86          8.67         1.13 o                         
  -6   4   2         66.74         79.26         5.49 o                         
  -5   4   2         28.31         29.91         3.68 o                         
  -4   4   2         17.11         16.35         2.80 o                         
  -3   4   2        936.67        915.82        14.63 o                         
  -2   4   2        845.87        926.81        13.28 o                         
  -1   4   2       3275.74       3282.81        38.44 o                         
   0   4   2        453.39        480.60         7.10 o                         
   1   4   2       3345.19       3340.30        33.30 o                         
   2   4   2        897.35        969.99        11.70 o                         
   3   4   2        983.12        964.34        14.16 o                         
   4   4   2         18.72         20.72         2.86 o                         
   5   4   2         17.70         19.76         3.01 o                         
   6   4   2         57.80         64.66         4.58 o                         
   7   4   2         14.79         13.37         1.79 o                         
  -6   5   2         63.33         62.70         7.62 o                         
  -5   5   2        317.03        325.74        10.14 o                         
  -4   5   2        371.49        383.87         8.79 o                         
  -3   5   2         84.85         81.21         3.30 o                         
  -2   5   2        724.25        701.79        10.97 o                         
  -1   5   2        145.52        161.46         4.73 o                         
   0   5   2        304.57        301.27         5.86 o                         
   1   5   2        168.95        175.83         4.25 o                         
   2   5   2        722.98        722.18         9.75 o                         
   3   5   2         61.30         58.44         3.16 o                         
   4   5   2        348.94        364.15         8.67 o                         
   5   5   2        312.14        324.54         9.10 o                         
   6   5   2         65.85         67.62         3.65 o                         
  -6   6   2        252.52        257.34         7.81 o                         
  -5   6   2         63.37         63.90         5.56 o                         
  -4   6   2        705.99        676.84        14.21 o                         
  -3   6   2         21.00         20.52         3.14 o                         
  -2   6   2         37.59         44.37         2.79 o                         
  -1   6   2         65.98         89.02         3.65 o                         
   0   6   2        127.61        119.42         3.86 o                         
   1   6   2         79.80         91.49         3.32 o                         
   2   6   2         71.34         81.92         4.93 o                         
   3   6   2         30.56         31.64         2.60 o                         
   4   6   2        698.61        688.88        13.29 o                         
   5   6   2         49.79         46.30         3.69 o                         
   6   6   2        249.21        257.05         6.40 o                         
  -6   7   2         39.10         39.15         2.27 o                         
  -5   7   2         38.85         37.36         4.28 o                         
  -4   7   2         98.27         90.92         5.43 o                         
  -3   7   2        339.27        326.40         7.37 o                         
  -2   7   2         26.08         24.54         2.53 o                         
  -1   7   2        510.26        493.51         7.22 o                         
   0   7   2        356.11        359.48         5.85 o                         
   1   7   2        511.11        493.79         7.59 o                         
   2   7   2         31.08         34.44         2.76 o                         
   3   7   2        356.28        348.99         7.55 o                         
   4   7   2        118.26        109.20         6.41 o                         
   5   7   2         44.28         41.42         5.34 o                         
   6   7   2         49.40         51.24         4.17 o                         
  -5   8   2         32.15         30.02         3.55 o                         
  -4   8   2        141.77        146.88         5.99 o                         
  -3   8   2        143.44        166.76        15.26 o                         
  -2   8   2        309.70        319.42         6.89 o                         
  -1   8   2        233.54        230.29         6.19 o                         
   0   8   2        531.31        510.34        10.18 o                         
   1   8   2        238.63        241.29         5.67 o                         
   2   8   2        345.46        357.26         6.88 o                         
   3   8   2        144.43        146.14         7.42 o                         
   4   8   2        157.23        160.68         5.49 o                         
   5   8   2         24.27         24.54         4.35 o                         
  -5   9   2         17.39         17.76         1.69 o                         
  -4   9   2         69.09         67.45         8.97 o                         
  -3   9   2        131.99        135.04         4.83 o                         
  -2   9   2        124.52        135.46         5.44 o                         
  -1   9   2        129.96        132.87         5.14 o                         
   0   9   2        168.73        172.62         5.78 o                         
   1   9   2        134.07        129.23         4.86 o                         
   2   9   2        123.21        131.16         5.21 o                         
   3   9   2        144.12        142.63         5.58 o                         
   4   9   2         58.73         60.04         4.62 o                         
   5   9   2         14.25         11.49         2.56 o                         
  -4  10   2         25.39         23.32         2.34 o                         
  -3  10   2         13.91         15.92         2.38 o                         
  -2  10   2        124.05        125.79         4.90 o                         
  -1  10   2        141.32        153.42         5.65 o                         
   0  10   2        287.97        297.38         7.59 o                         
   1  10   2        132.67        147.95         6.04 o                         
   2  10   2        117.13        121.51         6.24 o                         
   3  10   2          9.68         10.23         2.24 o                         
   4  10   2         20.95         19.18         2.67 o                         
  -3  11   2         27.83         28.07         2.45 o                         
  -2  11   2         63.63         65.15         4.24 o                         
  -1  11   2         38.80         30.07         3.02 o                         
   0  11   2          7.86         12.86         4.70 o                         
   1  11   2         44.01         41.88         3.94 o                         
   2  11   2         52.63         56.06         3.89 o                         
   3  11   2         25.99         24.21         2.69 o                         
  -2  12   2        139.19        131.13         9.80 o                         
  -1  12   2          9.39          9.84         1.69 o                         
   0  12   2        115.15        116.52         4.84 o                         
   1  12   2          7.45          7.72         2.27 o                         
   2  12   2        155.48        155.07         7.72 o                         
   1   0   3          6.06          6.27         1.15 o                         
   2   0   3         38.60         45.08         3.32 o                         
   3   0   3       1121.39       1125.45        19.92 o                         
   4   0   3          0.65          1.03         1.92 o                         
   5   0   3         51.17         51.11         4.21 o                         
   6   0   3        659.60        674.43        13.35 o                         
   7   0   3         62.02         57.53         3.48 o                         
  -7   1   3         24.61         18.80         2.02 o                         
  -6   1   3        384.85        391.87         9.46 o                         
  -5   1   3        480.48        465.61        10.87 o                         
  -4   1   3        154.68        143.20         4.97 o                         
  -3   1   3        410.35        420.41        11.56 o                         
  -2   1   3       1235.84       1254.47        17.37 o                         
  -1   1   3       3105.58       2995.47        54.40 o                         
   0   1   3       1538.85       1467.98        25.62 o                         
   1   1   3       3199.94       3022.38        64.62 o                         
   2   1   3       1410.55       1390.08        19.31 o                         
   3   1   3        361.19        392.48        12.76 o                         
   4   1   3        185.21        176.77         5.68 o                         
   5   1   3        493.92        472.78        10.64 o                         
   6   1   3        395.88        410.23         9.59 o                         
   7   1   3         23.13         19.13         2.78 o                         
  -7   2   3         43.47         56.87         4.91 o                         
  -6   2   3        147.52        161.98         7.45 o                         
  -5   2   3        121.76        131.65         5.55 o                         
  -4   2   3        407.22        379.65         7.01 o                         
  -3   2   3        423.04        416.43        10.25 o                         
  -2   2   3        852.12        774.80        14.41 o                         
  -1   2   3       6739.29       6744.68       202.60 o                         
   0   2   3          8.67          6.01         0.96 o                         
   1   2   3       6741.94       6593.64       115.63 o                         
   2   2   3        817.92        779.33        10.73 o                         
   3   2   3        441.97        416.11        24.55 o                         
   4   2   3        390.01        377.57         7.45 o                         
   5   2   3        153.91        167.96         6.15 o                         
   6   2   3        125.47        127.05         5.34 o                         
   7   2   3         37.60         43.91         6.76 o                         
  -7   3   3         70.38         69.51         3.21 o                         
  -6   3   3        118.10        116.73         8.62 o                         
  -5   3   3        118.01        130.48         5.82 o                         
  -4   3   3        200.90        207.81         6.50 o                         
  -3   3   3        609.42        587.84         9.84 o                         
  -2   3   3        855.73        875.92        13.19 o                         
  -1   3   3       2578.15       2446.16        51.69 o                         
   0   3   3        851.33        871.87        11.58 o                         
   1   3   3       2636.27       2551.81        28.96 o                         
   2   3   3        846.81        847.41        10.72 o                         
   3   3   3        533.09        497.56        12.16 o                         
   4   3   3        185.15        187.59         5.64 o                         
   5   3   3        154.10        166.58         6.58 o                         
   6   3   3        115.80        116.10         5.73 o                         
   7   3   3         74.72         70.47         3.86 o                         
  -7   4   3         73.40         73.08         6.93 o                         
  -6   4   3        158.26        161.36         7.04 o                         
  -5   4   3         32.58         35.28         4.15 o                         
  -4   4   3        990.24        978.44        14.51 o                         
  -3   4   3        290.54        320.17         6.45 o                         
  -2   4   3       1218.07       1228.43        18.06 o                         
  -1   4   3       1364.12       1421.44        18.21 o                         
   0   4   3        428.04        461.12         8.02 o                         
   1   4   3       1334.76       1396.73        14.86 o                         
   2   4   3       1297.83       1295.06        15.27 o                         
   3   4   3        291.54        312.63         6.56 o                         
   4   4   3        986.79        967.68        17.37 o                         
   5   4   3         35.40         41.52         4.25 o                         
   6   4   3        149.37        146.13         5.97 o                         
   7   4   3         64.11         70.73         3.64 o                         
  -6   5   3        108.50        109.24         5.54 o                         
  -5   5   3        217.89        219.56         8.49 o                         
  -4   5   3         18.52         20.98         2.48 o                         
  -3   5   3        488.43        485.09         7.74 o                         
  -2   5   3        138.34        137.56         4.43 o                         
  -1   5   3        238.16        259.41         6.10 o                         
   0   5   3       1013.50       1073.88        14.97 o                         
   1   5   3        295.24        310.85         6.70 o                         
   2   5   3        165.88        162.56         4.05 o                         
   3   5   3        539.03        526.42         8.52 o                         
   4   5   3          9.18          9.82         2.44 o                         
   5   5   3        200.67        202.17         7.05 o                         
   6   5   3        100.21         99.68         4.08 o                         
  -6   6   3        251.79        244.33        11.15 o                         
  -5   6   3        226.33        217.81         8.25 o                         
  -4   6   3        331.31        324.10         8.51 o                         
  -3   6   3        226.34        214.73         5.70 o                         
  -2   6   3         72.41         68.41         3.68 o                         
  -1   6   3       1073.97       1066.46        16.32 o                         
   0   6   3         39.34         30.16         2.28 o                         
   1   6   3       1075.92       1063.65        11.87 o                         
   2   6   3         62.40         58.58         3.05 o                         
   3   6   3        214.22        200.84         5.82 o                         
   4   6   3        358.69        362.65         8.88 o                         
   5   6   3        199.07        205.49         6.71 o                         
   6   6   3        255.99        237.91         9.28 o                         
  -6   7   3         69.16         71.54         2.79 o                         
  -5   7   3        182.48        186.13        12.20 o                         
  -4   7   3        268.01        274.41         8.14 o                         
  -3   7   3         76.27         76.78         5.46 o                         
  -2   7   3        325.59        341.68         8.45 o                         
  -1   7   3        226.02        211.38         4.58 o                         
   0   7   3          3.61          0.47         1.36 o                         
   1   7   3        232.46        216.60         4.60 o                         
   2   7   3        295.24        306.68         6.60 o                         
   3   7   3         62.88         66.04         4.02 o                         
   4   7   3        232.56        249.37         7.47 o                         
   5   7   3        169.62        160.02         5.23 o                         
   6   7   3         66.12         59.65         6.18 o                         
  -5   8   3         41.77         38.45         2.99 o                         
  -4   8   3         44.25         42.87         3.67 o                         
  -3   8   3         87.41         79.62         5.01 o                         
  -2   8   3         62.96         69.49         3.57 o                         
  -1   8   3        135.79        131.52         4.68 o                         
   0   8   3         12.78         11.90         2.06 o                         
   1   8   3        116.06        120.87         4.46 o                         
   2   8   3         48.87         50.20         3.33 o                         
   3   8   3         66.14         62.45         3.87 o                         
   4   8   3         55.94         47.35         5.58 o                         
   5   8   3         33.07         27.12         2.55 o                         
  -5   9   3        136.81        137.67         3.91 o                         
  -4   9   3         14.28         15.67         2.22 o                         
  -3   9   3         70.10         65.58         4.14 o                         
  -2   9   3         92.37         91.55         4.17 o                         
  -1   9   3        413.35        430.28         9.19 o                         
   0   9   3        124.35        120.57         5.61 o                         
   1   9   3        454.52        465.81         8.61 o                         
   2   9   3         93.85         98.21         5.30 o                         
   3   9   3         55.06         48.17         3.51 o                         
   4   9   3         17.37         18.69         2.34 o                         
   5   9   3        145.97        131.13         8.74 o                         
  -4  10   3         74.58         86.24         3.59 o                         
  -3  10   3        164.33        162.41         5.55 o                         
  -2  10   3         56.51         51.70         3.43 o                         
  -1  10   3         84.20         85.24         4.37 o                         
   0  10   3        286.65        306.46         7.61 o                         
   1  10   3         79.88         87.30         4.91 o                         
   2  10   3         73.03         61.78        10.01 o                         
   3  10   3        164.90        163.81         6.49 o                         
   4  10   3         81.36         86.30         4.42 o                         
  -3  11   3         93.48         95.87         4.09 o                         
  -2  11   3         86.90         92.84         5.95 o                         
  -1  11   3         74.42         69.37         4.20 o                         
   0  11   3         31.24         34.02         3.76 o                         
   1  11   3         89.62         91.96         5.20 o                         
   2  11   3         93.04         97.33         7.19 o                         
   3  11   3         86.03         85.27         4.45 o                         
  -1  12   3         94.16        101.11         6.13 o                         
   0  12   3         28.27         24.89         2.98 o                         
   1  12   3         88.18         83.86         4.54 o                         
   2  12   3         56.89         39.63         5.86 o                         
   0   0   4          6.91          4.47         0.51 o                         
   1   0   4       1309.33       1285.09        17.24 o                         
   2   0   4          9.12         15.64         2.11 o                         
   3   0   4       1088.67       1067.90        20.04 o                         
   4   0   4        297.79        285.27         7.66 o                         
   5   0   4          2.87          2.23         2.21 o                         
   6   0   4          0.16          0.95         1.93 o                         
   7   0   4         95.05        105.88         4.79 o                         
  -7   1   4          3.25          2.02         1.41 o                         
  -6   1   4         66.54         70.73         4.13 o                         
  -5   1   4        269.86        266.73         7.11 o                         
  -4   1   4        143.48        147.00         5.23 o                         
  -3   1   4        523.35        490.09        13.10 o                         
  -2   1   4        142.00        172.37         8.18 o                         
  -1   1   4       6093.50       5975.72       183.74 o                         
   0   1   4          0.79          1.22         0.67 o                         
   2   1   4        130.24        140.63         5.09 o                         
   3   1   4        456.82        418.36        11.17 o                         
   4   1   4        146.83        135.05         5.27 o                         
   5   1   4        245.40        242.26         7.33 o                         
   6   1   4         65.07         72.82         4.17 o                         
   7   1   4          4.61          8.20         3.73 o                         
  -7   2   4        156.03        162.86         8.52 o                         
  -6   2   4         26.16         26.20         2.98 o                         
  -5   2   4         31.35         32.16         3.00 o                         
  -4   2   4        555.44        522.13         9.42 o                         
  -3   2   4        391.33        422.20        10.53 o                         
  -2   2   4         26.02         22.23         2.29 o                         
  -1   2   4       2128.01       2077.28        30.74 o                         
   0   2   4       1140.61       1190.80        17.22 o                         
   1   2   4       2235.66       2184.62        27.48 o                         
   2   2   4         15.21         15.27         2.17 o                         
   3   2   4        380.78        392.96        10.79 o                         
   4   2   4        509.91        493.40         9.87 o                         
   5   2   4         18.62         22.94         3.07 o                         
   6   2   4         22.22         20.58         2.62 o                         
   7   2   4        157.30        160.18         8.57 o                         
  -7   3   4         17.97         21.47         1.82 o                         
  -6   3   4        146.93        147.30         6.94 o                         
  -5   3   4        966.49        962.09        18.17 o                         
  -4   3   4       1154.45       1151.90        14.23 o                         
  -3   3   4          6.20          9.58         1.93 o                         
  -2   3   4        641.79        646.30        11.01 o                         
  -1   3   4        339.20        340.68         7.92 o                         
   0   3   4       1927.88       1907.86        30.64 o                         
   1   3   4        342.39        338.54         5.92 o                         
   2   3   4        758.70        756.82        11.21 o                         
   3   3   4          3.14          4.68         1.78 o                         
   4   3   4       1136.05       1100.00        15.81 o                         
   5   3   4        968.80        940.99        17.58 o                         
   6   3   4        162.34        157.03         5.40 o                         
   7   3   4         20.52         23.99         3.84 o                         
  -7   4   4         45.15         35.79         4.26 o                         
  -6   4   4        143.70        141.90         6.53 o                         
  -5   4   4         49.04         50.95        11.61 o                         
  -4   4   4        633.16        636.45        11.32 o                         
  -3   4   4         84.00         92.62         3.83 o                         
  -2   4   4        604.50        622.32        10.85 o                         
  -1   4   4        285.11        283.19         5.94 o                         
   0   4   4          9.42         12.68         1.50 o                         
   1   4   4        282.02        282.05         6.48 o                         
   2   4   4        602.51        616.71        10.37 o                         
   3   4   4         67.96         76.95         3.95 o                         
   4   4   4        654.32        660.05        14.48 o                         
   5   4   4         53.71         56.35         7.04 o                         
   6   4   4        125.44        119.03         4.62 o                         
  -6   5   4         42.57         34.65         4.96 o                         
  -5   5   4        211.17        232.20         8.75 o                         
  -4   5   4        395.98        394.36         8.61 o                         
  -3   5   4        307.81        276.72         7.51 o                         
  -2   5   4        251.47        264.67         5.58 o                         
  -1   5   4       1874.26       1923.68        25.14 o                         
   0   5   4       2187.52       2329.41        26.84 o                         
   1   5   4       1921.24       1963.81        22.22 o                         
   2   5   4        263.33        287.19         5.67 o                         
   3   5   4        305.75        284.08         7.60 o                         
   4   5   4        413.70        416.60         9.72 o                         
   5   5   4        227.12        245.30         7.08 o                         
   6   5   4         31.11         26.26         2.52 o                         
  -6   6   4         33.14         34.38         3.11 o                         
  -5   6   4        111.87        105.06         5.82 o                         
  -4   6   4        227.65        232.72         7.15 o                         
  -3   6   4         88.80         91.65         4.50 o                         
  -2   6   4        265.45        279.66         5.56 o                         
  -1   6   4        357.66        364.64         6.98 o                         
   0   6   4          3.51          3.34         1.38 o                         
   1   6   4        336.65        337.21         5.71 o                         
   2   6   4        299.29        314.07         6.41 o                         
   3   6   4        109.92        113.47         5.31 o                         
   4   6   4        250.35        256.94         7.43 o                         
   5   6   4        140.40        135.88         5.24 o                         
   6   6   4         33.40         34.05         3.45 o                         
  -6   7   4          8.58          8.93         1.63 o                         
  -5   7   4        224.72        217.85        15.98 o                         
  -4   7   4         56.50         51.44         4.44 o                         
  -3   7   4         98.41         94.52         4.31 o                         
  -2   7   4        521.86        532.38        11.70 o                         
  -1   7   4        470.63        464.18         7.35 o                         
   0   7   4         33.17         37.02         2.35 o                         
   1   7   4        558.18        538.05         7.15 o                         
   2   7   4        519.14        523.00        11.70 o                         
   3   7   4         97.61         97.03         5.08 o                         
   4   7   4         64.76         59.22         3.71 o                         
   5   7   4        214.37        223.62         6.71 o                         
   6   7   4          5.04          5.75         2.98 o                         
  -5   8   4         11.45         13.56         2.10 o                         
  -4   8   4         70.13         80.00         5.03 o                         
  -3   8   4        191.14        181.55         6.88 o                         
  -2   8   4         82.76         80.42         3.55 o                         
  -1   8   4         87.42         88.35         3.80 o                         
   0   8   4         16.35         15.35         2.01 o                         
   1   8   4         99.12         95.32         4.27 o                         
   2   8   4         91.82         86.89         4.42 o                         
   3   8   4        174.19        161.63         6.32 o                         
   4   8   4         66.09         66.04         6.07 o                         
   5   8   4          6.54          5.89         2.07 o                         
  -5   9   4         14.30         14.25         2.46 o                         
  -4   9   4          8.37          9.39         1.99 o                         
  -3   9   4         11.86         10.44         2.02 o                         
  -2   9   4        139.50        145.45         5.00 o                         
  -1   9   4        527.83        559.98        11.30 o                         
   0   9   4         22.07         27.73         2.55 o                         
   1   9   4        527.04        533.39        11.96 o                         
   2   9   4        119.69        119.65         5.21 o                         
   3   9   4         19.12         17.86         2.88 o                         
   4   9   4          8.38          9.48         2.80 o                         
   5   9   4         10.22          9.59         3.84 o                         
  -4  10   4         29.25         24.70         2.21 o                         
  -3  10   4        168.43        160.68         5.74 o                         
  -2  10   4         57.25         51.58         3.49 o                         
  -1  10   4         69.85         67.78         3.99 o                         
   0  10   4         33.92         34.49         3.31 o                         
   1  10   4         83.42         83.08         4.39 o                         
   2  10   4         63.47         53.94         4.21 o                         
   3  10   4        154.99        147.99         6.67 o                         
   4  10   4         28.11         26.66         2.64 o                         
  -3  11   4         49.74         54.37         2.86 o                         
  -2  11   4        173.19        177.54         8.41 o                         
  -1  11   4        123.26        129.22         5.36 o                         
   0  11   4         53.14         51.35         6.38 o                         
   1  11   4        131.34        136.50         5.75 o                         
   2  11   4        196.16        207.65         8.05 o                         
   3  11   4         50.67         46.69         3.60 o                         
  -1  12   4        176.71        163.75         7.31 o                         
   0  12   4        248.81        263.85        15.45 o                         
   1  12   4        178.59        161.71         7.18 o                         
   1   0   5       1607.72       1577.55        20.83 o                         
   2   0   5        988.81        961.34        15.75 o                         
   3   0   5         34.37         56.28         5.59 o                         
   4   0   5        443.53        435.61         8.74 o                         
   5   0   5          0.05         -0.44         1.90 o                         
   6   0   5         13.97          9.34         2.16 o                         
   7   0   5         22.89         26.95         7.14 o                         
  -7   1   5         17.04         16.94         5.33 o                         
  -6   1   5         53.36         64.96         7.81 o                         
  -5   1   5        197.65        204.31         6.27 o                         
  -4   1   5        703.38        696.57        11.56 o                         
  -3   1   5        213.06        221.64         8.56 o                         
  -2   1   5       1632.76       1649.94        19.96 o                         
  -1   1   5       2129.56       2028.19        31.71 o                         
   0   1   5        483.90        462.61         4.74 o                         
   1   1   5       2123.33       2050.43        39.03 o                         
   2   1   5       1739.57       1731.69        25.98 o                         
   3   1   5        241.58        262.83         9.93 o                         
   4   1   5        734.80        708.79        11.21 o                         
   5   1   5        217.85        222.00         6.55 o                         
   6   1   5         51.85         59.03         5.16 o                         
  -7   2   5        225.39        232.36         8.29 o                         
  -6   2   5        290.60        299.34         8.41 o                         
  -5   2   5        265.57        261.60         7.39 o                         
  -4   2   5        293.13        293.34         6.95 o                         
  -3   2   5          4.32          7.73         2.88 o                         
  -2   2   5         93.68         94.45         3.97 o                         
  -1   2   5        170.43        170.12         4.98 o                         
   0   2   5        783.81        823.57        12.10 o                         
   1   2   5        161.78        163.36         3.90 o                         
   2   2   5        105.62        110.96         4.43 o                         
   3   2   5          4.01          3.84         2.82 o                         
   4   2   5        333.97        326.78         6.98 o                         
   5   2   5        274.50        271.36         7.59 o                         
   6   2   5        272.94        282.28         7.50 o                         
   7   2   5        229.92        228.80        10.01 o                         
  -7   3   5        108.79        102.28         7.46 o                         
  -6   3   5         45.82         52.02         4.35 o                         
  -5   3   5        694.65        703.92        13.33 o                         
  -4   3   5         91.55         97.05         5.84 o                         
  -3   3   5       1186.19       1123.23        17.76 o                         
  -2   3   5       1331.14       1415.16        22.53 o                         
  -1   3   5        576.58        507.10         9.59 o                         
   0   3   5       1337.97       1432.82        19.12 o                         
   1   3   5        552.60        514.30         8.24 o                         
   2   3   5       1372.45       1489.79        22.59 o                         
   3   3   5       1121.68       1052.88        15.47 o                         
   4   3   5        100.04        114.58         5.38 o                         
   5   3   5        645.56        651.60        13.39 o                         
   6   3   5         44.00         47.29         5.24 o                         
   7   3   5        104.28        106.20         6.71 o                         
  -6   4   5         54.61         49.30        13.03 o                         
  -5   4   5        399.26        415.90        10.71 o                         
  -4   4   5        189.10        177.95         7.19 o                         
  -3   4   5        237.20        244.30         5.86 o                         
  -2   4   5        664.40        698.54        11.76 o                         
  -1   4   5        637.94        685.18        10.94 o                         
   0   4   5        780.90        864.73        11.48 o                         
   1   4   5        619.85        666.72        18.06 o                         
   2   4   5        652.41        702.54        11.20 o                         
   3   4   5        244.08        255.85         6.97 o                         
   4   4   5        180.31        176.78         6.84 o                         
   5   4   5        407.75        416.68         9.37 o                         
   6   4   5         59.41         65.11         4.29 o                         
  -6   5   5         14.83         12.08         2.11 o                         
  -5   5   5        117.70        103.06         5.19 o                         
  -4   5   5        312.69        300.75         7.19 o                         
  -3   5   5         44.40         37.73         3.23 o                         
  -2   5   5       1678.04       1645.40        18.57 o                         
  -1   5   5        711.20        674.24        11.69 o                         
   0   5   5        709.97        677.92        11.32 o                         
   1   5   5        701.28        637.10        10.86 o                         
   2   5   5       1666.67       1648.98        22.23 o                         
   3   5   5         63.36         61.58         4.81 o                         
   4   5   5        315.31        303.83         8.05 o                         
   5   5   5        109.97        101.40         4.60 o                         
   6   5   5          9.19          9.79         2.14 o                         
  -6   6   5         52.50         53.21         5.63 o                         
  -5   6   5         36.69         38.09         4.08 o                         
  -4   6   5        169.16        167.87         6.29 o                         
  -3   6   5         16.02         18.14         2.25 o                         
  -2   6   5        495.77        490.72         7.75 o                         
  -1   6   5          5.67          5.90         1.58 o                         
   0   6   5        170.81        184.80         5.10 o                         
   1   6   5          7.45          4.90         1.41 o                         
   2   6   5        507.89        505.85         7.81 o                         
   3   6   5         17.95         17.71         3.23 o                         
   4   6   5        142.13        139.17         7.04 o                         
   5   6   5         32.39         33.12         3.45 o                         
   6   6   5         47.87         36.07         2.83 o                         
  -6   7   5         33.38         36.92         2.41 o                         
  -5   7   5         54.30         52.26         4.50 o                         
  -4   7   5        189.80        188.59         6.54 o                         
  -3   7   5         14.92         16.51         2.32 o                         
  -2   7   5        509.80        505.24         8.72 o                         
  -1   7   5         11.26         11.45         1.68 o                         
   0   7   5        319.66        336.13         5.47 o                         
   1   7   5         12.43         10.85         1.83 o                         
   2   7   5        493.31        496.50         8.56 o                         
   3   7   5         14.47         18.96         2.92 o                         
   4   7   5        164.55        169.23         5.45 o                         
   5   7   5         52.06         52.42         4.21 o                         
  -5   8   5         32.19         37.31         2.37 o                         
  -4   8   5         38.50         34.07         5.55 o                         
  -3   8   5          7.28          8.01         2.42 o                         
  -2   8   5        235.36        237.46         5.47 o                         
  -1   8   5        295.60        297.69         6.01 o                         
   0   8   5         30.07         33.68         2.62 o                         
   1   8   5        289.59        298.59         6.52 o                         
   2   8   5        244.11        247.31         6.43 o                         
   3   8   5          7.26          4.31         2.22 o                         
   4   8   5         40.87         42.71         5.00 o                         
   5   8   5         30.59         24.41         3.62 o                         
  -5   9   5         23.02         22.41         1.79 o                         
  -4   9   5         37.69         37.88         2.87 o                         
  -3   9   5         57.80         64.56         6.19 o                         
  -2   9   5         38.94         43.67         3.13 o                         
  -1   9   5        177.36        183.08         6.20 o                         
   0   9   5         32.48         30.54         3.50 o                         
   1   9   5        193.76        201.33         5.94 o                         
   2   9   5         31.79         31.33         2.85 o                         
   3   9   5         69.91         79.81         5.51 o                         
   4   9   5         40.34         40.32         3.75 o                         
  -4  10   5          0.14          0.61         1.19 o                         
  -3  10   5          2.83          4.23         1.98 o                         
  -2  10   5         53.23         52.86         3.44 o                         
  -1  10   5         73.69         73.70         3.84 o                         
   0  10   5         50.66         47.36         3.46 o                         
   1  10   5         68.77         65.57         4.66 o                         
   2  10   5         50.23         51.22         3.72 o                         
   3  10   5          3.50          2.94         2.17 o                         
   4  10   5          0.44          1.34         2.10 o                         
  -3  11   5         72.08         74.63         4.56 o                         
  -2  11   5         29.61         23.68         3.67 o                         
  -1  11   5        410.12        422.96         9.38 o                         
   0  11   5          0.66          0.02         1.91 o                         
   1  11   5        402.23        392.90        12.48 o                         
   2  11   5         24.44         17.98         4.25 o                         
   3  11   5         62.53         59.75         6.18 o                         
  -1  12   5         25.57         21.30         3.25 o                         
   0  12   5         17.07         19.77         3.09 o                         
   1  12   5         24.05         19.00         3.41 o                         
   0   0   6        369.34        337.49         5.12 o                         
   1   0   6       1315.90       1332.24        16.50 o                         
   2   0   6        459.85        473.27         8.88 o                         
   3   0   6        572.16        624.23        15.61 o                         
   4   0   6         12.16         12.72         2.22 o                         
   5   0   6        948.49        967.42        14.91 o                         
   6   0   6         36.08         35.62         2.85 o                         
   7   0   6        412.73        435.66        16.94 o                         
  -7   1   6         36.92         45.28         5.33 o                         
  -6   1   6         44.78         36.89         3.15 o                         
  -5   1   6        455.64        460.45         9.09 o                         
  -4   1   6        278.42        277.03         6.75 o                         
  -3   1   6        811.44        801.48        17.31 o                         
  -2   1   6        781.85        837.17        14.12 o                         
  -1   1   6        548.72        548.02         8.92 o                         
   0   1   6          9.54          5.83         1.06 o                         
   1   1   6        451.34        447.83        11.80 o                         
   2   1   6        731.99        783.07        11.75 o                         
   3   1   6        698.59        664.34        18.06 o                         
   4   1   6        279.10        258.95         6.20 o                         
   5   1   6        419.46        421.54         9.03 o                         
   6   1   6         55.61         53.99         3.16 o                         
   7   1   6         39.50         38.35         4.37 o                         
  -7   2   6        196.65        238.71        11.19 o                         
  -6   2   6         38.48         45.09         3.59 o                         
  -5   2   6        113.73        107.63         6.95 o                         
  -4   2   6        230.99        216.66         5.89 o                         
  -3   2   6        104.53        102.28         5.39 o                         
  -2   2   6       1536.75       1568.86        20.62 o                         
  -1   2   6        206.35        208.03         5.36 o                         
   0   2   6          2.64          2.13         0.75 o                         
   1   2   6        189.13        197.08         5.75 o                         
   2   2   6       1586.00       1631.80        23.77 o                         
   3   2   6        116.51        115.12         5.73 o                         
   4   2   6        223.27        206.56         5.79 o                         
   5   2   6        133.36        129.95         5.07 o                         
   6   2   6         41.15         45.80         4.10 o                         
   7   2   6        192.48        209.95        10.65 o                         
  -7   3   6         47.63         47.51         5.01 o                         
  -6   3   6         70.60         74.94         4.10 o                         
  -5   3   6        147.81        131.23         9.86 o                         
  -4   3   6        629.36        633.72        12.31 o                         
  -3   3   6          6.07          4.07         4.41 o                         
  -2   3   6       1312.03       1301.57        23.67 o                         
  -1   3   6        194.58        229.17         6.18 o                         
   0   3   6       1244.06       1245.00        18.41 o                         
   1   3   6        179.53        220.19         4.22 o                         
   2   3   6       1390.55       1422.32        24.64 o                         
   3   3   6          5.73          6.28         2.62 o                         
   4   3   6        696.84        654.29        12.70 o                         
   5   3   6        147.30        144.06         9.57 o                         
   6   3   6         52.38         52.62         4.03 o                         
  -6   4   6         39.03         44.13         3.70 o                         
  -5   4   6        398.41        410.19         9.66 o                         
  -4   4   6        439.22        438.87         9.05 o                         
  -3   4   6         60.21         57.16         3.62 o                         
  -2   4   6        113.06         95.47         3.89 o                         
  -1   4   6        282.49        307.06         6.73 o                         
   0   4   6         71.98         71.04         3.51 o                         
   1   4   6        294.72        335.52         6.62 o                         
   2   4   6        109.93        108.60         6.06 o                         
   3   4   6         59.62         67.21         4.22 o                         
   4   4   6        423.97        413.24         8.97 o                         
   5   4   6        398.45        405.30         9.30 o                         
   6   4   6         44.95         50.00         3.64 o                         
  -6   5   6         41.01         40.60         3.38 o                         
  -5   5   6         97.15        102.02         5.06 o                         
  -4   5   6        110.29        102.20         5.31 o                         
  -3   5   6        254.53        254.33         8.12 o                         
  -2   5   6        334.63        315.39         5.86 o                         
  -1   5   6         37.72         51.07         4.16 o                         
   0   5   6       1580.63       1748.10        26.27 o                         
   1   5   6         59.56         82.61         3.56 o                         
   2   5   6        293.23        275.65         6.61 o                         
   3   5   6        243.08        246.81         9.16 o                         
   4   5   6         80.36         68.05         4.42 o                         
   5   5   6         93.32         97.09         5.30 o                         
   6   5   6         50.63         47.59         4.63 o                         
  -6   6   6         11.32          8.31         3.57 o                         
  -5   6   6        293.94        301.71         8.53 o                         
  -4   6   6        179.41        173.43         9.13 o                         
  -3   6   6        268.65        273.76         7.05 o                         
  -2   6   6        847.60        862.09        11.80 o                         
  -1   6   6        119.85        139.74         4.83 o                         
   0   6   6          7.82          8.42         2.28 o                         
   1   6   6        127.69        139.91         4.14 o                         
   2   6   6        858.09        886.86        11.92 o                         
   3   6   6        251.32        252.96        11.29 o                         
   4   6   6        187.92        219.03        12.55 o                         
   5   6   6        263.87        281.15         8.05 o                         
   6   6   6         11.46          5.63         1.79 o                         
  -5   7   6        236.88        251.10         8.51 o                         
  -4   7   6         10.86          8.12         2.41 o                         
  -3   7   6        416.43        426.42         8.91 o                         
  -2   7   6        240.23        244.35         6.11 o                         
  -1   7   6        414.90        415.51         8.09 o                         
   0   7   6         70.81         81.08         3.23 o                         
   1   7   6        430.10        430.06         7.58 o                         
   2   7   6        239.16        241.33         6.18 o                         
   3   7   6        502.05        510.67        10.35 o                         
   4   7   6         12.96          8.97         2.93 o                         
   5   7   6        258.10        253.24        11.62 o                         
  -5   8   6         78.68         83.50         7.49 o                         
  -4   8   6          0.60         -1.09         2.19 o                         
  -3   8   6         86.61         81.22         4.67 o                         
  -2   8   6         36.60         38.40         2.66 o                         
  -1   8   6        132.58        132.71         4.99 o                         
   0   8   6         52.74         57.72         3.05 o                         
   1   8   6        121.91        119.28         4.13 o                         
   2   8   6         42.13         42.16         3.47 o                         
   3   8   6        101.65         98.99         5.87 o                         
   4   8   6          1.51         -0.02         1.99 o                         
   5   8   6         96.45         99.98         6.16 o                         
  -4   9   6        135.79        145.56         5.30 o                         
  -3   9   6         29.30         27.21         2.41 o                         
  -2   9   6        305.68        320.52         7.16 o                         
  -1   9   6        224.96        230.58         6.14 o                         
   0   9   6         83.58         86.52         4.08 o                         
   1   9   6        209.23        220.98         6.57 o                         
   2   9   6        305.93        322.90         8.40 o                         
   3   9   6         20.55         18.45         3.15 o                         
   4   9   6        124.70        138.52         5.65 o                         
  -4  10   6         29.32         24.83         2.52 o                         
  -3  10   6         12.53         12.07         2.10 o                         
  -2  10   6        287.84        285.47         9.00 o                         
  -1  10   6         19.00         22.89         2.93 o                         
   0  10   6         37.07         41.07         3.57 o                         
   1  10   6         16.42         14.25         2.68 o                         
   2  10   6        299.23        286.05        12.59 o                         
   3  10   6         11.18         12.26         2.32 o                         
   4  10   6         21.49         23.76         4.37 o                         
  -3  11   6          0.36         -0.68         1.87 o                         
  -2  11   6         43.56         30.84         4.18 o                         
  -1  11   6        107.60        115.01         5.29 o                         
   0  11   6         18.77         19.63         3.63 o                         
   1  11   6        114.42        120.16         6.75 o                         
   2  11   6         30.61         24.63         3.12 o                         
   3  11   6          0.64          1.81         2.98 o                         
  -1  12   6        119.50        116.43         8.63 o                         
   0  12   6         71.69         70.32        12.67 o                         
   1   0   7          1.44          2.59         0.99 o                         
   2   0   7         52.58         51.67         3.02 o                         
   3   0   7         16.45         21.11         4.24 o                         
   4   0   7         48.31         44.21         3.71 o                         
   5   0   7         12.78         11.77         2.64 o                         
   6   0   7        579.74        602.72        13.24 o                         
   7   0   7        138.72        138.90         8.10 o                         
  -7   1   7         33.32         44.00         4.79 o                         
  -6   1   7         86.27         96.97         4.53 o                         
  -5   1   7        552.94        569.36        10.25 o                         
  -4   1   7         32.13         32.13         2.77 o                         
  -3   1   7        533.86        517.43        12.43 o                         
  -2   1   7       4505.53       4542.32        86.98 o                         
  -1   1   7        291.03        274.86         5.02 o                         
   0   1   7        250.87        244.67         4.27 o                         
   1   1   7        317.48        307.23         6.34 o                         
   2   1   7       4555.38       4715.63        87.07 o                         
   3   1   7        558.17        530.48        14.15 o                         
   4   1   7         28.68         23.84         2.66 o                         
   5   1   7        555.97        582.49        10.55 o                         
   6   1   7         82.61         85.47         7.12 o                         
   7   1   7         30.71         39.95         4.37 o                         
  -7   2   7         88.34         76.58         6.29 o                         
  -6   2   7          1.79          1.23         2.03 o                         
  -5   2   7        209.59        205.09        12.46 o                         
  -4   2   7        197.55        192.99         5.99 o                         
  -3   2   7         98.93         98.26         5.55 o                         
  -2   2   7       2405.18       2432.18        34.17 o                         
  -1   2   7        429.69        429.90        10.64 o                         
   0   2   7         45.53         58.76         2.33 o                         
   1   2   7        460.63        471.44         9.58 o                         
   2   2   7       2390.09       2507.49        38.63 o                         
   3   2   7        124.95        126.44         5.76 o                         
   4   2   7        187.65        194.83         6.94 o                         
   5   2   7        187.38        175.66         6.68 o                         
   6   2   7          5.58          3.85         2.27 o                         
  -6   3   7         25.65         29.85         2.68 o                         
  -5   3   7         26.61         28.02         3.17 o                         
  -4   3   7        186.35        190.63         6.63 o                         
  -3   3   7        848.63        852.15        13.58 o                         
  -2   3   7         76.40         70.35         5.36 o                         
  -1   3   7       1644.67       1604.08        19.06 o                         
   0   3   7        113.47        140.89         3.15 o                         
   1   3   7       1538.60       1571.85        25.52 o                         
   2   3   7         69.27         72.35         5.53 o                         
   3   3   7        837.50        832.30        15.02 o                         
   4   3   7        205.27        208.66         6.76 o                         
   5   3   7         22.73         24.72         2.55 o                         
   6   3   7         21.66         23.26         3.43 o                         
  -6   4   7        157.52        164.35         5.29 o                         
  -5   4   7         40.41         43.21         3.33 o                         
  -4   4   7        166.94        155.89         5.28 o                         
  -3   4   7         58.11         59.07         3.60 o                         
  -2   4   7        714.36        714.57        11.82 o                         
  -1   4   7        275.72        294.36         8.51 o                         
   0   4   7        351.56        428.92         8.47 o                         
   1   4   7        296.91        333.59         6.25 o                         
   2   4   7        698.82        664.37        14.25 o                         
   3   4   7         48.85         60.09         4.02 o                         
   4   4   7        151.83        157.28         6.13 o                         
   5   4   7         25.63         28.88         3.59 o                         
   6   4   7        168.23        166.74         6.93 o                         
  -6   5   7         35.63         32.03         3.25 o                         
  -5   5   7        316.54        328.52         8.59 o                         
  -4   5   7         52.49         50.39         3.12 o                         
  -3   5   7        796.13        789.56        13.94 o                         
  -2   5   7         94.23         86.99         3.54 o                         
  -1   5   7         71.10         58.18         4.47 o                         
   0   5   7        121.68        116.10         3.74 o                         
   1   5   7         53.15         53.26         3.49 o                         
   2   5   7         79.53         78.41         4.18 o                         
   3   5   7        805.21        817.33        14.00 o                         
   4   5   7         74.44         65.66         7.27 o                         
   5   5   7        329.79        336.77         9.68 o                         
   6   5   7         35.42         30.69         3.54 o                         
  -6   6   7        126.33        138.48         9.06 o                         
  -5   6   7         56.99         52.66         3.99 o                         
  -4   6   7         84.40         72.19         4.01 o                         
  -3   6   7        106.45        109.43         4.59 o                         
  -2   6   7        214.37        224.85         6.44 o                         
  -1   6   7        171.79        176.60         4.74 o                         
   0   6   7        122.92        134.95         3.60 o                         
   1   6   7        183.58        183.74         4.28 o                         
   2   6   7        239.99        245.05         9.66 o                         
   3   6   7         89.17         85.17         5.55 o                         
   4   6   7         64.95         59.65         6.05 o                         
   5   6   7         70.17         63.37         6.67 o                         
   6   6   7        138.19        126.97         7.78 o                         
  -5   7   7         39.61         36.44        10.23 o                         
  -4   7   7         25.88         20.02         2.67 o                         
  -3   7   7        146.97        160.71         6.46 o                         
  -2   7   7       1432.97       1411.98        18.63 o                         
  -1   7   7        137.98        153.52         4.46 o                         
   0   7   7        965.05        988.34        13.34 o                         
   1   7   7        132.49        149.65         4.93 o                         
   2   7   7       1369.49       1327.45        17.87 o                         
   3   7   7        146.77        154.45         8.07 o                         
   4   7   7         26.06         22.42         3.85 o                         
   5   7   7         37.92         35.92         3.79 o                         
  -5   8   7         17.73         16.03         1.64 o                         
  -4   8   7         27.30         29.77         3.10 o                         
  -3   8   7        228.93        225.05         6.28 o                         
  -2   8   7        268.36        268.44         8.82 o                         
  -1   8   7        165.38        165.90         4.37 o                         
   0   8   7        180.63        191.50         4.62 o                         
   1   8   7        166.76        163.19         4.36 o                         
   2   8   7        282.20        297.81        16.59 o                         
   3   8   7        203.13        202.33         7.97 o                         
   4   8   7         19.32         24.86         4.72 o                         
   5   8   7         14.91         11.72         3.52 o                         
  -4   9   7         28.26         27.58         2.49 o                         
  -3   9   7        170.71        166.89         6.41 o                         
  -2   9   7        358.31        342.69         7.34 o                         
  -1   9   7        357.35        372.22         6.79 o                         
   0   9   7         22.88         24.56         2.41 o                         
   1   9   7        376.03        386.85         8.82 o                         
   2   9   7        361.22        358.56        10.49 o                         
   3   9   7        203.37        199.17         9.08 o                         
   4   9   7         28.09         29.53         3.46 o                         
  -4  10   7         47.43         68.49         7.56 o                         
  -3  10   7         31.85         19.93         2.82 o                         
  -2  10   7         84.28         89.79         5.09 o                         
  -1  10   7         48.16         48.78         4.40 o                         
   0  10   7          2.65          3.34         2.19 o                         
   1  10   7         51.92         50.91         4.69 o                         
   2  10   7         86.55         96.34         5.21 o                         
   3  10   7         34.50         31.92         3.43 o                         
   4  10   7         40.29         37.71         5.65 o                         
  -2  11   7        237.07        214.64        12.89 o                         
  -1  11   7        186.96        192.37         7.92 o                         
   0  11   7          1.33          1.13         2.97 o                         
   1  11   7        162.33        210.91        27.64 o                         
   2  11   7        222.56        174.28         8.80 o                         
   0   0   8         23.89         15.68         0.95 o                         
   1   0   8          1.09          2.79         1.33 o                         
   2   0   8        594.11        615.39        10.08 o                         
   3   0   8         93.32        122.11         6.34 o                         
   4   0   8       1206.11       1169.39        16.33 o                         
   5   0   8          6.28          4.30         1.98 o                         
   6   0   8         15.56         15.66         4.10 o                         
  -6   1   8        338.39        335.80         8.52 o                         
  -5   1   8        213.98        243.37         8.29 o                         
  -4   1   8        407.48        400.89         9.51 o                         
  -3   1   8        724.39        718.07        13.11 o                         
  -2   1   8         22.98         23.11         2.82 o                         
  -1   1   8       1485.89       1487.67        18.75 o                         
   0   1   8          0.75          0.55         0.67 o                         
   1   1   8       1327.69       1369.71        22.02 o                         
   2   1   8         32.60         32.39         4.07 o                         
   3   1   8        725.03        740.78        15.25 o                         
   4   1   8        401.15        384.45         8.66 o                         
   5   1   8        230.15        235.34        13.84 o                         
   6   1   8        362.33        359.26        11.39 o                         
  -6   2   8        251.59        258.71         6.80 o                         
  -5   2   8        224.34        220.79         7.05 o                         
  -4   2   8        844.62        829.03        18.15 o                         
  -3   2   8        573.37        570.61        13.09 o                         
  -2   2   8        669.36        706.81        15.61 o                         
  -1   2   8        582.91        571.29         8.90 o                         
   0   2   8         95.14         89.52         3.68 o                         
   1   2   8        650.25        620.14        11.81 o                         
   2   2   8        589.91        607.96        14.04 o                         
   3   2   8        625.58        606.19        12.84 o                         
   4   2   8        803.80        770.00        14.13 o                         
   5   2   8        208.68        211.86        11.55 o                         
   6   2   8        248.44        248.08        11.56 o                         
  -6   3   8         95.22         90.08         3.79 o                         
  -5   3   8        102.41        119.02         5.32 o                         
  -4   3   8         68.00         74.06         4.28 o                         
  -3   3   8        692.13        696.91        12.88 o                         
  -2   3   8        411.07        397.59         9.77 o                         
  -1   3   8        404.65        435.53         7.49 o                         
   0   3   8        209.11        207.46         6.04 o                         
   1   3   8        401.91        448.30        10.35 o                         
   2   3   8        456.62        447.45        13.25 o                         
   3   3   8        716.17        702.55        13.61 o                         
   4   3   8         61.46         73.07         5.64 o                         
   5   3   8         84.46         89.09         5.10 o                         
   6   3   8        110.50         94.49         6.78 o                         
  -6   4   8        300.58        295.48         7.46 o                         
  -5   4   8         45.77         45.85         3.32 o                         
  -4   4   8         21.36         14.40         2.37 o                         
  -3   4   8         51.46         44.81         3.24 o                         
  -2   4   8        200.48        208.01         5.22 o                         
  -1   4   8        641.97        656.44        11.45 o                         
   0   4   8          0.68          1.93         0.85 o                         
   1   4   8        633.86        658.44        12.16 o                         
   2   4   8        178.18        187.22         6.54 o                         
   3   4   8         48.87         46.77         4.31 o                         
   4   4   8         25.03         25.90         4.07 o                         
   5   4   8         64.15         55.54         9.27 o                         
   6   4   8        321.48        301.07        12.42 o                         
  -6   5   8         57.76         48.90         6.71 o                         
  -5   5   8        140.04        151.51         6.93 o                         
  -4   5   8         48.05         43.24         3.14 o                         
  -3   5   8        912.68        917.89        14.24 o                         
  -2   5   8        388.06        400.04         7.59 o                         
  -1   5   8         57.82         56.08         3.00 o                         
   0   5   8         10.11          8.87         1.51 o                         
   1   5   8         72.74         73.46         4.28 o                         
   2   5   8        361.65        377.60         8.99 o                         
   3   5   8        859.26        890.70        16.67 o                         
   4   5   8         66.63         67.85         5.95 o                         
   5   5   8        156.38        156.90         7.35 o                         
   6   5   8         46.57         40.15         8.74 o                         
  -5   6   8         96.61        107.32         6.04 o                         
  -4   6   8        263.25        269.97         7.89 o                         
  -3   6   8        219.04        208.47         5.94 o                         
  -2   6   8         89.55         97.86         5.38 o                         
  -1   6   8        189.40        199.07         5.05 o                         
   0   6   8         15.69         15.67         1.74 o                         
   1   6   8        194.82        198.25         4.62 o                         
   2   6   8        103.56        109.79         6.35 o                         
   3   6   8        196.91        194.34         7.79 o                         
   4   6   8        278.69        293.32        10.87 o                         
   5   6   8        114.36        108.85         6.06 o                         
   6   6   8        129.75        123.14         8.10 o                         
  -5   7   8         91.50        102.87         5.82 o                         
  -4   7   8         16.79         16.77         2.69 o                         
  -3   7   8        417.41        414.98        10.32 o                         
  -2   7   8         45.26         41.47         3.21 o                         
  -1   7   8        169.49        155.21         4.79 o                         
   0   7   8          5.32          5.89         1.52 o                         
   1   7   8        185.77        180.69         5.99 o                         
   2   7   8         40.30         36.68         3.77 o                         
   3   7   8        382.38        397.80        10.85 o                         
   4   7   8         17.74         16.65         3.46 o                         
   5   7   8        103.68         94.83         6.19 o                         
  -5   8   8         78.56         75.32         2.82 o                         
  -4   8   8         76.24         74.19         3.61 o                         
  -3   8   8        278.09        275.68         6.42 o                         
  -2   8   8        103.68        108.60         4.49 o                         
  -1   8   8         37.10         43.76         2.54 o                         
   0   8   8        218.00        222.64         4.82 o                         
   1   8   8         45.45         53.93         3.57 o                         
   2   8   8        109.22        114.90         5.49 o                         
   3   8   8        268.47        269.65        10.19 o                         
   4   8   8         75.56         73.03         4.81 o                         
   5   8   8         73.22         72.86         6.71 o                         
  -4   9   8         90.85        103.24         7.87 o                         
  -3   9   8         63.35         62.81         3.73 o                         
  -2   9   8        244.08        242.55         8.34 o                         
  -1   9   8         40.02         33.70         2.38 o                         
   0   9   8        125.64        135.02         5.03 o                         
   1   9   8         46.12         46.26         3.97 o                         
   2   9   8        214.54        206.55         9.06 o                         
   3   9   8         68.25         59.35         4.63 o                         
   4   9   8         85.96        100.51         7.30 o                         
  -3  10   8         30.72         25.14         3.69 o                         
  -2  10   8        110.30        114.33         7.35 o                         
  -1  10   8        209.18        224.17         8.58 o                         
   0  10   8          7.84         13.68         3.01 o                         
   1  10   8        210.83        214.41         7.25 o                         
   2  10   8        101.91         95.79         5.84 o                         
   3  10   8         42.76         33.46        14.65 o                         
  -2  11   8        201.55        192.58         7.83 o                         
  -1  11   8         83.41         92.08        12.52 o                         
   0  11   8        101.60        104.60         7.49 o                         
   1  11   8         88.95         96.77         6.74 o                         
   2  11   8        226.97        204.73        11.61 o                         
   1   0   9       4878.44       4781.02        73.13 o                         
   2   0   9        353.24        387.18        14.07 o                         
   3   0   9       1995.43       2000.54        29.58 o                         
   4   0   9        309.88        287.90         8.70 o                         
   5   0   9         19.28         24.48         3.82 o                         
   6   0   9         10.90         10.59         3.80 o                         
  -6   1   9        210.07        204.39        10.28 o                         
  -5   1   9         50.81         44.93         3.30 o                         
  -4   1   9        408.60        419.55         9.93 o                         
  -3   1   9         94.83         82.64         5.47 o                         
  -2   1   9        201.54        185.83         5.20 o                         
  -1   1   9        131.85        133.55         2.59 o                         
   0   1   9        762.84        751.72         9.44 o                         
   1   1   9        149.47        146.42         4.70 o                         
   2   1   9        211.11        189.40        10.80 o                         
   3   1   9         82.98         86.98         5.88 o                         
   4   1   9        453.38        452.80        12.77 o                         
   5   1   9         35.67         32.85         4.15 o                         
   6   1   9        207.21        217.43        15.92 o                         
  -6   2   9        320.42        343.22        18.27 o                         
  -5   2   9        129.36        134.11         5.73 o                         
  -4   2   9        364.49        366.68        10.91 o                         
  -3   2   9        161.61        161.14         5.97 o                         
  -2   2   9        746.41        708.91        16.24 o                         
  -1   2   9        428.70        418.53         9.59 o                         
   0   2   9        230.94        204.63         4.49 o                         
   1   2   9        415.02        422.80         9.65 o                         
   2   2   9        666.17        621.92        14.50 o                         
   3   2   9        174.00        174.26         6.39 o                         
   4   2   9        333.61        349.64        10.15 o                         
   5   2   9        161.49        177.77         8.16 o                         
   6   2   9        330.20        366.97        14.26 o                         
  -6   3   9        234.44        235.68         8.41 o                         
  -5   3   9        170.44        170.66         6.93 o                         
  -4   3   9         41.33         45.65         3.47 o                         
  -3   3   9        576.87        578.49        10.96 o                         
  -2   3   9        242.03        254.59         5.86 o                         
  -1   3   9        237.19        235.39         5.73 o                         
   0   3   9         22.20         34.06         2.65 o                         
   1   3   9        226.24        235.56        10.89 o                         
   2   3   9        218.31        237.53         7.94 o                         
   3   3   9        532.69        527.63        11.71 o                         
   4   3   9         33.02         35.83         4.10 o                         
   5   3   9        181.31        186.05         8.22 o                         
   6   3   9        240.13        245.07        10.69 o                         
  -6   4   9         49.30         45.21         7.93 o                         
  -5   4   9         43.81         33.45         2.82 o                         
  -4   4   9         62.70         58.63         3.36 o                         
  -3   4   9        593.50        598.23        11.19 o                         
  -2   4   9        667.44        668.00        10.61 o                         
  -1   4   9          2.47          2.09         1.16 o                         
   0   4   9        238.37        214.42         4.99 o                         
   1   4   9          5.53          7.08         2.72 o                         
   2   4   9        639.09        627.75        11.73 o                         
   3   4   9        609.60        587.96        15.65 o                         
   4   4   9         51.49         52.30         4.69 o                         
   5   4   9         38.62         38.05         4.14 o                         
   6   4   9         42.83         42.57         4.56 o                         
  -6   5   9        118.65        129.21         8.95 o                         
  -5   5   9         12.90         10.65         2.42 o                         
  -4   5   9         29.81         26.07         2.75 o                         
  -3   5   9        192.21        193.00         5.63 o                         
  -2   5   9        130.91        137.67         4.79 o                         
  -1   5   9        198.43        203.14         5.27 o                         
   0   5   9        100.80        110.42         4.39 o                         
   1   5   9        191.22        193.97         5.73 o                         
   2   5   9        154.63        154.30         6.17 o                         
   3   5   9        196.35        206.84         7.90 o                         
   4   5   9         39.98         43.42         4.45 o                         
   5   5   9          7.27          9.47         2.81 o                         
   6   5   9        123.83        126.64         6.09 o                         
  -6   6   9        137.16        140.93         8.63 o                         
  -5   6   9         79.93         97.64        10.49 o                         
  -4   6   9        157.62        168.65         5.76 o                         
  -3   6   9        348.80        363.08         7.95 o                         
  -2   6   9        121.86        121.19         5.75 o                         
  -1   6   9        690.82        702.78        10.52 o                         
   0   6   9        164.50        175.01         3.85 o                         
   1   6   9        677.98        681.77        11.76 o                         
   2   6   9        133.94        134.57         7.03 o                         
   3   6   9        359.32        377.54        10.09 o                         
   4   6   9        178.13        189.64         8.36 o                         
   5   6   9         70.80         77.80         9.23 o                         
  -5   7   9         12.92          8.25         2.76 o                         
  -4   7   9          5.02          5.08         2.10 o                         
  -3   7   9         82.16         71.51         4.24 o                         
  -2   7   9         85.76         85.40         3.83 o                         
  -1   7   9         44.33         41.97         2.53 o                         
   0   7   9        105.27        100.56         4.65 o                         
   1   7   9         48.45         46.01         3.47 o                         
   2   7   9         90.26         92.62         5.35 o                         
   3   7   9         74.32         66.56         5.40 o                         
   4   7   9          8.42          6.04         2.87 o                         
  -5   8   9          1.30          1.60         2.45 o                         
  -4   8   9        132.07        135.19         4.43 o                         
  -3   8   9        321.50        325.13         8.31 o                         
  -2   8   9         78.18         77.46         3.39 o                         
  -1   8   9        486.56        480.61        10.09 o                         
   0   8   9         13.06         13.96         2.81 o                         
   1   8   9        468.76        449.21        15.42 o                         
   2   8   9         60.77         61.29         5.33 o                         
   3   8   9        303.62        303.86        10.42 o                         
   4   8   9        140.04        139.69         6.11 o                         
   5   8   9          2.47          1.28         2.45 o                         
  -4   9   9        171.09        152.71         5.17 o                         
  -3   9   9        213.85        206.25         5.54 o                         
  -2   9   9         86.09         95.70         5.02 o                         
  -1   9   9         73.84         69.61         5.66 o                         
   0   9   9          3.03          0.38         2.42 o                         
   1   9   9         60.90         58.06         6.26 o                         
   2   9   9         86.21         82.98         5.37 o                         
   3   9   9        208.26        180.64        11.79 o                         
   4   9   9        171.45        156.54        17.84 o                         
  -3  10   9         25.33         20.94         3.05 o                         
  -2  10   9        200.53        198.04         8.38 o                         
  -1  10   9         29.37         29.83         4.23 o                         
   0  10   9        525.05        531.94        13.18 o                         
   1  10   9         30.35         35.64         3.87 o                         
   2  10   9        199.09        194.51        10.62 o                         
   3  10   9         23.55         16.09         2.93 o                         
  -2  11   9         13.75          7.67         3.09 o                         
  -1  11   9         16.99         10.65         4.79 o                         
   0  11   9          2.07         -3.20         3.30 o                         
   1  11   9         21.88         15.77         5.75 o                         
   0   0  10       3817.66       3495.53       105.35 o                         
   1   0  10        135.19        148.12         3.28 o                         
   2   0  10        186.74        151.20         6.58 o                         
   3   0  10        354.15        349.11         9.88 o                         
   4   0  10         71.43         75.00         6.08 o                         
   5   0  10        103.39        116.37         7.00 o                         
   6   0  10        204.85        189.21        20.67 o                         
  -6   1  10        256.78        289.20        16.83 o                         
  -5   1  10          6.56          6.15         2.87 o                         
  -4   1  10        544.07        517.64        11.31 o                         
  -3   1  10        364.59        350.84         6.03 o                         
  -2   1  10         48.84         53.91         2.82 o                         
  -1   1  10        231.73        241.62         3.47 o                         
   0   1  10        142.38        155.75         3.52 o                         
   1   1  10        242.60        264.76         6.85 o                         
   2   1  10         62.02         61.06         5.07 o                         
   3   1  10        394.97        374.20        10.41 o                         
   4   1  10        512.51        490.96        13.38 o                         
   5   1  10          3.96          5.64         3.68 o                         
   6   1  10        237.14        252.83        18.64 o                         
  -6   2  10         93.37         89.33         7.35 o                         
  -5   2  10        136.65        144.01         8.48 o                         
  -4   2  10        320.75        326.20         8.57 o                         
  -3   2  10        567.26        547.41        11.92 o                         
  -2   2  10        162.01        174.15         6.95 o                         
  -1   2  10        444.70        441.48         7.12 o                         
   0   2  10          8.42          6.04         1.41 o                         
   1   2  10        431.09        424.20        10.03 o                         
   2   2  10        121.76        131.60         6.23 o                         
   3   2  10        615.68        586.38        12.66 o                         
   4   2  10        357.83        356.11        11.38 o                         
   5   2  10        132.02        144.14         9.45 o                         
   6   2  10        105.00        105.05         7.14 o                         
  -6   3  10         91.30         90.77        10.71 o                         
  -5   3  10         27.51         29.64         2.88 o                         
  -4   3  10        119.55        116.85         4.62 o                         
  -3   3  10        709.62        683.18        12.21 o                         
  -2   3  10        137.19        131.00         4.46 o                         
  -1   3  10        216.44        224.53         3.65 o                         
   0   3  10        237.87        229.49         6.70 o                         
   1   3  10        201.57        215.21         6.32 o                         
   2   3  10        143.29        149.03         6.49 o                         
   3   3  10        676.39        650.10        13.26 o                         
   4   3  10        125.20        120.71         6.29 o                         
   5   3  10         38.23         38.25         5.66 o                         
   6   3  10         96.71         99.50         8.15 o                         
  -6   4  10         71.68         62.17         6.87 o                         
  -5   4  10        293.24        308.31        18.81 o                         
  -4   4  10         32.38         25.61         3.06 o                         
  -3   4  10        293.57        317.62         7.90 o                         
  -2   4  10        232.82        237.60         5.54 o                         
  -1   4  10        597.32        606.01         8.74 o                         
   0   4  10          2.02          3.45         1.67 o                         
   1   4  10        590.59        577.28        10.85 o                         
   2   4  10        207.92        210.24         6.70 o                         
   3   4  10        331.93        366.09        10.24 o                         
   4   4  10         25.34         26.41         4.33 o                         
   5   4  10        293.53        304.05        15.25 o                         
   6   4  10         68.47         64.25         5.48 o                         
  -5   5  10         16.12         14.20         2.54 o                         
  -4   5  10         56.94         59.87         3.77 o                         
  -3   5  10        917.92        897.48        13.89 o                         
  -2   5  10         34.73         27.40         3.00 o                         
  -1   5  10         86.77         89.92         3.06 o                         
   0   5  10         20.06         16.39         2.22 o                         
   1   5  10         94.16         88.66         4.68 o                         
   2   5  10         35.95         34.96         3.50 o                         
   3   5  10        907.62        880.51        16.37 o                         
   4   5  10         55.80         57.04         5.14 o                         
   5   5  10         18.27         19.11         4.05 o                         
   6   5  10        120.43        112.87         6.39 o                         
  -5   6  10         25.01         22.84         2.73 o                         
  -4   6  10         34.20         34.97         2.77 o                         
  -3   6  10        415.05        475.90        12.94 o                         
  -2   6  10        351.94        352.19         7.36 o                         
  -1   6  10        143.42        148.83         3.96 o                         
   0   6  10        374.79        351.02         7.98 o                         
   1   6  10        121.09        121.83         6.83 o                         
   2   6  10        309.44        296.78         8.28 o                         
   3   6  10        384.69        403.53        15.70 o                         
   4   6  10         21.53         21.08         4.81 o                         
   5   6  10         25.49         23.14         3.41 o                         
  -5   7  10          0.55         -0.46         1.34 o                         
  -4   7  10        236.96        224.71        12.66 o                         
  -3   7  10         67.90         70.16         4.06 o                         
  -2   7  10          3.74          2.80         1.56 o                         
  -1   7  10          9.94         10.42         1.84 o                         
   0   7  10        386.08        380.52         8.84 o                         
   1   7  10         13.57          9.53         2.51 o                         
   2   7  10          7.03          4.41         3.18 o                         
   3   7  10         61.42         58.96         9.67 o                         
   4   7  10        219.53        218.84        12.21 o                         
   5   7  10          0.23         -1.29         1.84 o                         
  -4   8  10        121.72        113.56         4.49 o                         
  -3   8  10         89.39         91.37         4.65 o                         
  -2   8  10         86.11         88.13         4.97 o                         
  -1   8  10        334.84        329.64         8.32 o                         
   0   8  10        244.26        266.08         8.54 o                         
   1   8  10        299.44        303.23        10.00 o                         
   2   8  10        112.57        107.21         8.46 o                         
   3   8  10         83.42         73.02        12.29 o                         
   4   8  10        144.75        141.34         6.64 o                         
  -4   9  10        108.75         82.34         6.50 o                         
  -3   9  10         21.84         21.20         2.70 o                         
  -2   9  10         43.61         37.96         4.67 o                         
  -1   9  10        133.08        128.17         6.23 o                         
   0   9  10         44.09         36.02         3.89 o                         
   1   9  10        131.34        120.81        14.64 o                         
   2   9  10         51.20         56.43         6.10 o                         
   3   9  10         19.11         15.02         3.04 o                         
   4   9  10        102.69         91.17         6.29 o                         
  -3  10  10        227.28        218.79         9.27 o                         
  -2  10  10         61.82         54.20         4.52 o                         
  -1  10  10         63.35         54.04         9.96 o                         
   0  10  10          4.84          2.93         3.75 o                         
   1  10  10         44.89         40.66         5.46 o                         
   2  10  10         58.33         49.76         4.48 o                         
   3  10  10        226.12        183.02        27.11 o                         
   0  11  10         15.32         21.84         5.43 o                         
   1   0  11        502.24        486.58         6.94 o                         
   2   0  11        285.94        289.49         8.83 o                         
   3   0  11        132.51        122.15         6.12 o                         
   4   0  11          6.59          3.14         2.87 o                         
   5   0  11        179.05        168.47         8.91 o                         
   6   0  11         18.24         24.71         5.75 o                         
  -6   1  11          3.21          8.95         4.79 o                         
  -5   1  11        131.83        128.86         8.82 o                         
  -4   1  11        160.78        145.34         8.02 o                         
  -3   1  11        369.91        357.89         9.01 o                         
  -2   1  11        143.53        146.92         5.45 o                         
  -1   1  11        345.64        356.83         5.23 o                         
   0   1  11        239.75        258.01         5.39 o                         
   1   1  11        348.42        348.10         8.31 o                         
   2   1  11        150.36        149.03         6.30 o                         
   3   1  11        333.79        319.53         9.09 o                         
   4   1  11        152.99        159.45         8.30 o                         
   5   1  11        126.99        139.34         8.56 o                         
   6   1  11          0.98          1.07         3.09 o                         
  -6   2  11         77.33         87.52         6.71 o                         
  -5   2  11         49.27         52.45         5.78 o                         
  -4   2  11          5.57          4.85         2.81 o                         
  -3   2  11        746.44        732.43        11.78 o                         
  -2   2  11       1232.07       1229.59        14.90 o                         
  -1   2  11        715.15        748.92        11.84 o                         
   0   2  11        637.11        627.80        10.71 o                         
   1   2  11        804.81        851.34        12.69 o                         
   2   2  11       1177.22       1121.52        22.94 o                         
   3   2  11        738.89        770.16        15.33 o                         
   4   2  11          1.11          5.10         3.15 o                         
   5   2  11         53.69         56.09         6.08 o                         
   6   2  11         73.63         69.64         5.55 o                         
  -6   3  11        142.74        162.65        11.51 o                         
  -5   3  11         22.20         26.63         4.52 o                         
  -4   3  11         49.35         48.04         3.64 o                         
  -3   3  11        391.33        404.97         8.68 o                         
  -2   3  11         79.37         74.32         3.26 o                         
  -1   3  11         24.21         24.15         1.97 o                         
   0   3  11         72.05         83.29         3.46 o                         
   1   3  11         27.39         30.94         3.17 o                         
   2   3  11         91.24         93.84         5.22 o                         
   3   3  11        375.63        388.82        10.80 o                         
   4   3  11         47.39         47.61         5.30 o                         
   5   3  11         21.73         24.17         4.54 o                         
   6   3  11        140.12        145.39         7.29 o                         
  -5   4  11         48.12         44.21         5.80 o                         
  -4   4  11         81.78         91.69         4.43 o                         
  -3   4  11       1215.43       1203.99        18.10 o                         
  -2   4  11       1530.26       1490.30        21.38 o                         
  -1   4  11         76.12         83.62         3.78 o                         
   0   4  11       1144.99       1110.33        15.04 o                         
   1   4  11         80.36         87.28         4.87 o                         
   2   4  11       1473.23       1430.65        22.00 o                         
   3   4  11       1265.79       1251.35        21.91 o                         
   4   4  11         90.29        104.50         6.60 o                         
   5   4  11         51.48         47.40         7.71 o                         
   6   4  11        294.96        270.38         9.37 o                         
  -5   5  11         21.60         20.51         4.58 o                         
  -4   5  11        167.59        163.81         5.35 o                         
  -3   5  11         81.65         75.29         3.63 o                         
  -2   5  11         26.88         29.23         2.96 o                         
  -1   5  11         74.24         78.23         5.04 o                         
   0   5  11        212.41        217.41         5.93 o                         
   1   5  11         72.36         75.51         4.77 o                         
   2   5  11         34.66         30.14         3.97 o                         
   3   5  11         86.07         75.26         5.41 o                         
   4   5  11        153.30        143.23         7.97 o                         
   5   5  11         21.98         26.03         3.75 o                         
   6   5  11         92.26         83.93         7.14 o                         
  -5   6  11         66.12         76.98         6.83 o                         
  -4   6  11         66.87         70.42         4.60 o                         
  -3   6  11        407.52        408.75         9.93 o                         
  -2   6  11        361.68        382.42         7.10 o                         
  -1   6  11        654.22        683.66        11.81 o                         
   0   6  11         18.01         15.39         3.04 o                         
   1   6  11        558.68        568.36        12.01 o                         
   2   6  11        382.90        387.39         9.24 o                         
   3   6  11        427.87        452.07        13.07 o                         
   4   6  11         73.81         74.21         6.27 o                         
   5   6  11         62.18         57.41         7.13 o                         
  -5   7  11         31.88         35.37         4.58 o                         
  -4   7  11         62.48         55.66         5.73 o                         
  -3   7  11        119.49        109.70         4.08 o                         
  -2   7  11         57.58         57.89         3.53 o                         
  -1   7  11         58.28         59.23         4.07 o                         
   0   7  11        572.44        560.07        11.99 o                         
   1   7  11         53.73         48.95         4.41 o                         
   2   7  11         56.48         55.69         4.40 o                         
   3   7  11        137.54        136.59         8.43 o                         
   4   7  11         62.53         59.32         5.60 o                         
   5   7  11         40.72         38.75         3.53 o                         
  -4   8  11         33.45         37.18         4.27 o                         
  -3   8  11        239.41        261.52        23.71 o                         
  -2   8  11         93.85         92.38         4.82 o                         
  -1   8  11        109.47        109.15         5.63 o                         
   0   8  11        431.02        425.19        11.47 o                         
   1   8  11         97.53         93.87         6.04 o                         
   2   8  11        112.03        110.53         7.66 o                         
   3   8  11        254.95        267.31        11.07 o                         
   4   8  11         43.25         54.84         4.97 o                         
  -3   9  11         71.81         59.15         4.14 o                         
  -2   9  11         16.07         14.04         2.88 o                         
  -1   9  11          7.56          9.25         2.92 o                         
   0   9  11         60.42         44.57         4.67 o                         
   1   9  11          7.28          8.97         3.68 o                         
   2   9  11         19.31         20.42         3.73 o                         
   3   9  11         62.41         45.99         4.53 o                         
  -2  10  11        189.07        187.79         7.91 o                         
  -1  10  11        115.85        107.80         6.41 o                         
   0  10  11          6.50          6.23         3.75 o                         
   1  10  11        119.52        116.74         8.03 o                         
   2  10  11        181.78        191.63        28.12 o                         
   0   0  12         40.87         33.32         6.13 o                         
   1   0  12         69.49         69.75         2.52 o                         
   2   0  12        859.14        836.45        15.43 o                         
   3   0  12        491.69        443.33        14.37 o                         
   4   0  12        206.11        230.45         8.72 o                         
   5   0  12         61.91         63.00         5.79 o                         
   6   0  12        204.33        210.16        12.36 o                         
  -6   1  12         22.61         30.62         4.69 o                         
  -5   1  12        208.40        207.72        10.74 o                         
  -4   1  12         17.74         10.18         3.81 o                         
  -3   1  12         14.63         13.99         3.41 o                         
  -2   1  12        237.65        228.32         6.78 o                         
  -1   1  12         54.66         66.91         3.50 o                         
   0   1  12        140.23        152.18         4.70 o                         
   1   1  12         62.93         74.22         4.17 o                         
   2   1  12        253.21        247.88         7.57 o                         
   3   1  12         23.27         25.63         3.99 o                         
   4   1  12         32.77         34.60         4.33 o                         
   5   1  12        220.73        221.45        10.51 o                         
   6   1  12         39.92         38.88         5.43 o                         
  -6   2  12          8.92          9.26         3.07 o                         
  -5   2  12         87.90         79.14        12.78 o                         
  -4   2  12         24.30         21.52         4.29 o                         
  -3   2  12         29.26         26.99         4.99 o                         
  -2   2  12       1018.94       1023.56        18.87 o                         
  -1   2  12        493.38        483.70         8.00 o                         
   0   2  12       1796.63       1867.05        23.22 o                         
   1   2  12        491.37        496.63         8.87 o                         
   2   2  12        989.35        971.38        16.41 o                         
   3   2  12         39.38         30.79         5.47 o                         
   4   2  12         16.00         11.24         3.80 o                         
   5   2  12         85.55         88.93        12.95 o                         
   6   2  12          9.23          9.37         3.52 o                         
  -6   3  12         36.34         36.43         4.79 o                         
  -5   3  12        137.06        133.79         7.47 o                         
  -4   3  12        238.47        223.72         9.82 o                         
  -3   3  12        376.12        357.94         5.49 o                         
  -2   3  12         11.09         14.27         1.39 o                         
  -1   3  12        188.92        187.48         5.38 o                         
   0   3  12       1095.33       1161.11        18.45 o                         
   1   3  12        179.67        181.68         6.20 o                         
   2   3  12         18.52         21.09         3.11 o                         
   3   3  12        384.38        376.75        10.56 o                         
   4   3  12        253.29        261.68        20.71 o                         
   5   3  12        136.04        147.17         9.96 o                         
   6   3  12         40.44         34.06         3.20 o                         
  -5   4  12        248.28        250.59        12.16 o                         
  -4   4  12        481.00        461.74        10.01 o                         
  -3   4  12        477.34        477.67         7.82 o                         
  -2   4  12         60.12         56.10         2.41 o                         
  -1   4  12        311.64        310.34         6.81 o                         
   0   4  12        619.83        602.94        10.77 o                         
   1   4  12        344.96        344.06         8.44 o                         
   2   4  12         57.57         57.72         4.18 o                         
   3   4  12        496.12        494.20        12.28 o                         
   4   4  12        455.16        451.24        13.42 o                         
   5   4  12        258.55        275.81        12.43 o                         
   6   4  12         21.05         23.54         3.73 o                         
  -5   5  12         91.39         98.39         6.60 o                         
  -4   5  12         27.23         30.62         2.57 o                         
  -3   5  12        165.51        157.62         7.02 o                         
  -2   5  12        102.66        103.40         4.46 o                         
  -1   5  12         45.08         51.93         3.51 o                         
   0   5  12        479.59        489.55        11.47 o                         
   1   5  12         36.14         35.73         3.74 o                         
   2   5  12         87.12         93.92         5.18 o                         
   3   5  12        138.75        133.37         8.74 o                         
   4   5  12         29.72         34.36         4.56 o                         
   5   5  12         92.37        102.00         9.06 o                         
  -5   6  12          4.19          2.85         2.34 o                         
  -4   6  12        239.43        237.31         6.89 o                         
  -3   6  12         73.76         81.51         6.54 o                         
  -2   6  12        492.48        504.21        10.13 o                         
  -1   6  12         53.17         52.16         3.83 o                         
   0   6  12        466.05        441.39         9.95 o                         
   1   6  12         66.49         63.42         4.79 o                         
   2   6  12        480.63        512.38        12.78 o                         
   3   6  12         67.11         82.53         7.16 o                         
   4   6  12        218.22        230.98        10.72 o                         
   5   6  12          3.51          2.34         2.77 o                         
  -5   7  12         36.29         31.53         3.84 o                         
  -4   7  12         94.44         94.42         5.73 o                         
  -3   7  12         25.45         28.14         3.53 o                         
  -2   7  12        128.26        121.23         8.42 o                         
  -1   7  12         31.72         31.74         4.03 o                         
   0   7  12         39.12         48.39         5.62 o                         
   1   7  12         25.19         26.79         4.61 o                         
   2   7  12        118.21        113.24        10.02 o                         
   3   7  12         19.81         18.46         4.17 o                         
   4   7  12         94.91         78.33        13.42 o                         
  -4   8  12         14.82          9.10         2.34 o                         
  -3   8  12         36.84         39.35         6.41 o                         
  -2   8  12        208.38        216.03         6.71 o                         
  -1   8  12         13.11         11.10         2.92 o                         
   0   8  12          2.31          3.39         2.80 o                         
   1   8  12         13.83         22.20         4.50 o                         
   2   8  12        210.33        232.94         8.38 o                         
   3   8  12         27.62         23.40         3.61 o                         
   4   8  12         15.13         11.41         2.16 o                         
  -3   9  12         38.43         41.44         2.66 o                         
  -2   9  12         19.91         20.06         3.98 o                         
  -1   9  12         17.62         16.01         3.52 o                         
   0   9  12         10.32         21.27         5.52 o                         
   1   9  12         19.20         18.37         3.85 o                         
   2   9  12         20.44         19.02         3.67 o                         
   3   9  12         39.63         37.67         3.86 o                         
  -2  10  12         74.58         62.92         8.42 o                         
  -1  10  12        145.19        141.67        10.97 o                         
   0  10  12          0.59         -0.61         2.63 o                         
   1  10  12        142.90        132.47         7.34 o                         
   2  10  12         70.22         54.85         5.86 o                         
   1   0  13        270.39        249.28         9.61 o                         
   2   0  13         22.08         25.87         2.80 o                         
   3   0  13        380.24        359.85         9.47 o                         
   4   0  13        103.73         92.18         9.41 o                         
   5   0  13        121.79        110.05         6.54 o                         
   6   0  13          3.28          1.11         2.00 o                         
  -6   1  13         20.04         27.85         3.40 o                         
  -5   1  13        173.02        172.10         9.06 o                         
  -4   1  13        154.16        138.45        35.10 o                         
  -3   1  13         26.72         19.96         3.66 o                         
  -2   1  13        117.97        119.63         5.44 o                         
  -1   1  13         10.87          9.82         2.01 o                         
   0   1  13       1181.49       1195.20        21.65 o                         
   1   1  13         17.56         19.75         2.19 o                         
   2   1  13        140.49        147.16         5.70 o                         
   3   1  13         37.06         35.46         3.86 o                         
   4   1  13        157.22        151.72         9.21 o                         
   5   1  13        175.62        191.07        11.79 o                         
  -6   2  13        117.16        108.46         8.36 o                         
  -5   2  13         39.97         51.66         7.42 o                         
  -4   2  13         52.69         52.58         6.23 o                         
  -3   2  13         25.36         22.95         3.73 o                         
  -2   2  13        121.85        109.28         4.54 o                         
  -1   2  13        292.63        280.81        10.02 o                         
   0   2  13        107.24         98.42         3.04 o                         
   1   2  13        328.59        315.98         6.84 o                         
   2   2  13        117.80        118.23         6.50 o                         
   3   2  13         39.41         35.07         3.93 o                         
   4   2  13         47.71         49.41         6.26 o                         
   5   2  13         40.08         39.19         6.80 o                         
   6   2  13        123.70        120.58         7.14 o                         
  -6   3  13         27.26         26.31         3.94 o                         
  -5   3  13         79.24         92.38         7.95 o                         
  -4   3  13        223.78        219.26         7.90 o                         
  -3   3  13        160.66        150.24         4.81 o                         
  -2   3  13        818.92        804.89        16.97 o                         
  -1   3  13        477.67        467.82         8.90 o                         
   0   3  13        166.53        175.35         5.58 o                         
   1   3  13        429.65        429.67         8.81 o                         
   2   3  13        809.52        795.04        14.46 o                         
   3   3  13        135.99        130.64         6.51 o                         
   4   3  13        237.73        236.28        10.45 o                         
   5   3  13         88.05        100.69        11.19 o                         
   6   3  13         24.71         29.40         4.05 o                         
  -5   4  13         65.04         74.73        14.01 o                         
  -4   4  13         93.30         90.51         4.71 o                         
  -3   4  13         12.77         12.87         2.44 o                         
  -2   4  13        560.78        577.24        10.05 o                         
  -1   4  13        423.45        410.59         8.61 o                         
   0   4  13         14.59         20.90         2.93 o                         
   1   4  13        415.51        408.79         9.85 o                         
   2   4  13        566.24        574.83        12.24 o                         
   3   4  13         10.65          8.91         3.49 o                         
   4   4  13         73.94         74.25         7.90 o                         
   5   4  13         54.31         57.91         5.55 o                         
  -5   5  13          7.88         15.88         3.84 o                         
  -4   5  13        151.88        170.32         9.51 o                         
  -3   5  13        234.13        244.00         9.89 o                         
  -2   5  13        532.87        540.70         9.67 o                         
  -1   5  13        160.21        165.91         5.49 o                         
   0   5  13       1145.20       1165.47        18.33 o                         
   1   5  13        184.05        179.25         7.52 o                         
   2   5  13        556.25        561.28        12.25 o                         
   3   5  13        252.05        262.37        10.33 o                         
   4   5  13        160.44        153.45        17.56 o                         
   5   5  13          5.94         10.38         3.02 o                         
  -5   6  13        116.48        125.52         6.55 o                         
  -4   6  13         21.46         14.55         2.70 o                         
  -3   6  13        130.04        113.24         4.38 o                         
  -2   6  13         90.69         97.19         5.89 o                         
  -1   6  13        214.08        233.41         6.77 o                         
   0   6  13         25.82         28.98         3.27 o                         
   1   6  13        238.89        242.21         8.45 o                         
   2   6  13         87.10         92.66         5.73 o                         
   3   6  13        168.56        176.23        10.26 o                         
   4   6  13         26.21         18.26         3.40 o                         
   5   6  13        124.13        117.81         5.58 o                         
  -4   7  13        196.59        191.43         8.78 o                         
  -3   7  13          5.73         10.13         2.66 o                         
  -2   7  13         38.60         39.21         3.68 o                         
  -1   7  13         17.15         20.02         3.25 o                         
   0   7  13         35.85         36.03         4.26 o                         
   1   7  13         16.02         15.30         4.09 o                         
   2   7  13         26.66         25.74         3.80 o                         
   3   7  13          9.94         11.00         3.41 o                         
   4   7  13        200.14        173.99         9.30 o                         
  -4   8  13         52.15         41.55         5.01 o                         
  -3   8  13        144.88        152.11         8.78 o                         
  -2   8  13         31.92         30.81         4.09 o                         
  -1   8  13         30.76         29.08         4.62 o                         
   0   8  13         23.04         19.13         3.97 o                         
   1   8  13         23.53         27.16         4.11 o                         
   2   8  13         39.88         36.64         7.43 o                         
   3   8  13        127.27        123.40         8.65 o                         
   4   8  13         60.12         45.90         3.67 o                         
  -3   9  13         33.87         36.17         3.80 o                         
  -2   9  13         26.36         22.36         4.17 o                         
  -1   9  13          8.86          6.03         2.93 o                         
   0   9  13        130.68        136.09         7.72 o                         
   1   9  13         12.11         12.15         3.31 o                         
   2   9  13         28.22         23.58         7.14 o                         
   3   9  13         40.91         33.14         3.80 o                         
  -2  10  13         29.66         30.36         5.65 o                         
  -1  10  13         36.14         33.46         6.34 o                         
   0  10  13         29.73         27.69         3.87 o                         
   1  10  13         39.32         38.08         4.22 o                         
   0   0  14        711.10        693.50        18.13 o                         
   1   0  14        148.57        134.70         6.80 o                         
   2   0  14        356.90        359.07        10.54 o                         
   3   0  14        267.55        237.00         7.97 o                         
   4   0  14         76.00         81.73         6.70 o                         
   5   0  14          6.82          8.52         5.97 o                         
   6   0  14          0.46         -0.26         1.53 o                         
  -6   1  14         24.65         18.71         3.99 o                         
  -5   1  14        119.76        141.03        13.10 o                         
  -4   1  14         65.53         66.86         6.31 o                         
  -3   1  14        252.30        263.16         8.66 o                         
  -2   1  14         39.25         41.74         6.20 o                         
  -1   1  14        622.29        591.50        15.32 o                         
   0   1  14        838.13        811.31        18.65 o                         
   1   1  14        604.28        553.04         8.56 o                         
   2   1  14         55.41         48.97         3.98 o                         
   3   1  14        207.42        213.97         7.45 o                         
   4   1  14         68.61         86.04        10.29 o                         
   5   1  14        115.86        129.81         8.29 o                         
   6   1  14         22.49         20.58         2.49 o                         
  -5   2  14         63.04         46.68         5.23 o                         
  -4   2  14        121.67        115.96         6.30 o                         
  -3   2  14        349.97        333.14         9.50 o                         
  -2   2  14         52.12         55.17         5.64 o                         
  -1   2  14        631.16        648.37        23.65 o                         
   0   2  14         12.41         15.23         2.63 o                         
   1   2  14        661.48        657.90        10.73 o                         
   2   2  14         41.04         46.79         4.14 o                         
   3   2  14        354.63        359.87         9.66 o                         
   4   2  14        112.09        111.02         7.53 o                         
   5   2  14         61.30         67.70         6.40 o                         
   6   2  14         11.76          9.39         1.83 o                         
  -5   3  14          3.72          1.67         2.33 o                         
  -4   3  14        568.81        556.83        12.71 o                         
  -3   3  14        105.23         68.74        12.14 o                         
  -2   3  14         73.97         87.62         6.82 o                         
  -1   3  14        582.33        611.42        16.85 o                         
   0   3  14        807.76        821.71        13.78 o                         
   1   3  14        608.72        636.99        11.90 o                         
   2   3  14        114.93        125.60         6.40 o                         
   3   3  14        106.05        108.32         7.96 o                         
   4   3  14        561.41        581.57        15.88 o                         
   5   3  14          0.79          0.41         2.56 o                         
  -5   4  14         22.48         27.62         5.02 o                         
  -4   4  14        127.18        125.76         8.46 o                         
  -3   4  14         46.50         50.87         6.14 o                         
  -2   4  14        291.85        286.36        11.21 o                         
  -1   4  14        246.64        254.47         6.88 o                         
   0   4  14        245.66        258.74         8.11 o                         
   1   4  14        270.95        279.84         7.84 o                         
   2   4  14        272.90        266.88         8.58 o                         
   3   4  14         38.55         35.67         4.34 o                         
   4   4  14        131.83        129.92         6.47 o                         
   5   4  14         17.94         18.40         5.22 o                         
  -5   5  14         14.62         12.12         2.44 o                         
  -4   5  14        748.67        756.52        24.48 o                         
  -3   5  14          4.10          4.45         3.18 o                         
  -2   5  14         90.23         91.60         7.42 o                         
  -1   5  14        914.15        933.67        15.69 o                         
   0   5  14         90.34         90.77         5.81 o                         
   1   5  14        877.29        872.64        15.58 o                         
   2   5  14         63.50         63.97         6.38 o                         
   3   5  14          0.68         -1.60         2.48 o                         
   4   5  14        760.75        733.75        37.87 o                         
   5   5  14          7.02          5.56         2.20 o                         
  -4   6  14         37.19         33.70         4.04 o                         
  -3   6  14         28.09         33.76         4.59 o                         
  -2   6  14        378.54        392.52         8.98 o                         
  -1   6  14         80.62         78.02         5.70 o                         
   0   6  14         77.82         88.66         6.67 o                         
   1   6  14         71.90         76.60         5.64 o                         
   2   6  14        424.38        452.76        20.30 o                         
   3   6  14         20.74         19.47         3.50 o                         
   4   6  14         33.51         36.40         4.02 o                         
  -4   7  14         39.33         29.13         3.38 o                         
  -3   7  14        108.56        121.56         5.48 o                         
  -2   7  14        197.35        194.42         6.48 o                         
  -1   7  14        123.66        127.70         6.41 o                         
   0   7  14        138.59        139.55         8.79 o                         
   1   7  14        129.34        140.99         7.05 o                         
   2   7  14        194.37        196.11         8.63 o                         
   3   7  14        125.08        119.82         7.48 o                         
   4   7  14         45.29         41.45         4.12 o                         
  -3   8  14         70.60         81.29         5.57 o                         
  -2   8  14        177.39        183.70        10.24 o                         
  -1   8  14         96.44        111.66         8.88 o                         
   0   8  14        262.61        241.55        11.66 o                         
   1   8  14         95.53        100.71         8.28 o                         
   2   8  14        182.49        189.99        11.57 o                         
   3   8  14         66.26         67.64        10.33 o                         
  -2   9  14         66.41         68.06        11.51 o                         
  -1   9  14         33.63         37.02         3.57 o                         
   0   9  14        103.05        118.66         6.80 o                         
   1   9  14         34.92         42.06         4.19 o                         
   2   9  14         53.94         42.01         6.66 o                         
  -1  10  14         98.49         92.56         7.03 o                         
   0  10  14         20.34         18.43         5.33 o                         
   1   0  15        339.55        338.83        11.25 o                         
   2   0  15        323.45        307.79        11.42 o                         
   3   0  15          3.59          1.61         2.36 o                         
   4   0  15        165.27        168.38         8.03 o                         
   5   0  15         17.36         20.99         6.29 o                         
  -5   1  15         64.37         76.69         9.37 o                         
  -4   1  15        302.38        303.98         9.83 o                         
  -3   1  15        321.06        319.45        16.59 o                         
  -2   1  15        249.89        248.39        10.21 o                         
  -1   1  15        430.28        425.54        12.93 o                         
   0   1  15        104.73        101.69         7.89 o                         
   1   1  15        394.41        388.17        10.61 o                         
   2   1  15        225.19        226.25         6.46 o                         
   3   1  15        348.79        362.75        18.42 o                         
   4   1  15        298.90        311.73        15.42 o                         
   5   1  15         69.60         67.97         5.72 o                         
  -5   2  15        135.95        127.82         7.83 o                         
  -4   2  15         92.34         82.83         7.16 o                         
  -3   2  15         15.13         12.78         3.57 o                         
  -2   2  15         38.39         32.79         4.08 o                         
  -1   2  15        290.42        285.06         9.77 o                         
   0   2  15          0.80         -0.28         1.96 o                         
   1   2  15        313.69        307.26         9.37 o                         
   2   2  15         40.84         45.10         3.54 o                         
   3   2  15         11.14          8.49         3.39 o                         
   4   2  15        107.43        108.77         6.71 o                         
   5   2  15        125.98        126.16         8.10 o                         
  -5   3  15        114.81        108.12         7.37 o                         
  -4   3  15        133.07        130.49         6.87 o                         
  -3   3  15        156.22        179.75         7.60 o                         
  -2   3  15         85.03         82.92         5.96 o                         
  -1   3  15        733.18        729.95        16.75 o                         
   0   3  15        238.80        235.79        10.77 o                         
   1   3  15        731.31        707.52        12.45 o                         
   2   3  15         94.08         90.68         5.27 o                         
   3   3  15        152.60        163.77         7.49 o                         
   4   3  15        137.60        132.81         9.35 o                         
   5   3  15         85.40         84.75         7.23 o                         
  -5   4  15        270.27        244.40        13.37 o                         
  -4   4  15         23.37         18.06         3.40 o                         
  -3   4  15         54.26         52.65         5.29 o                         
  -2   4  15         36.98         40.72         7.67 o                         
  -1   4  15        120.32        112.26         7.14 o                         
   0   4  15        219.28        231.11         6.26 o                         
   1   4  15        111.96        116.11         5.60 o                         
   2   4  15         42.51         48.65         6.35 o                         
   3   4  15         70.44         65.85         5.16 o                         
   4   4  15         26.33         25.06         4.66 o                         
   5   4  15        276.33        259.42        12.41 o                         
  -5   5  15         26.63         32.81         4.47 o                         
  -4   5  15        353.63        343.45        13.27 o                         
  -3   5  15         23.39         30.64         4.21 o                         
  -2   5  15        105.47         98.92         8.73 o                         
  -1   5  15        515.38        663.62        38.99 o                         
   0   5  15          7.17          3.56         2.56 o                         
   1   5  15        520.75        569.49        14.49 o                         
   2   5  15        140.40        143.02         7.80 o                         
   3   5  15         30.21         29.68         4.34 o                         
   4   5  15        381.35        343.63        11.04 o                         
   5   5  15         21.19         19.49         4.15 o                         
  -4   6  15         67.42         73.60         5.57 o                         
  -3   6  15         72.97         65.88         5.99 o                         
  -2   6  15        225.89        232.43        11.36 o                         
  -1   6  15        147.78        143.46         7.66 o                         
   0   6  15         65.28         63.34         5.38 o                         
   1   6  15        130.84        128.77         6.84 o                         
   2   6  15        237.90        242.71         9.05 o                         
   3   6  15         67.26         56.89         5.87 o                         
   4   6  15         61.81         60.20         3.85 o                         
  -4   7  15        281.39        258.32        22.47 o                         
  -3   7  15         30.97         26.58         3.36 o                         
  -2   7  15        136.77        153.08        12.76 o                         
  -1   7  15        117.04        133.44         7.12 o                         
   0   7  15         77.00         84.05         5.63 o                         
   1   7  15        113.63        121.08         6.89 o                         
   2   7  15        143.60        167.04        21.14 o                         
   3   7  15         33.85         22.52         4.71 o                         
   4   7  15        267.70        161.69        10.55 o                         
  -3   8  15          7.63          7.12         2.37 o                         
  -2   8  15         50.10         44.35         4.90 o                         
  -1   8  15         67.18         77.47         7.72 o                         
   0   8  15          0.66          0.88         2.66 o                         
   1   8  15         62.13         58.19         6.02 o                         
   2   8  15         57.52         52.48        11.98 o                         
   3   8  15          9.46          5.80         2.44 o                         
  -2   9  15         73.59         67.02         7.14 o                         
  -1   9  15        147.38        135.33         7.42 o                         
   0   9  15          1.60         -0.90         2.44 o                         
   1   9  15        141.49        119.79         7.43 o                         
   2   9  15         65.70         59.21         4.63 o                         
   0   0  16          4.68          1.16         5.05 o                         
   1   0  16         12.02         10.00         4.75 o                         
   2   0  16         67.40         63.90         6.06 o                         
   3   0  16          3.07          8.54         4.79 o                         
   4   0  16          0.09         -1.92         4.26 o                         
   5   0  16        299.57        302.78        11.40 o                         
  -5   1  16        116.89        115.89         9.59 o                         
  -4   1  16        150.18        143.04        10.05 o                         
  -3   1  16        326.12        355.12        14.06 o                         
  -2   1  16        571.28        551.60        17.35 o                         
  -1   1  16        861.00        868.51        20.49 o                         
   0   1  16        257.44        267.06        13.21 o                         
   1   1  16        854.46        820.27        20.50 o                         
   2   1  16        528.38        521.24        15.22 o                         
   3   1  16        298.95        329.28         8.92 o                         
   5   1  16        101.95         80.43         6.52 o                         
  -5   2  16         52.74         59.06         6.99 o                         
  -4   2  16         44.65         39.93         6.47 o                         
  -3   2  16         29.24         22.40         5.06 o                         
  -2   2  16         97.12         92.70         7.32 o                         
  -1   2  16        216.52        202.81         9.54 o                         
   0   2  16          0.81          1.82         2.94 o                         
   1   2  16        208.07        189.82         8.18 o                         
   2   2  16         92.85         92.88         5.39 o                         
   3   2  16         38.06         30.27         3.41 o                         
   4   2  16         46.59         39.33         5.26 o                         
   5   2  16         53.89         51.28         4.48 o                         
  -5   3  16         45.38         57.03         4.65 o                         
  -4   3  16        409.32        411.68        11.95 o                         
  -3   3  16         85.68         85.18         5.96 o                         
  -2   3  16        326.38        358.18        15.57 o                         
  -1   3  16         75.25         84.13         6.32 o                         
   0   3  16        411.95        406.23        12.21 o                         
   1   3  16         70.28         80.07         5.80 o                         
   2   3  16        376.53        370.90        13.53 o                         
   3   3  16         79.83         67.09         4.68 o                         
   4   3  16        423.83        424.28        15.33 o                         
   5   3  16         41.41         50.56         3.63 o                         
  -5   4  16         45.57         37.07         5.11 o                         
  -4   4  16          3.45          1.82         2.46 o                         
  -3   4  16          5.90          7.07         2.88 o                         
  -2   4  16         76.67         78.16         8.01 o                         
  -1   4  16         21.60         23.02         6.46 o                         
   0   4  16         14.18         14.13         3.90 o                         
   1   4  16         20.37         22.05         3.94 o                         
   2   4  16         84.67         89.34         5.89 o                         
   3   4  16          4.82          4.08         3.28 o                         
   4   4  16          4.58          8.33         3.35 o                         
  -4   5  16        229.76        232.10        14.01 o                         
  -3   5  16        142.64        153.98         7.53 o                         
  -2   5  16         52.87         46.91         5.02 o                         
  -1   5  16         44.78         47.40         6.41 o                         
   0   5  16        199.45        227.07        10.59 o                         
   1   5  16         56.11         60.29         4.49 o                         
   2   5  16         58.18         58.81         4.83 o                         
   3   5  16        133.27        123.65        10.51 o                         
   4   5  16        223.93        226.04         9.19 o                         
  -4   6  16          3.41          6.18         2.32 o                         
  -3   6  16          2.73          0.81         2.01 o                         
  -2   6  16         74.24         82.34         6.00 o                         
  -1   6  16         64.92         71.81         7.23 o                         
   0   6  16          1.50          2.94         3.45 o                         
   1   6  16         64.76         58.00         4.27 o                         
   2   6  16         77.16         65.95         6.18 o                         
   3   6  16          1.22          3.88         3.61 o                         
   4   6  16          4.53         10.12         4.15 o                         
  -3   7  16        127.86        131.74         5.55 o                         
  -2   7  16         82.88         95.61         5.82 o                         
  -1   7  16       1044.64        925.54        59.49 o                         
   0   7  16          4.07          4.53         3.33 o                         
   1   7  16       1078.44       1054.20        25.17 o                         
   2   7  16         82.33        102.68        12.78 o                         
   3   7  16        141.93        123.56         8.26 o                         
  -2   8  16         65.54         57.82         7.33 o                         
  -1   8  16        107.05        116.93         5.81 o                         
   0   8  16         20.95         18.37         3.41 o                         
   1   8  16        101.14        105.83        10.28 o                         
   2   8  16         66.46         50.06         8.57 o                         
  -1   9  16         41.96         32.82         3.47 o                         
   0   9  16         92.22         86.22         6.50 o                         
   1   9  16         34.24         30.01         3.76 o                         
   1   0  17        369.84        348.58        14.97 o                         
   2   0  17         43.32         48.22         9.08 o                         
   3   0  17          4.91          9.37         4.12 o                         
   4   0  17         96.40         56.66         8.42 o                         
   5   0  17          6.51         10.58         3.36 o                         
  -5   1  17        183.90        190.29         7.61 o                         
  -4   1  17        147.31        150.87         9.54 o                         
  -3   1  17        196.26        191.75        10.26 o                         
  -2   1  17        758.07        747.21        20.48 o                         
  -1   1  17         98.39        106.28         9.26 o                         
   0   1  17        489.24        485.98        17.73 o                         
   1   1  17        112.20        114.29         9.13 o                         
   2   1  17        852.19        861.70        29.51 o                         
   3   1  17        213.15        213.09        12.26 o                         
   4   1  17        160.25        170.35         9.14 o                         
   5   1  17        182.38        176.25        14.43 o                         
  -5   2  17        311.59        300.26         9.75 o                         
  -4   2  17         99.66        111.74         8.46 o                         
  -3   2  17         55.21         50.55         6.21 o                         
  -2   2  17        151.59        152.39         8.72 o                         
  -1   2  17        229.33        209.84        11.01 o                         
   0   2  17          1.76          1.99         4.33 o                         
   1   2  17        213.10        195.75        12.66 o                         
   2   2  17        154.76        166.77         8.90 o                         
   3   2  17         57.36         52.09         6.60 o                         
   4   2  17         95.68        100.64         7.37 o                         
   5   2  17        311.52        298.68        15.02 o                         
  -5   3  17         16.73         12.68         3.84 o                         
  -4   3  17          7.23          7.59         3.56 o                         
  -3   3  17        192.43        203.51        10.51 o                         
  -2   3  17         50.62         49.32         5.58 o                         
  -1   3  17        202.93        217.10         9.00 o                         
   0   3  17         75.80         77.91         7.79 o                         
   1   3  17        183.14        193.12         8.34 o                         
   2   3  17         56.99         55.49         6.80 o                         
   3   3  17        197.87        224.79        13.46 o                         
   4   3  17          5.50          4.66         2.51 o                         
  -4   4  17         21.25         19.83         6.18 o                         
  -3   4  17         21.23         21.01         3.12 o                         
  -2   4  17          0.89         -1.38         3.06 o                         
  -1   4  17        189.01        197.58         9.60 o                         
   0   4  17         41.49         31.91         4.91 o                         
   1   4  17        192.36        193.88         9.76 o                         
   2   4  17          1.20          1.64         3.91 o                         
   3   4  17         26.00         24.35         5.38 o                         
   4   4  17         16.05         15.25         4.06 o                         
  -4   5  17        183.85        191.91        19.12 o                         
  -3   5  17        108.26        123.90         5.77 o                         
  -2   5  17        148.93        150.14         7.72 o                         
  -1   5  17        147.72        153.50         8.53 o                         
   0   5  17         51.74         47.36         5.56 o                         
   1   5  17        160.75        169.45         8.82 o                         
   2   5  17        126.00        133.45         9.16 o                         
   3   5  17         99.86        101.73         8.19 o                         
   4   5  17        178.84        159.57        10.55 o                         
  -3   6  17         14.49         11.43         2.55 o                         
  -2   6  17         51.51         45.36         6.39 o                         
  -1   6  17        169.17        183.94         8.90 o                         
   0   6  17          0.14          0.29         3.05 o                         
   1   6  17        182.96        191.62         9.09 o                         
   2   6  17         60.71         58.10         6.81 o                         
   3   6  17         12.65          9.31         3.89 o                         
  -3   7  17          4.76          3.84         1.83 o                         
  -2   7  17        121.24        128.93         6.85 o                         
  -1   7  17          4.86          6.18         2.78 o                         
   0   7  17        259.61        274.02         9.35 o                         
   1   7  17          5.45          5.04         3.00 o                         
   2   7  17         92.51         90.19         7.16 o                         
   3   7  17          5.56          2.02         3.20 o                         
  -2   8  17         60.09         61.96         3.23 o                         
  -1   8  17         23.04         20.58         2.65 o                         
   0   8  17         27.98         16.55         2.83 o                         
   1   8  17         24.15         23.63         4.29 o                         
   2   8  17         63.41         59.73         7.03 o                         
   0   0  18        880.67        723.05        51.13 o                         
   1   0  18         35.18         29.01         5.63 o                         
   2   0  18        142.98        166.81        10.13 o                         
   3   0  18         16.97          8.46         4.03 o                         
   4   0  18        300.33        303.36        17.58 o                         
  -4   1  18         32.21         28.02         8.20 o                         
  -3   1  18        426.76        431.09        15.55 o                         
  -2   1  18         11.96          8.60         4.72 o                         
  -1   1  18         37.45         45.43         6.59 o                         
   0   1  18        243.02        223.24        16.81 o                         
   1   1  18         21.08         22.96         7.13 o                         
   2   1  18         15.22         13.34         4.37 o                         
   3   1  18        431.08        445.27        14.00 o                         
   4   1  18         32.20         37.18         9.21 o                         
  -4   2  18        130.98        124.95        14.17 o                         
  -3   2  18        100.20        122.30         8.67 o                         
  -2   2  18         45.12         38.04         5.20 o                         
  -1   2  18         93.06         97.94        13.87 o                         
   0   2  18        359.76        361.50        15.10 o                         
   1   2  18        100.60        100.91        11.39 o                         
   2   2  18         58.27         64.33        12.46 o                         
   3   2  18        103.75        112.27         8.84 o                         
   4   2  18        127.81        131.30         7.13 o                         
  -4   3  18        118.30        117.03         9.21 o                         
  -3   3  18         11.63         14.06         4.02 o                         
  -2   3  18        285.94        304.28        11.27 o                         
  -1   3  18        339.09        348.78        14.69 o                         
   0   3  18        967.47        987.39        23.02 o                         
   1   3  18        326.26        334.35        12.16 o                         
   2   3  18        273.74        278.08        13.31 o                         
   3   3  18         13.93         14.24         3.84 o                         
  -4   4  18         25.46         31.83         4.37 o                         
  -3   4  18         28.26         23.82         3.28 o                         
  -2   4  18         52.85         51.72         5.04 o                         
  -1   4  18         54.58         51.75         5.41 o                         
   0   4  18         12.59         12.00         4.15 o                         
   1   4  18         50.81         58.95         5.83 o                         
   2   4  18         51.24         50.60         7.00 o                         
   3   4  18         19.51         19.28         6.82 o                         
  -3   5  18        106.20        116.63         5.97 o                         
  -2   5  18         23.14         26.74         3.93 o                         
  -1   5  18        242.15        242.18        13.90 o                         
   0   5  18        212.48        243.19        10.15 o                         
   1   5  18        269.71        277.24        10.43 o                         
   2   5  18         24.66         24.25         4.28 o                         
   3   5  18        106.68         84.47        12.36 o                         
  -3   6  18         38.30         33.78         2.89 o                         
  -2   6  18        100.16        107.56         5.03 o                         
  -1   6  18         30.14         35.55         4.25 o                         
   0   6  18        265.86        267.00         9.61 o                         
   1   6  18         31.61         32.53         4.51 o                         
   2   6  18         95.05         93.32         7.01 o                         
   3   6  18         41.37         41.97         5.97 o                         
  -2   7  18         22.46         24.06         2.23 o                         
  -1   7  18         85.08         82.03         5.73 o                         
   0   7  18        185.64        181.63         7.38 o                         
   1   7  18        109.76        107.78         8.13 o                         
   2   7  18         24.79         28.42         3.91 o                         
  -1   8  18        145.38        115.82        10.99 o                         
   0   8  18        253.29        241.59        13.10 o                         
   1   8  18        159.16        142.31        18.74 o                         
   1   0  19         24.84         35.53         5.99 o                         
   2   0  19        103.09         69.58         8.08 o                         
   3   0  19        295.02        301.40        13.71 o                         
   4   0  19        255.41        278.76        16.62 o                         
  -4   1  19         82.81         85.51         6.04 o                         
  -3   1  19         30.57         30.42         4.80 o                         
  -2   1  19         46.06         32.49         6.18 o                         
  -1   1  19         45.24         46.21         6.69 o                         
   0   1  19        672.73        717.25        21.97 o                         
   1   1  19         38.61         33.65         8.20 o                         
   2   1  19         28.05         28.72         5.99 o                         
   3   1  19         25.87         22.31         5.01 o                         
   4   1  19         88.00         75.95         7.78 o                         
  -4   2  19        150.42        143.25         7.31 o                         
  -3   2  19         31.47         42.16         6.74 o                         
  -2   2  19         72.79         84.84         7.92 o                         
  -1   2  19          7.81         10.17         4.57 o                         
   0   2  19          5.03          1.17         3.86 o                         
   1   2  19         13.66         10.80         5.53 o                         
   2   2  19         59.02         53.89        10.23 o                         
   3   2  19         44.76         48.89         7.27 o                         
  -4   3  19         66.36         79.70         5.57 o                         
  -3   3  19        350.16        376.18        13.10 o                         
  -2   3  19          4.85          6.62         3.16 o                         
  -1   3  19         76.66         71.93        11.53 o                         
   0   3  19        200.45        216.74        11.52 o                         
   1   3  19         66.89         63.53        10.63 o                         
   2   3  19          6.09          7.46         7.67 o                         
  -3   4  19         68.07         69.75         6.10 o                         
  -2   4  19        386.00        411.31        10.53 o                         
  -1   4  19         23.68         22.13         4.11 o                         
   0   4  19        301.35        317.91        12.35 o                         
   1   4  19         24.29         15.36         3.72 o                         
   2   4  19        401.89        396.94        16.61 o                         
   3   4  19         63.00         65.61        12.68 o                         
  -3   5  19        133.36        119.47         5.45 o                         
  -2   5  19         53.23         55.42         3.96 o                         
  -1   5  19        104.24        104.31         7.58 o                         
   0   5  19        101.83        113.14         6.88 o                         
   1   5  19        104.28        103.16         6.20 o                         
   2   5  19         47.49         43.92         5.08 o                         
  -2   6  19         16.95         15.76         2.15 o                         
  -1   6  19         12.09         12.51         3.58 o                         
   0   6  19          3.01          2.74         2.53 o                         
   1   6  19          5.21          2.13         2.92 o                         
   2   6  19         11.80         11.98         2.94 o                         
  -1   7  19         82.07         83.45         3.76 o                         
   0   7  19        187.41        174.45         6.70 o                         
   1   7  19         84.92         76.63         5.49 o                         
   0   0  20          1.45         -5.43         5.43 o                         
   1   0  20         35.99         38.43         7.93 o                         
   2   0  20         78.36         81.67        17.43 o                         
   3   0  20         10.37         14.55         4.02 o                         
  -4   1  20         65.88         51.03         5.65 o                         
  -3   1  20         17.89         22.60         4.96 o                         
  -2   1  20         20.98         22.16         5.82 o                         
  -1   1  20         24.36         15.91         5.11 o                         
   0   1  20         93.21         71.26        13.26 o                         
   1   1  20         17.94         23.73         6.90 o                         
   2   1  20         28.26         25.17         4.17 o                         
   3   1  20         14.18          5.89         3.35 o                         
  -3   2  20        250.95        244.04        15.45 o                         
  -2   2  20        319.11        316.62        13.32 o                         
  -1   2  20        337.71        339.29        17.10 o                         
   0   2  20        366.06        413.20        15.91 o                         
   1   2  20        336.15        330.81        18.91 o                         
   2   2  20        300.15        303.79        20.67 o                         
  -3   3  20         70.57         70.88         6.59 o                         
  -2   3  20         18.70         17.00         4.01 o                         
  -1   3  20          5.93         -0.46         3.99 o                         
   0   3  20         27.09         19.08         4.45 o                         
   1   3  20          8.15          5.05         3.71 o                         
   2   3  20         23.12         14.59         6.29 o                         
  -3   4  20        348.99        355.68        13.34 o                         
  -2   4  20         60.15         59.98         6.32 o                         
  -1   4  20        107.42        120.39         7.87 o                         
   0   4  20          8.68          6.27         3.68 o                         
   1   4  20        115.88        123.46         6.66 o                         
   2   4  20         65.91         67.96         9.27 o                         
  -2   5  20         25.51         24.46         3.34 o                         
  -1   5  20         97.72        100.78         6.46 o                         
   0   5  20        145.96        152.69         6.95 o                         
   1   5  20         93.89         97.02         7.27 o                         
  -2   6  20        193.58        165.31         6.81 o                         
  -1   6  20        110.36         99.34        10.60 o                         
   0   6  20        479.21        462.59        21.91 o                         
   1   6  20        102.58         96.33        12.94 o                         
   1   0  21        684.37        733.41        31.16 o                         
   2   0  21          5.21          3.62         2.87 o                         
   3   0  21        139.24        143.06        10.65 o                         
  -3   1  21         34.47         23.33         4.69 o                         
  -2   1  21          9.19          6.08         3.63 o                         
  -1   1  21         61.42         57.10         5.65 o                         
   0   1  21        244.15        241.27        28.76 o                         
   1   1  21         62.83         73.52         8.37 o                         
   2   1  21         11.06          8.31         6.60 o                         
  -3   2  21        156.16        147.64         9.91 o                         
  -2   2  21        116.41        130.99         7.34 o                         
  -1   2  21        115.51        122.12         8.78 o                         
   0   2  21         16.38         13.11         3.96 o                         
   1   2  21        104.23        126.73        10.13 o                         
   2   2  21        125.78        163.93        14.27 o                         
  -3   3  21         43.85         47.62         6.50 o                         
  -2   3  21          1.15          1.88         2.76 o                         
  -1   3  21         91.24         94.99        11.98 o                         
   0   3  21          0.42         -2.78         3.00 o                         
   1   3  21         87.88         92.34        16.09 o                         
   2   3  21          2.45         -0.96         4.69 o                         
  -2   4  21        280.89        273.13        13.01 o                         
  -1   4  21         62.94         69.01         7.51 o                         
   0   4  21        152.40        177.50         8.65 o                         
   1   4  21         58.08         74.40         9.75 o                         
  -2   5  21          2.75          1.13         2.49 o                         
  -1   5  21         13.91         10.35         2.87 o                         
   0   5  21         10.40          9.45         2.75 o                         
   1   5  21         12.73         10.33         4.37 o                         
   0   6  21          6.32          9.69         4.15 o                         
   0   0  22          9.57         16.51         7.56 o                         
   1   0  22        192.44        204.35        11.44 o                         
   2   0  22        105.82        108.97        10.65 o                         
  -2   1  22         37.64         34.62         7.14 o                         
  -1   1  22          3.95         -0.66         3.35 o                         
   0   1  22         10.14          5.64         4.16 o                         
   1   1  22          3.81          1.92         4.19 o                         
   2   1  22         35.62         34.84         6.60 o                         
  -2   2  22         86.25        106.20        10.55 o                         
  -1   2  22        411.00        436.87        61.73 o                         
   0   2  22         45.60         50.66         8.46 o                         
   1   2  22        442.25        434.74        15.55 o                         
   2   2  22         79.64         89.26        10.97 o                         
  -2   3  22          3.29          1.62         3.09 o                         
  -1   3  22         42.59         32.40         4.24 o                         
   0   3  22          0.46          0.75         4.00 o                         
   1   3  22         45.29         44.10         7.78 o                         
  -1   4  22         96.02         86.30         6.50 o                         
   0   4  22         42.97         42.82         4.74 o                         
   1   4  22         76.82         79.89         8.74 o                         
   1   0  23        576.20        604.45        18.64 o                         
  -1   1  23          2.89          2.72         3.01 o                         
   0   1  23         28.54         37.24         5.01 o                         
   1   1  23          2.36          2.24         4.37 o                         
  -1   2  23         92.11         91.40        16.03 o                         
   0   2  23        192.91        219.41         9.71 o                         
   1   2  23         83.26         87.13         8.52 o                         
  -1   3  23         25.34         24.50         4.79 o                         
   0   3  23          2.29         -2.66         2.66 o                         
                                                                                
